# Supplementary material for: A mutation-based gene set predicts survival benefit after immunotherapy across multiple cancers and reveals the immune response landscape
Source: Genome Med. 2022 Feb 24;14:20. doi: 10.1186/s13073-022-01024-y (PMC8867854; doi:10.1186/s13073-022-01024-y)
Supplement: Supplementary file 1 — Additional file 1: Table S1. The clinical data for each sample used in the training cohort. Table S2. The clinical data for each sample used in the validation cohort. Table S3. The clinical data for each sample used in the TCGA cohort. Table S4. Twenty-nine immune signatures were used to assess immune status. Table S5. Frequency of nonzero coefficients for 98 prognostic genes in 1000 LASSO analyses. Table S6. Gene sets enriched in the low-risk group. Table S7. Gene sets enriched in the high-risk group. Table S8. Functional enrichment analysis of 310 genes specifically amplified in the high-risk group. Table S9. Functional enrichment analysis of 1,218 genes specifically amplified in the low-risk group. [file 13073_2022_1024_MOESM1_ESM.xlsx]

## Sheet: Table S1
Table S1: The clinical data for each sample used in the training cohort.
Sample ID	Cohort	Cancer_type	Risk group	Drug_type	Age	Gender	Overall survival	Survival status	Progression-free survival	Progression status	Best treatment response
P-0000057-T01-IM3	Samstein et al. (PMID 30643254)	Breast cancer	high	Anti-PD-1/PD-L1	41	Female	0	1	NA	NA	NA
P-0000062-T01-IM3	Samstein et al. (PMID 30643254)	Esophagogastric cancer	high	Anti-PD-1/PD-L1	80	Male	1	1	NA	1	PD
P-0000063-T01-IM3	Samstein et al. (PMID 30643254)	Urothelial cancer	high	Anti-PD-1/PD-L1	62	Male	42	0	NA	NA	NA
P-0000071-T01-IM3	Samstein et al. (PMID 30643254)	Urothelial cancer	high	Anti-PD-1/PD-L1	66	Male	43	0	NA	NA	NA
P-0000082-T01-IM3	Samstein et al. (PMID 30643254)	Non-small cell lung cancer	high	Anti-PD-1/PD-L1	61	Male	57	0	NA	1	PR
P-0000088-T01-IM3	Samstein et al. (PMID 30643254)	Urothelial cancer	high	Anti-PD-1/PD-L1	63	Male	12	1	NA	NA	NA
P-0000103-T01-IM3	Samstein et al. (PMID 30643254)	Esophagogastric cancer	low	Anti-PD-1/PD-L1+CTLA-4	47	Male	18	1	NA	1	PD
P-0000121-T01-IM3	Samstein et al. (PMID 30643254)	Esophagogastric cancer	high	Anti-PD-1/PD-L1	44	Male	4	0	NA	1	PD
P-0000165-T01-IM3	Samstein et al. (PMID 30643254)	Non-small cell lung cancer	high	Anti-PD-1/PD-L1	67	Female	1	1	NA	NA	NA
P-0000184-T01-IM3	Samstein et al. (PMID 30643254)	Urothelial cancer	high	Anti-PD-1/PD-L1	60	Male	8	0	NA	NA	NA
P-0000205-T01-IM3	Samstein et al. (PMID 30643254)	Non-small cell lung cancer	high	Anti-PD-1/PD-L1+CTLA-4	56	Female	2	1	NA	NA	NA
P-0000208-T01-IM3	Samstein et al. (PMID 30643254)	Non-small cell lung cancer	high	Anti-PD-1/PD-L1	69	Female	13	1	NA	1	SD
P-0000222-T01-IM3	Samstein et al. (PMID 30643254)	Urothelial cancer	high	Anti-PD-1/PD-L1	64	Male	8	1	NA	NA	NA
P-0000223-T01-IM3	Samstein et al. (PMID 30643254)	Glioma	high	Anti-PD-1/PD-L1	29	Female	2	1	NA	NA	NA
P-0000227-T01-IM3	Samstein et al. (PMID 30643254)	Head and neck cancer	high	Anti-PD-1/PD-L1	60	Female	7	0	NA	NA	NA
P-0000235-T01-IM3	Samstein et al. (PMID 30643254)	Non-small cell lung cancer	high	Anti-PD-1/PD-L1	76	Male	3	1	NA	1	PD
P-0000247-T01-IM3	Samstein et al. (PMID 30643254)	Breast cancer	high	Anti-PD-1/PD-L1+CTLA-4	50	Female	17	0	NA	NA	NA
P-0000249-T02-IM3	Samstein et al. (PMID 30643254)	Esophagogastric cancer	high	Anti-PD-1/PD-L1	61	Male	3	1	NA	1	PD
P-0000268-T01-IM3	Samstein et al. (PMID 30643254)	Urothelial cancer	high	Anti-PD-1/PD-L1	49	Male	35	0	NA	NA	NA
P-0000302-T01-IM3	Samstein et al. (PMID 30643254)	Non-small cell lung cancer	low	Anti-PD-1/PD-L1	65	Male	15	0	NA	0	PR
P-0000350-T01-IM3	Samstein et al. (PMID 30643254)	Renal cell carcinoma	high	Anti-PD-1/PD-L1+CTLA-4	22	Female	26	1	NA	NA	NA
P-0000363-T01-IM3	Samstein et al. (PMID 30643254)	Non-small cell lung cancer	high	Anti-PD-1/PD-L1	71	Male	2	1	NA	1	PD
P-0000369-T01-IM3	Samstein et al. (PMID 30643254)	Esophagogastric cancer	high	Anti-PD-1/PD-L1+CTLA-4	52	Female	17	1	NA	1	PD
P-0000392-T01-IM3	Samstein et al. (PMID 30643254)	Breast cancer	high	Anti-PD-1/PD-L1	40	Female	3	1	NA	NA	NA
P-0000422-T01-IM3	Samstein et al. (PMID 30643254)	Breast cancer	low	Anti-CTLA-4	52	Female	1	1	NA	NA	NA
P-0000423-T01-IM3	Samstein et al. (PMID 30643254)	Urothelial cancer	low	Anti-PD-1/PD-L1	61	Male	39	0	NA	NA	NA
P-0000444-T01-IM3	Samstein et al. (PMID 30643254)	Esophagogastric cancer	high	Anti-PD-1/PD-L1	61	Male	2	1	NA	NA	NA
P-0000447-T01-IM3	Samstein et al. (PMID 30643254)	Breast cancer	high	Anti-PD-1/PD-L1+CTLA-4	36	Female	12	1	NA	NA	NA
P-0000454-T01-IM3	Samstein et al. (PMID 30643254)	Head and neck cancer	high	Anti-PD-1/PD-L1	71	Male	9	0	NA	NA	NA
P-0000458-T01-IM3	Samstein et al. (PMID 30643254)	Non-small cell lung cancer	high	Anti-PD-1/PD-L1	66	Male	5	1	NA	1	PD
P-0000535-T01-IM3	Samstein et al. (PMID 30643254)	Urothelial cancer	low	Anti-PD-1/PD-L1	76	Female	21	0	NA	NA	NA
P-0000544-T01-IM3	Samstein et al. (PMID 30643254)	Urothelial cancer	high	Anti-PD-1/PD-L1	81	Male	5	1	NA	NA	NA
P-0000547-T01-IM3	Samstein et al. (PMID 30643254)	Breast cancer	high	Anti-PD-1/PD-L1	62	Female	3	1	NA	NA	NA
P-0000553-T01-IM3	Samstein et al. (PMID 30643254)	Esophagogastric cancer	high	Anti-PD-1/PD-L1+CTLA-4	51	Male	8	1	NA	1	PD
P-0000563-T01-IM3	Samstein et al. (PMID 30643254)	Non-small cell lung cancer	high	Anti-PD-1/PD-L1	42	Male	6	1	NA	1	PD
P-0000596-T01-IM3	Samstein et al. (PMID 30643254)	Melanoma	low	Anti-CTLA-4	71	Male	42	0	NA	NA	NA
P-0000604-T01-IM3	Samstein et al. (PMID 30643254)	Non-small cell lung cancer	high	Anti-PD-1/PD-L1+CTLA-4	59	Male	57	0	NA	1	SD
P-0000621-T01-IM3	Samstein et al. (PMID 30643254)	Head and neck cancer	high	Anti-PD-1/PD-L1	44	Male	7	1	NA	NA	NA
P-0000628-T01-IM3	Samstein et al. (PMID 30643254)	Non-small cell lung cancer	low	Anti-PD-1/PD-L1	52	Male	2	1	NA	NA	NA
P-0000638-T01-IM3	Samstein et al. (PMID 30643254)	Breast cancer	high	Anti-CTLA-4	35	Female	1	1	NA	NA	NA
P-0000646-T02-IM3	Samstein et al. (PMID 30643254)	Melanoma	low	Anti-CTLA-4	79	Male	77	0	NA	NA	NA
P-0000670-T01-IM3	Samstein et al. (PMID 30643254)	Non-small cell lung cancer	high	Anti-PD-1/PD-L1+CTLA-4	50	Female	17	0	NA	1	SD
P-0000681-T01-IM3	Samstein et al. (PMID 30643254)	Non-small cell lung cancer	high	Anti-PD-1/PD-L1	67	Female	28	0	NA	1	SD
P-0000682-T01-IM3	Samstein et al. (PMID 30643254)	Colorectal cancer	high	Anti-PD-1/PD-L1	62	Male	17	0	NA	NA	NA
P-0000686-T01-IM3	Samstein et al. (PMID 30643254)	Melanoma	low	Anti-CTLA-4	78	Male	80	0	NA	NA	NA
P-0000697-T01-IM3	Samstein et al. (PMID 30643254)	Melanoma	low	Anti-PD-1/PD-L1+CTLA-4	75	Female	32	1	NA	NA	NA
P-0000699-T01-IM3	Samstein et al. (PMID 30643254)	Colorectal cancer	high	Anti-PD-1/PD-L1+CTLA-4	43	Male	3	0	NA	NA	NA
P-0000702-T01-IM3	Samstein et al. (PMID 30643254)	Non-small cell lung cancer	low	Anti-PD-1/PD-L1	85	Female	2	0	NA	NA	NA
P-0000704-T01-IM3	Samstein et al. (PMID 30643254)	Breast cancer	low	Anti-CTLA-4	49	Female	1	1	NA	NA	NA
P-0000721-T01-IM3	Samstein et al. (PMID 30643254)	Colorectal cancer	high	Anti-PD-1/PD-L1	59	Female	4	1	NA	NA	NA
P-0000731-T01-IM3	Samstein et al. (PMID 30643254)	Non-small cell lung cancer	high	Anti-PD-1/PD-L1	73	Female	42	0	NA	1	SD
P-0000739-T01-IM3	Samstein et al. (PMID 30643254)	Colorectal cancer	high	Anti-PD-1/PD-L1	79	Male	31	1	NA	NA	NA
P-0000740-T01-IM3	Samstein et al. (PMID 30643254)	Renal cell carcinoma	high	Anti-PD-1/PD-L1	69	Female	24	0	NA	NA	NA
P-0000746-T01-IM3	Samstein et al. (PMID 30643254)	Urothelial cancer	low	Anti-PD-1/PD-L1	72	Male	6	1	NA	NA	NA
P-0000749-T01-IM3	Samstein et al. (PMID 30643254)	Glioma	high	Anti-PD-1/PD-L1	28	Male	13	0	NA	NA	NA
P-0000758-T01-IM3	Samstein et al. (PMID 30643254)	Glioma	high	Anti-PD-1/PD-L1	52	Male	14	1	NA	NA	NA
P-0000762-T01-IM3	Samstein et al. (PMID 30643254)	Colorectal cancer	high	Anti-PD-1/PD-L1	67	Male	17	1	NA	NA	NA
P-0000768-T01-IM3	Samstein et al. (PMID 30643254)	Head and neck cancer	high	Anti-PD-1/PD-L1	58	Male	35	1	NA	NA	NA
P-0000793-T02-IM5	Samstein et al. (PMID 30643254)	Esophagogastric cancer	high	Anti-PD-1/PD-L1	54	Male	5	1	NA	1	PD
P-0000818-T01-IM3	Samstein et al. (PMID 30643254)	Glioma	high	Anti-PD-1/PD-L1	33	Male	14	1	NA	NA	NA
P-0000867-T01-IM3	Samstein et al. (PMID 30643254)	Non-small cell lung cancer	low	Anti-PD-1/PD-L1	66	Male	0	1	NA	NA	NA
P-0000872-T01-IM3	Samstein et al. (PMID 30643254)	Urothelial cancer	high	Anti-PD-1/PD-L1	78	Male	10	1	NA	NA	NA
P-0000880-T01-IM3	Samstein et al. (PMID 30643254)	Urothelial cancer	high	Anti-PD-1/PD-L1	66	Female	0	1	NA	NA	NA
P-0000891-T01-IM3	Samstein et al. (PMID 30643254)	Urothelial cancer	high	Anti-PD-1/PD-L1	80	Male	11	1	NA	NA	NA
P-0000893-T01-IM3	Samstein et al. (PMID 30643254)	Melanoma	high	Anti-CTLA-4	90	Male	16	1	NA	NA	NA
P-0000894-T01-IM3	Samstein et al. (PMID 30643254)	Non-small cell lung cancer	high	Anti-PD-1/PD-L1	80	Male	57	0	NA	1	SD
P-0000895-T01-IM3	Samstein et al. (PMID 30643254)	Melanoma	high	Anti-PD-1/PD-L1+CTLA-4	67	Male	33	1	NA	NA	NA
P-0000898-T01-IM3	Samstein et al. (PMID 30643254)	Melanoma	low	Anti-CTLA-4	54	Male	21	1	NA	NA	NA
P-0000922-T01-IM3	Samstein et al. (PMID 30643254)	Melanoma	low	Anti-CTLA-4	51	Male	17	1	NA	NA	NA
P-0000938-T01-IM3	Samstein et al. (PMID 30643254)	Esophagogastric cancer	high	Anti-PD-1/PD-L1+CTLA-4	70	Male	13	1	NA	1	PD
P-0000940-T01-IM3	Samstein et al. (PMID 30643254)	Colorectal cancer	high	Anti-PD-1/PD-L1	67	Female	10	1	NA	NA	NA
P-0000958-T01-IM3	Samstein et al. (PMID 30643254)	Melanoma	low	Anti-CTLA-4	16	Female	35	0	NA	NA	NA
P-0000968-T01-IM3	Samstein et al. (PMID 30643254)	Melanoma	high	Anti-PD-1/PD-L1+CTLA-4	70	Male	48	0	NA	NA	NA
P-0000977-T01-IM3	Samstein et al. (PMID 30643254)	Esophagogastric cancer	high	Anti-PD-1/PD-L1+CTLA-4	65	Male	2	1	NA	1	PD
P-0000978-T01-IM3	Samstein et al. (PMID 30643254)	Non-small cell lung cancer	high	Anti-PD-1/PD-L1	58	Female	7	1	NA	1	PD
P-0001029-T01-IM3	Samstein et al. (PMID 30643254)	Melanoma	high	Anti-CTLA-4	56	Male	30	1	NA	NA	NA
P-0001052-T01-IM3	Samstein et al. (PMID 30643254)	Glioma	high	Anti-PD-1/PD-L1	63	Female	8	1	NA	NA	NA
P-0001074-T01-IM3	Samstein et al. (PMID 30643254)	Urothelial cancer	low	Anti-PD-1/PD-L1	60	Male	19	1	NA	NA	NA
P-0001081-T01-IM3	Samstein et al. (PMID 30643254)	Melanoma	low	Anti-CTLA-4	52	Female	45	0	NA	NA	NA
P-0001093-T01-IM3	Samstein et al. (PMID 30643254)	Non-small cell lung cancer	low	Anti-PD-1/PD-L1+CTLA-4	65	Male	42	0	NA	1	SD
P-0001121-T01-IM3	Samstein et al. (PMID 30643254)	Non-small cell lung cancer	high	Anti-PD-1/PD-L1	45	Female	10	1	NA	1	PD
P-0001135-T02-IM3	Samstein et al. (PMID 30643254)	Urothelial cancer	high	Anti-PD-1/PD-L1	58	Male	27	1	NA	NA	NA
P-0001144-T01-IM3	Samstein et al. (PMID 30643254)	Non-small cell lung cancer	high	Anti-PD-1/PD-L1	64	Male	2	1	NA	NA	NA
P-0001170-T01-IM3	Samstein et al. (PMID 30643254)	Colorectal cancer	high	Anti-PD-1/PD-L1	65	Male	13	1	NA	NA	NA
P-0001171-T01-IM3	Samstein et al. (PMID 30643254)	Non-small cell lung cancer	low	Anti-PD-1/PD-L1	52	Male	29	0	NA	1	PR
P-0001174-T01-IM3	Samstein et al. (PMID 30643254)	Melanoma	high	Anti-CTLA-4	77	Female	70	0	NA	NA	NA
P-0001179-T01-IM3	Samstein et al. (PMID 30643254)	Melanoma	high	Anti-PD-1/PD-L1	50	Female	6	1	NA	NA	NA
P-0001186-T01-IM3	Samstein et al. (PMID 30643254)	Head and neck cancer	high	Anti-PD-1/PD-L1	69	Male	6	1	NA	NA	NA
P-0001199-T01-IM3	Samstein et al. (PMID 30643254)	Non-small cell lung cancer	high	Anti-PD-1/PD-L1	76	Female	2	1	NA	NA	NA
P-0001223-T01-IM3	Samstein et al. (PMID 30643254)	Urothelial cancer	high	Anti-PD-1/PD-L1+CTLA-4	63	Male	3	1	NA	NA	NA
P-0001232-T01-IM3	Samstein et al. (PMID 30643254)	Renal cell carcinoma	low	Anti-PD-1/PD-L1	62	Male	23	0	NA	NA	NA
P-0001260-T01-IM3	Samstein et al. (PMID 30643254)	Esophagogastric cancer	high	Anti-PD-1/PD-L1	23	Female	1	1	NA	1	PD
P-0001268-T01-IM3	Samstein et al. (PMID 30643254)	Urothelial cancer	high	Anti-PD-1/PD-L1	62	Male	9	1	NA	NA	NA
P-0001296-T01-IM3	Samstein et al. (PMID 30643254)	Non-small cell lung cancer	high	Anti-PD-1/PD-L1	70	Female	2	1	NA	NA	NA
P-0001298-T01-IM3	Samstein et al. (PMID 30643254)	Esophagogastric cancer	high	Anti-PD-1/PD-L1	59	Male	9	1	NA	1	PD
P-0001312-T01-IM3	Samstein et al. (PMID 30643254)	Breast cancer	high	Anti-PD-1/PD-L1	58	Female	3	1	NA	NA	NA
P-0001314-T01-IM3	Samstein et al. (PMID 30643254)	Non-small cell lung cancer	high	Anti-PD-1/PD-L1	44	Female	1	1	NA	NA	NA
P-0001361-T01-IM3	Samstein et al. (PMID 30643254)	Melanoma	low	Anti-CTLA-4	73	Male	42	1	NA	NA	NA
P-0001365-T01-IM3	Samstein et al. (PMID 30643254)	Non-small cell lung cancer	high	Anti-PD-1/PD-L1	70	Male	2	1	NA	1	PD
P-0001371-T01-IM3	Samstein et al. (PMID 30643254)	Colorectal cancer	high	Anti-PD-1/PD-L1	46	Male	10	1	NA	NA	NA
P-0001385-T01-IM3	Samstein et al. (PMID 30643254)	Non-small cell lung cancer	high	Anti-PD-1/PD-L1+CTLA-4	51	Female	40	0	NA	0	CR
P-0001388-T01-IM3	Samstein et al. (PMID 30643254)	Glioma	low	Anti-PD-1/PD-L1	77	Male	16	1	NA	NA	NA
P-0001400-T01-IM3	Samstein et al. (PMID 30643254)	Glioma	high	Anti-PD-1/PD-L1	34	Female	3	1	NA	NA	NA
P-0001406-T01-IM3	Samstein et al. (PMID 30643254)	Glioma	high	Anti-PD-1/PD-L1	65	Female	3	1	NA	NA	NA
P-0001408-T01-IM3	Samstein et al. (PMID 30643254)	Glioma	high	Anti-PD-1/PD-L1+CTLA-4	55	Male	4	0	NA	NA	NA
P-0001420-T01-IM3	Samstein et al. (PMID 30643254)	Glioma	low	Anti-PD-1/PD-L1	57	Female	4	1	NA	NA	NA
P-0001437-T01-IM3	Samstein et al. (PMID 30643254)	Non-small cell lung cancer	high	Anti-PD-1/PD-L1	65	Female	4	1	NA	NA	NA
P-0001485-T01-IM3	Samstein et al. (PMID 30643254)	Melanoma	low	Anti-CTLA-4	71	Male	7	1	NA	NA	NA
P-0001495-T01-IM3	Samstein et al. (PMID 30643254)	Esophagogastric cancer	high	Anti-PD-1/PD-L1	56	Male	17	1	NA	1	PD
P-0001531-T01-IM3	Samstein et al. (PMID 30643254)	Colorectal cancer	high	Anti-PD-1/PD-L1	40	Male	12	0	NA	NA	NA
P-0001538-T01-IM3	Samstein et al. (PMID 30643254)	Head and neck cancer	high	Anti-PD-1/PD-L1	54	Male	6	1	NA	NA	NA
P-0001543-T01-IM3	Samstein et al. (PMID 30643254)	Esophagogastric cancer	high	Anti-PD-1/PD-L1+CTLA-4	50	Male	15	1	NA	1	PD
P-0001560-T01-IM3	Samstein et al. (PMID 30643254)	Melanoma	high	Anti-CTLA-4	65	Male	43	0	NA	NA	NA
P-0001578-T01-IM3	Samstein et al. (PMID 30643254)	Urothelial cancer	high	Anti-PD-1/PD-L1	78	Male	3	1	NA	NA	NA
P-0001586-T02-IM5	Samstein et al. (PMID 30643254)	Esophagogastric cancer	high	Anti-PD-1/PD-L1	58	Male	11	0	NA	NA	NA
P-0001591-T01-IM3	Samstein et al. (PMID 30643254)	Glioma	high	Anti-PD-1/PD-L1	17	Male	15	1	NA	NA	NA
P-0001598-T01-IM3	Samstein et al. (PMID 30643254)	Head and neck cancer	high	Anti-PD-1/PD-L1	76	Male	34	0	NA	NA	NA
P-0001603-T01-IM3	Samstein et al. (PMID 30643254)	Melanoma	low	Anti-CTLA-4	61	Male	40	0	NA	NA	NA
P-0001621-T01-IM3	Samstein et al. (PMID 30643254)	Head and neck cancer	high	Anti-PD-1/PD-L1+CTLA-4	37	Female	0	1	NA	NA	NA
P-0001633-T01-IM3	Samstein et al. (PMID 30643254)	Non-small cell lung cancer	high	Anti-PD-1/PD-L1	55	Female	1	1	NA	1	PD
P-0001646-T01-IM3	Samstein et al. (PMID 30643254)	Melanoma	low	Anti-CTLA-4	61	Female	10	1	NA	NA	NA
P-0001665-T01-IM3	Samstein et al. (PMID 30643254)	Non-small cell lung cancer	high	Anti-PD-1/PD-L1	48	Female	5	1	NA	1	PD
P-0001669-T01-IM3	Samstein et al. (PMID 30643254)	Melanoma	high	Anti-CTLA-4	60	Male	5	1	NA	NA	NA
P-0001679-T01-IM3	Samstein et al. (PMID 30643254)	Melanoma	high	Anti-CTLA-4	69	Male	4	1	NA	NA	NA
P-0001693-T02-IM3	Samstein et al. (PMID 30643254)	Colorectal cancer	high	Anti-PD-1/PD-L1	53	Female	2	1	NA	NA	NA
P-0001702-T01-IM3	Samstein et al. (PMID 30643254)	Colorectal cancer	high	Anti-PD-1/PD-L1	48	Female	9	1	NA	NA	NA
P-0001706-T01-IM3	Samstein et al. (PMID 30643254)	Melanoma	low	Anti-PD-1/PD-L1	45	Male	15	1	NA	NA	NA
P-0001710-T01-IM3	Samstein et al. (PMID 30643254)	Melanoma	low	Anti-CTLA-4	64	Male	40	0	NA	NA	NA
P-0001731-T01-IM3	Samstein et al. (PMID 30643254)	Glioma	high	Anti-PD-1/PD-L1	26	Male	31	1	NA	NA	NA
P-0001733-T01-IM3	Samstein et al. (PMID 30643254)	Esophagogastric cancer	high	Anti-PD-1/PD-L1+CTLA-4	70	Male	13	0	NA	0	PR
P-0001738-T01-IM3	Samstein et al. (PMID 30643254)	Renal cell carcinoma	high	Anti-PD-1/PD-L1	24	Male	0	1	NA	NA	NA
P-0001756-T01-IM3	Samstein et al. (PMID 30643254)	Melanoma	low	Anti-CTLA-4	74	Male	40	0	NA	NA	NA
P-0001771-T01-IM3	Samstein et al. (PMID 30643254)	Colorectal cancer	high	Anti-PD-1/PD-L1	44	Female	10	1	NA	NA	NA
P-0001785-T02-IM3	Samstein et al. (PMID 30643254)	Breast cancer	high	Anti-PD-1/PD-L1	43	Female	13	0	NA	NA	NA
P-0001794-T01-IM3	Samstein et al. (PMID 30643254)	Head and neck cancer	high	Anti-PD-1/PD-L1	63	Male	4	1	NA	NA	NA
P-0001807-T01-IM3	Samstein et al. (PMID 30643254)	Colorectal cancer	high	Anti-PD-1/PD-L1	71	Male	2	1	NA	NA	NA
P-0001808-T01-IM3	Samstein et al. (PMID 30643254)	Colorectal cancer	low	Anti-PD-1/PD-L1	58	Male	10	0	NA	NA	NA
P-0001832-T01-IM3	Samstein et al. (PMID 30643254)	Non-small cell lung cancer	high	Anti-PD-1/PD-L1	68	Female	3	1	NA	NA	NA
P-0001836-T01-IM3	Samstein et al. (PMID 30643254)	Non-small cell lung cancer	low	Anti-PD-1/PD-L1	60	Female	6	0	NA	1	PD
P-0001841-T01-IM3	Samstein et al. (PMID 30643254)	Melanoma	low	Anti-PD-1/PD-L1+CTLA-4	62	Male	3	1	NA	NA	NA
P-0001843-T01-IM3	Samstein et al. (PMID 30643254)	Glioma	high	Anti-PD-1/PD-L1	63	Female	7	0	NA	NA	NA
P-0001850-T01-IM3	Samstein et al. (PMID 30643254)	Esophagogastric cancer	high	Anti-PD-1/PD-L1	71	Male	17	0	NA	1	SD
P-0001855-T01-IM3	Samstein et al. (PMID 30643254)	Esophagogastric cancer	high	Anti-PD-1/PD-L1+CTLA-4	64	Male	9	0	NA	NA	NA
P-0001867-T01-IM3	Samstein et al. (PMID 30643254)	Colorectal cancer	high	Anti-PD-1/PD-L1	70	Male	9	1	NA	1	SD
P-0001871-T01-IM3	Samstein et al. (PMID 30643254)	Urothelial cancer	high	Anti-PD-1/PD-L1	60	Female	2	1	NA	NA	NA
P-0001882-T01-IM3	Samstein et al. (PMID 30643254)	Glioma	high	Anti-PD-1/PD-L1	55	Male	23	0	NA	NA	NA
P-0001892-T01-IM3	Samstein et al. (PMID 30643254)	Melanoma	high	Anti-CTLA-4	86	Male	4	1	NA	NA	NA
P-0001904-T01-IM3	Samstein et al. (PMID 30643254)	Urothelial cancer	high	Anti-PD-1/PD-L1	72	Female	1	1	NA	NA	NA
P-0001955-T01-IM3	Samstein et al. (PMID 30643254)	Non-small cell lung cancer	high	Anti-PD-1/PD-L1	31	Female	6	1	NA	1	PD
P-0001977-T01-IM3	Samstein et al. (PMID 30643254)	Non-small cell lung cancer	high	Anti-PD-1/PD-L1	80	Male	4	1	NA	1	PD
P-0002015-T01-IM3	Samstein et al. (PMID 30643254)	Glioma	high	Anti-PD-1/PD-L1	44	Female	8	1	NA	NA	NA
P-0002018-T01-IM3	Samstein et al. (PMID 30643254)	Melanoma	low	Anti-PD-1/PD-L1+CTLA-4	36	Female	4	1	NA	NA	NA
P-0002019-T01-IM3	Samstein et al. (PMID 30643254)	Melanoma	high	Anti-PD-1/PD-L1	80	Male	7	0	NA	NA	NA
P-0002028-T01-IM3	Samstein et al. (PMID 30643254)	Non-small cell lung cancer	high	Anti-PD-1/PD-L1	65	Female	33	0	NA	0	PR
P-0002041-T01-IM3	Samstein et al. (PMID 30643254)	Breast cancer	high	Anti-PD-1/PD-L1	62	Female	4	1	NA	NA	NA
P-0002042-T01-IM3	Samstein et al. (PMID 30643254)	Colorectal cancer	high	Anti-PD-1/PD-L1	47	Male	7	1	NA	NA	NA
P-0002049-T01-IM3	Samstein et al. (PMID 30643254)	Colorectal cancer	low	Anti-PD-1/PD-L1	33	Female	39	0	NA	NA	NA
P-0002151-T01-IM3	Samstein et al. (PMID 30643254)	Non-small cell lung cancer	low	Anti-PD-1/PD-L1	71	Female	25	0	NA	1	PR
P-0002157-T01-IM3	Samstein et al. (PMID 30643254)	Melanoma	low	Anti-PD-1/PD-L1	81	Female	0	0	NA	NA	NA
P-0002160-T01-IM3	Samstein et al. (PMID 30643254)	Non-small cell lung cancer	high	Anti-PD-1/PD-L1	67	Male	6	1	NA	1	PD
P-0002165-T01-IM3	Samstein et al. (PMID 30643254)	Melanoma	low	Anti-PD-1/PD-L1+CTLA-4	63	Male	22	0	NA	NA	NA
P-0002181-T01-IM3	Samstein et al. (PMID 30643254)	Glioma	high	Anti-PD-1/PD-L1	48	Male	9	1	NA	NA	NA
P-0002182-T01-IM3	Samstein et al. (PMID 30643254)	Melanoma	high	Anti-PD-1/PD-L1+CTLA-4	71	Female	22	1	NA	NA	NA
P-0002185-T01-IM3	Samstein et al. (PMID 30643254)	Head and neck cancer	high	Anti-PD-1/PD-L1	51	Male	10	1	NA	NA	NA
P-0002193-T01-IM3	Samstein et al. (PMID 30643254)	Head and neck cancer	high	Anti-PD-1/PD-L1	63	Male	11	1	NA	NA	NA
P-0002225-T01-IM3	Samstein et al. (PMID 30643254)	Non-small cell lung cancer	high	Anti-PD-1/PD-L1	72	Male	17	1	NA	1	SD
P-0002247-T01-IM3	Samstein et al. (PMID 30643254)	Non-small cell lung cancer	low	Anti-PD-1/PD-L1	69	Female	19	1	NA	1	PD
P-0002255-T01-IM3	Samstein et al. (PMID 30643254)	Renal cell carcinoma	high	Anti-PD-1/PD-L1	63	Female	39	0	NA	NA	NA
P-0002265-T01-IM3	Samstein et al. (PMID 30643254)	Glioma	high	Anti-PD-1/PD-L1	68	Male	21	0	NA	NA	NA
P-0002270-T01-IM3	Samstein et al. (PMID 30643254)	Renal cell carcinoma	high	Anti-PD-1/PD-L1	33	Male	16	0	NA	NA	NA
P-0002279-T01-IM3	Samstein et al. (PMID 30643254)	Non-small cell lung cancer	high	Anti-PD-1/PD-L1	70	Female	3	1	NA	NA	NA
P-0002292-T01-IM3	Samstein et al. (PMID 30643254)	Urothelial cancer	high	Anti-PD-1/PD-L1	70	Male	15	1	NA	NA	NA
P-0002295-T01-IM3	Samstein et al. (PMID 30643254)	Non-small cell lung cancer	low	Anti-PD-1/PD-L1	77	Female	25	1	NA	1	PD
P-0002305-T01-IM3	Samstein et al. (PMID 30643254)	Melanoma	low	Anti-CTLA-4	80	Male	14	0	NA	NA	NA
P-0002311-T01-IM3	Samstein et al. (PMID 30643254)	Urothelial cancer	low	Anti-PD-1/PD-L1+CTLA-4	59	Male	39	0	NA	NA	NA
P-0002320-T01-IM3	Samstein et al. (PMID 30643254)	Non-small cell lung cancer	high	Anti-PD-1/PD-L1	57	Male	8	1	NA	1	SD
P-0002351-T01-IM3	Samstein et al. (PMID 30643254)	Non-small cell lung cancer	high	Anti-PD-1/PD-L1	73	Female	11	1	NA	1	SD
P-0002353-T01-IM3	Samstein et al. (PMID 30643254)	Melanoma	high	Anti-CTLA-4	47	Female	21	1	NA	NA	NA
P-0002380-T01-IM3	Samstein et al. (PMID 30643254)	Melanoma	low	Anti-PD-1/PD-L1+CTLA-4	51	Female	32	0	NA	NA	NA
P-0002386-T01-IM3	Samstein et al. (PMID 30643254)	Glioma	high	Anti-PD-1/PD-L1	33	Female	12	1	NA	NA	NA
P-0002392-T01-IM3	Samstein et al. (PMID 30643254)	Melanoma	low	Anti-CTLA-4	53	Male	39	0	NA	NA	NA
P-0002404-T01-IM3	Samstein et al. (PMID 30643254)	Urothelial cancer	high	Anti-PD-1/PD-L1	72	Male	1	1	NA	NA	NA
P-0002418-T01-IM3	Samstein et al. (PMID 30643254)	Melanoma	high	Anti-CTLA-4	30	Female	31	0	NA	NA	NA
P-0002422-T01-IM3	Samstein et al. (PMID 30643254)	Melanoma	high	Anti-PD-1/PD-L1	76	Female	6	1	NA	NA	NA
P-0002429-T01-IM3	Samstein et al. (PMID 30643254)	Melanoma	high	Anti-CTLA-4	65	Male	7	1	NA	NA	NA
P-0002444-T01-IM3	Samstein et al. (PMID 30643254)	Non-small cell lung cancer	low	Anti-PD-1/PD-L1	67	Male	13	1	NA	1	PD
P-0002452-T01-IM3	Samstein et al. (PMID 30643254)	Glioma	high	Anti-PD-1/PD-L1	57	Female	6	1	NA	NA	NA
P-0002456-T01-IM3	Samstein et al. (PMID 30643254)	Melanoma	high	Anti-CTLA-4	74	Female	1	1	NA	NA	NA
P-0002465-T01-IM3	Samstein et al. (PMID 30643254)	Esophagogastric cancer	low	Anti-PD-1/PD-L1+CTLA-4	43	Male	4	1	NA	1	PD
P-0002469-T01-IM3	Samstein et al. (PMID 30643254)	Head and neck cancer	high	Anti-PD-1/PD-L1	55	Male	8	1	NA	NA	NA
P-0002472-T01-IM3	Samstein et al. (PMID 30643254)	Urothelial cancer	high	Anti-PD-1/PD-L1	56	Male	18	1	NA	NA	NA
P-0002483-T01-IM3	Samstein et al. (PMID 30643254)	Renal cell carcinoma	low	Anti-PD-1/PD-L1	67	Female	14	1	NA	NA	NA
P-0002485-T01-IM3	Samstein et al. (PMID 30643254)	Non-small cell lung cancer	high	Anti-PD-1/PD-L1	45	Male	24	1	NA	1	SD
P-0002490-T01-IM3	Samstein et al. (PMID 30643254)	Melanoma	low	Anti-PD-1/PD-L1+CTLA-4	72	Male	41	1	NA	NA	NA
P-0002504-T01-IM3	Samstein et al. (PMID 30643254)	Melanoma	low	Anti-CTLA-4	67	Male	28	1	NA	NA	NA
P-0002507-T01-IM3	Samstein et al. (PMID 30643254)	Melanoma	low	Anti-PD-1/PD-L1	43	Female	10	1	NA	NA	NA
P-0002517-T01-IM3	Samstein et al. (PMID 30643254)	Melanoma	high	Anti-CTLA-4	74	Male	19	1	NA	NA	NA
P-0002546-T01-IM3	Samstein et al. (PMID 30643254)	Non-small cell lung cancer	low	Anti-PD-1/PD-L1+CTLA-4	68	Male	25	1	NA	1	PR
P-0002551-T01-IM3	Samstein et al. (PMID 30643254)	Non-small cell lung cancer	high	Anti-PD-1/PD-L1	67	Female	6	0	NA	NA	NA
P-0002559-T01-IM3	Samstein et al. (PMID 30643254)	Non-small cell lung cancer	high	Anti-PD-1/PD-L1	39	Female	43	0	NA	1	PD
P-0002568-T01-IM3	Samstein et al. (PMID 30643254)	Urothelial cancer	high	Anti-PD-1/PD-L1	84	Male	39	0	NA	NA	NA
P-0002575-T01-IM3	Samstein et al. (PMID 30643254)	Urothelial cancer	high	Anti-PD-1/PD-L1+CTLA-4	69	Male	8	1	NA	NA	NA
P-0002576-T02-IM5	Samstein et al. (PMID 30643254)	Urothelial cancer	high	Anti-PD-1/PD-L1	78	Male	22	1	NA	NA	NA
P-0002603-T01-IM3	Samstein et al. (PMID 30643254)	Head and neck cancer	high	Anti-PD-1/PD-L1	76	Male	6	0	NA	NA	NA
P-0002614-T01-IM3	Samstein et al. (PMID 30643254)	Urothelial cancer	high	Anti-PD-1/PD-L1	58	Male	2	1	NA	NA	NA
P-0002615-T01-IM3	Samstein et al. (PMID 30643254)	Renal cell carcinoma	low	Anti-PD-1/PD-L1+CTLA-4	57	Female	46	0	NA	NA	NA
P-0002620-T01-IM3	Samstein et al. (PMID 30643254)	Glioma	low	Anti-PD-1/PD-L1	19	Male	11	1	NA	NA	NA
P-0002626-T01-IM3	Samstein et al. (PMID 30643254)	Breast cancer	high	Anti-CTLA-4	59	Female	60	0	NA	NA	NA
P-0002633-T01-IM3	Samstein et al. (PMID 30643254)	Glioma	high	Anti-PD-1/PD-L1+CTLA-4	49	Male	21	1	NA	NA	NA
P-0002637-T01-IM3	Samstein et al. (PMID 30643254)	Non-small cell lung cancer	low	Anti-PD-1/PD-L1+CTLA-4	54	Male	37	0	NA	0	CR
P-0002639-T01-IM3	Samstein et al. (PMID 30643254)	Non-small cell lung cancer	high	Anti-PD-1/PD-L1	67	Female	11	0	NA	0	PR
P-0002646-T01-IM3	Samstein et al. (PMID 30643254)	Non-small cell lung cancer	high	Anti-PD-1/PD-L1	43	Male	4	1	NA	NA	NA
P-0002647-T01-IM3	Samstein et al. (PMID 30643254)	Glioma	high	Anti-PD-1/PD-L1	42	Male	4	1	NA	NA	NA
P-0002653-T01-IM3	Samstein et al. (PMID 30643254)	Colorectal cancer	high	Anti-PD-1/PD-L1	19	Female	3	1	NA	NA	NA
P-0002668-T01-IM3	Samstein et al. (PMID 30643254)	Urothelial cancer	high	Anti-PD-1/PD-L1	74	Male	41	0	NA	NA	NA
P-0002706-T01-IM3	Samstein et al. (PMID 30643254)	Melanoma	high	Anti-CTLA-4	71	Female	32	1	NA	NA	NA
P-0002715-T01-IM3	Samstein et al. (PMID 30643254)	Urothelial cancer	high	Anti-PD-1/PD-L1	67	Male	40	0	NA	NA	NA
P-0002730-T01-IM3	Samstein et al. (PMID 30643254)	Colorectal cancer	high	Anti-PD-1/PD-L1	50	Male	6	1	NA	NA	NA
P-0002731-T02-IM5	Samstein et al. (PMID 30643254)	Non-small cell lung cancer	high	Anti-PD-1/PD-L1	64	Female	25	0	NA	0	PR
P-0002738-T01-IM3	Samstein et al. (PMID 30643254)	Non-small cell lung cancer	high	Anti-PD-1/PD-L1	32	Female	1	1	NA	NA	NA
P-0002745-T01-IM3	Samstein et al. (PMID 30643254)	Head and neck cancer	high	Anti-PD-1/PD-L1	55	Female	2	1	NA	NA	NA
P-0002748-T02-IM5	Samstein et al. (PMID 30643254)	Urothelial cancer	high	Anti-PD-1/PD-L1	60	Male	4	1	NA	NA	NA
P-0002751-T01-IM3	Samstein et al. (PMID 30643254)	Non-small cell lung cancer	high	Anti-PD-1/PD-L1	69	Female	11	1	NA	1	SD
P-0002758-T01-IM3	Samstein et al. (PMID 30643254)	Non-small cell lung cancer	high	Anti-PD-1/PD-L1	63	Male	2	1	NA	1	PD
P-0002765-T01-IM3	Samstein et al. (PMID 30643254)	Melanoma	low	Anti-CTLA-4	53	Male	7	1	NA	NA	NA
P-0002766-T01-IM3	Samstein et al. (PMID 30643254)	Non-small cell lung cancer	high	Anti-PD-1/PD-L1	66	Female	6	1	NA	1	PD
P-0002787-T01-IM3	Samstein et al. (PMID 30643254)	Head and neck cancer	low	Anti-PD-1/PD-L1	63	Male	6	0	NA	NA	NA
P-0002789-T01-IM3	Samstein et al. (PMID 30643254)	Breast cancer	high	Anti-CTLA-4	43	Female	9	1	NA	NA	NA
P-0002792-T01-IM3	Samstein et al. (PMID 30643254)	Colorectal cancer	high	Anti-PD-1/PD-L1	58	Male	8	0	NA	NA	NA
P-0002794-T01-IM3	Samstein et al. (PMID 30643254)	Non-small cell lung cancer	high	Anti-PD-1/PD-L1	61	Female	25	0	NA	1	PR
P-0002806-T01-IM3	Samstein et al. (PMID 30643254)	Non-small cell lung cancer	high	Anti-PD-1/PD-L1	82	Male	46	0	NA	1	PR
P-0002818-T01-IM3	Samstein et al. (PMID 30643254)	Head and neck cancer	low	Anti-PD-1/PD-L1	70	Female	15	0	NA	NA	NA
P-0002820-T01-IM3	Samstein et al. (PMID 30643254)	Renal cell carcinoma	low	Anti-PD-1/PD-L1	50	Female	38	0	NA	NA	NA
P-0002826-T01-IM3	Samstein et al. (PMID 30643254)	Non-small cell lung cancer	high	Anti-PD-1/PD-L1	61	Female	4	1	NA	1	PD
P-0002836-T01-IM3	Samstein et al. (PMID 30643254)	Glioma	high	Anti-PD-1/PD-L1	55	Female	1	1	NA	NA	NA
P-0002855-T01-IM3	Samstein et al. (PMID 30643254)	Colorectal cancer	high	Anti-PD-1/PD-L1+CTLA-4	45	Female	2	1	NA	NA	NA
P-0002864-T01-IM3	Samstein et al. (PMID 30643254)	Renal cell carcinoma	high	Anti-PD-1/PD-L1+CTLA-4	65	Male	13	1	NA	NA	NA
P-0002874-T01-IM3	Samstein et al. (PMID 30643254)	Non-small cell lung cancer	high	Anti-PD-1/PD-L1	55	Female	3	1	NA	1	PD
P-0002890-T01-IM3	Samstein et al. (PMID 30643254)	Non-small cell lung cancer	high	Anti-PD-1/PD-L1	40	Female	0	1	NA	1	PD
P-0002905-T01-IM3	Samstein et al. (PMID 30643254)	Non-small cell lung cancer	high	Anti-PD-1/PD-L1	73	Male	6	1	NA	1	PD
P-0002914-T01-IM3	Samstein et al. (PMID 30643254)	Melanoma	low	Anti-PD-1/PD-L1+CTLA-4	65	Male	24	1	NA	NA	NA
P-0002917-T01-IM3	Samstein et al. (PMID 30643254)	Non-small cell lung cancer	high	Anti-PD-1/PD-L1	51	Female	30	0	NA	1	PD
P-0002921-T01-IM3	Samstein et al. (PMID 30643254)	Non-small cell lung cancer	low	Anti-PD-1/PD-L1	73	Female	12	1	NA	1	SD
P-0002939-T01-IM3	Samstein et al. (PMID 30643254)	Head and neck cancer	high	Anti-PD-1/PD-L1	35	Male	10	1	NA	NA	NA
P-0002940-T01-IM3	Samstein et al. (PMID 30643254)	Renal cell carcinoma	high	Anti-PD-1/PD-L1	52	Male	17	0	NA	NA	NA
P-0002941-T01-IM3	Samstein et al. (PMID 30643254)	Renal cell carcinoma	low	Anti-PD-1/PD-L1	50	Male	11	1	NA	NA	NA
P-0002965-T01-IM3	Samstein et al. (PMID 30643254)	Non-small cell lung cancer	high	Anti-PD-1/PD-L1	56	Male	11	1	NA	1	PD
P-0002969-T01-IM3	Samstein et al. (PMID 30643254)	Non-small cell lung cancer	high	Anti-PD-1/PD-L1	56	Male	2	1	NA	1	PD
P-0002976-T01-IM3	Samstein et al. (PMID 30643254)	Renal cell carcinoma	low	Anti-PD-1/PD-L1	77	Male	21	1	NA	NA	NA
P-0002981-T01-IM3	Samstein et al. (PMID 30643254)	Glioma	high	Anti-PD-1/PD-L1	51	Female	12	1	NA	NA	NA
P-0002993-T01-IM3	Samstein et al. (PMID 30643254)	Melanoma	high	Anti-CTLA-4	78	Male	59	1	NA	NA	NA
P-0003000-T01-IM3	Samstein et al. (PMID 30643254)	Urothelial cancer	high	Anti-PD-1/PD-L1	69	Male	3	1	NA	NA	NA
P-0003003-T01-IM3	Samstein et al. (PMID 30643254)	Renal cell carcinoma	high	Anti-PD-1/PD-L1	61	Male	22	0	NA	NA	NA
P-0003009-T01-IM3	Samstein et al. (PMID 30643254)	Head and neck cancer	high	Anti-PD-1/PD-L1+CTLA-4	52	Female	28	1	NA	NA	NA
P-0003024-T01-IM3	Samstein et al. (PMID 30643254)	Urothelial cancer	low	Anti-PD-1/PD-L1+CTLA-4	74	Male	2	1	NA	NA	NA
P-0003034-T01-IM5	Samstein et al. (PMID 30643254)	Non-small cell lung cancer	high	Anti-PD-1/PD-L1	80	Male	5	1	NA	1	SD
P-0003051-T01-IM5	Samstein et al. (PMID 30643254)	Urothelial cancer	low	Anti-PD-1/PD-L1+CTLA-4	46	Male	7	1	NA	NA	NA
P-0003059-T01-IM5	Samstein et al. (PMID 30643254)	Head and neck cancer	high	Anti-PD-1/PD-L1	40	Female	10	1	NA	NA	NA
P-0003069-T01-IM5	Samstein et al. (PMID 30643254)	Melanoma	low	Anti-CTLA-4	75	Female	7	1	NA	NA	NA
P-0003097-T01-IM5	Samstein et al. (PMID 30643254)	Urothelial cancer	high	Anti-PD-1/PD-L1	82	Female	13	1	NA	NA	NA
P-0003117-T01-IM5	Samstein et al. (PMID 30643254)	Renal cell carcinoma	high	Anti-PD-1/PD-L1	54	Female	13	1	NA	NA	NA
P-0003119-T01-IM5	Samstein et al. (PMID 30643254)	Non-small cell lung cancer	low	Anti-PD-1/PD-L1	53	Male	28	0	NA	1	SD
P-0003131-T01-IM5	Samstein et al. (PMID 30643254)	Urothelial cancer	high	Anti-PD-1/PD-L1	59	Male	28	0	NA	NA	NA
P-0003132-T01-IM5	Samstein et al. (PMID 30643254)	Non-small cell lung cancer	low	Anti-PD-1/PD-L1	67	Female	7	1	NA	1	SD
P-0003157-T01-IM5	Samstein et al. (PMID 30643254)	Non-small cell lung cancer	low	Anti-PD-1/PD-L1	63	Male	3	1	NA	1	PD
P-0003197-T01-IM5	Samstein et al. (PMID 30643254)	Melanoma	high	Anti-CTLA-4	55	Male	2	1	NA	NA	NA
P-0003224-T01-IM5	Samstein et al. (PMID 30643254)	Breast cancer	high	Anti-CTLA-4	60	Female	28	0	NA	NA	NA
P-0003225-T01-IM5	Samstein et al. (PMID 30643254)	Melanoma	high	Anti-PD-1/PD-L1+CTLA-4	82	Female	37	0	NA	NA	NA
P-0003229-T01-IM5	Samstein et al. (PMID 30643254)	Non-small cell lung cancer	low	Anti-PD-1/PD-L1	61	Male	21	1	NA	0	PR
P-0003241-T01-IM5	Samstein et al. (PMID 30643254)	Breast cancer	high	Anti-PD-1/PD-L1+CTLA-4	49	Female	2	1	NA	NA	NA
P-0003255-T01-IM5	Samstein et al. (PMID 30643254)	Melanoma	low	Anti-PD-1/PD-L1+CTLA-4	69	Male	2	1	NA	NA	NA
P-0003265-T01-IM5	Samstein et al. (PMID 30643254)	Breast cancer	high	Anti-CTLA-4	58	Female	19	1	NA	NA	NA
P-0003272-T01-IM5	Samstein et al. (PMID 30643254)	Head and neck cancer	high	Anti-PD-1/PD-L1	29	Male	8	1	NA	NA	NA
P-0003273-T01-IM5	Samstein et al. (PMID 30643254)	Breast cancer	high	Anti-CTLA-4	39	Female	6	1	NA	NA	NA
P-0003275-T01-IM5	Samstein et al. (PMID 30643254)	Non-small cell lung cancer	high	Anti-PD-1/PD-L1	69	Male	17	1	NA	1	SD
P-0003278-T01-IM5	Samstein et al. (PMID 30643254)	Non-small cell lung cancer	high	Anti-PD-1/PD-L1	55	Female	0	1	NA	NA	NA
P-0003283-T01-IM5	Samstein et al. (PMID 30643254)	Renal cell carcinoma	high	Anti-PD-1/PD-L1	63	Male	17	0	NA	NA	NA
P-0003285-T01-IM5	Samstein et al. (PMID 30643254)	Colorectal cancer	high	Anti-PD-1/PD-L1	37	Female	3	0	NA	NA	NA
P-0003319-T01-IM5	Samstein et al. (PMID 30643254)	Glioma	high	Anti-PD-1/PD-L1	15	Male	4	1	NA	NA	NA
P-0003322-T01-IM5	Samstein et al. (PMID 30643254)	Non-small cell lung cancer	high	Anti-PD-1/PD-L1+CTLA-4	72	Female	13	0	NA	0	SD
P-0003347-T01-IM5	Samstein et al. (PMID 30643254)	Non-small cell lung cancer	high	Anti-PD-1/PD-L1	59	Male	15	1	NA	1	SD
P-0003350-T01-IM5	Samstein et al. (PMID 30643254)	Glioma	high	Anti-PD-1/PD-L1	59	Male	16	1	NA	NA	NA
P-0003359-T01-IM5	Samstein et al. (PMID 30643254)	Melanoma	high	Anti-PD-1/PD-L1	82	Male	1	1	NA	NA	NA
P-0003360-T01-IM5	Samstein et al. (PMID 30643254)	Glioma	high	Anti-PD-1/PD-L1+CTLA-4	62	Male	29	0	NA	NA	NA
P-0003365-T01-IM5	Samstein et al. (PMID 30643254)	Colorectal cancer	high	Anti-PD-1/PD-L1	47	Male	7	1	NA	NA	NA
P-0003368-T01-IM5	Samstein et al. (PMID 30643254)	Non-small cell lung cancer	high	Anti-PD-1/PD-L1+CTLA-4	59	Female	38	0	NA	0	PR
P-0003372-T01-IM5	Samstein et al. (PMID 30643254)	Melanoma	low	Anti-PD-1/PD-L1+CTLA-4	56	Female	33	0	NA	NA	NA
P-0003374-T01-IM5	Samstein et al. (PMID 30643254)	Head and neck cancer	high	Anti-PD-1/PD-L1	55	Male	1	1	NA	NA	NA
P-0003377-T01-IM5	Samstein et al. (PMID 30643254)	Urothelial cancer	low	Anti-PD-1/PD-L1	64	Male	23	0	NA	NA	NA
P-0003401-T01-IM5	Samstein et al. (PMID 30643254)	Melanoma	high	Anti-CTLA-4	48	Female	25	1	NA	NA	NA
P-0003406-T01-IM5	Samstein et al. (PMID 30643254)	Renal cell carcinoma	low	Anti-PD-1/PD-L1	35	Male	13	1	NA	NA	NA
P-0003432-T01-IM5	Samstein et al. (PMID 30643254)	Esophagogastric cancer	high	Anti-PD-1/PD-L1	70	Male	4	1	NA	1	PD
P-0003456-T01-IM5	Samstein et al. (PMID 30643254)	Glioma	high	Anti-PD-1/PD-L1	45	Female	9	1	NA	NA	NA
P-0003495-T01-IM5	Samstein et al. (PMID 30643254)	Non-small cell lung cancer	high	Anti-PD-1/PD-L1	90	Female	21	1	NA	1	SD
P-0003507-T01-IM5	Samstein et al. (PMID 30643254)	Urothelial cancer	high	Anti-PD-1/PD-L1	57	Male	1	1	NA	NA	NA
P-0003521-T02-IM5	Samstein et al. (PMID 30643254)	Esophagogastric cancer	high	Anti-PD-1/PD-L1	43	Male	1	1	NA	NA	NA
P-0003524-T01-IM5	Samstein et al. (PMID 30643254)	Urothelial cancer	low	Anti-PD-1/PD-L1	62	Male	39	0	NA	NA	NA
P-0003543-T01-IM5	Samstein et al. (PMID 30643254)	Esophagogastric cancer	high	Anti-PD-1/PD-L1	75	Male	2	1	NA	NA	NA
P-0003553-T01-IM5	Samstein et al. (PMID 30643254)	Non-small cell lung cancer	low	Anti-PD-1/PD-L1	70	Female	21	0	NA	NA	NA
P-0003555-T01-IM5	Samstein et al. (PMID 30643254)	Urothelial cancer	low	Anti-PD-1/PD-L1	32	Male	33	0	NA	NA	NA
P-0003559-T01-IM5	Samstein et al. (PMID 30643254)	Esophagogastric cancer	high	Anti-PD-1/PD-L1+CTLA-4	48	Female	5	0	NA	NA	NA
P-0003560-T01-IM5	Samstein et al. (PMID 30643254)	Melanoma	low	Anti-CTLA-4	67	Male	41	0	NA	NA	NA
P-0003562-T01-IM5	Samstein et al. (PMID 30643254)	Non-small cell lung cancer	low	Anti-PD-1/PD-L1	62	Male	45	0	NA	1	SD
P-0003567-T01-IM5	Samstein et al. (PMID 30643254)	Glioma	high	Anti-PD-1/PD-L1	50	Male	12	1	NA	NA	NA
P-0003568-T01-IM5	Samstein et al. (PMID 30643254)	Renal cell carcinoma	low	Anti-PD-1/PD-L1	55	Male	45	0	NA	NA	NA
P-0003583-T01-IM5	Samstein et al. (PMID 30643254)	Renal cell carcinoma	high	Anti-PD-1/PD-L1+CTLA-4	59	Male	34	0	NA	NA	NA
P-0003584-T01-IM5	Samstein et al. (PMID 30643254)	Non-small cell lung cancer	high	Anti-PD-1/PD-L1	61	Female	36	1	NA	1	SD
P-0003596-T01-IM5	Samstein et al. (PMID 30643254)	Urothelial cancer	high	Anti-PD-1/PD-L1	67	Male	4	1	NA	NA	NA
P-0003598-T01-IM5	Samstein et al. (PMID 30643254)	Glioma	high	Anti-PD-1/PD-L1	48	Female	6	1	NA	NA	NA
P-0003620-T01-IM5	Samstein et al. (PMID 30643254)	Melanoma	low	Anti-CTLA-4	54	Female	33	0	NA	NA	NA
P-0003621-T01-IM5	Samstein et al. (PMID 30643254)	Melanoma	low	Anti-PD-1/PD-L1+CTLA-4	49	Female	35	0	NA	NA	NA
P-0003628-T01-IM5	Samstein et al. (PMID 30643254)	Non-small cell lung cancer	low	Anti-PD-1/PD-L1	63	Male	5	1	NA	NA	NA
P-0003635-T01-IM5	Samstein et al. (PMID 30643254)	Non-small cell lung cancer	high	Anti-PD-1/PD-L1+CTLA-4	57	Female	2	1	NA	NA	NA
P-0003645-T01-IM5	Samstein et al. (PMID 30643254)	Renal cell carcinoma	low	Anti-PD-1/PD-L1	77	Male	3	1	NA	NA	NA
P-0003650-T01-IM5	Samstein et al. (PMID 30643254)	Esophagogastric cancer	low	Anti-PD-1/PD-L1	69	Male	9	0	NA	0	CR
P-0003670-T01-IM5	Samstein et al. (PMID 30643254)	Non-small cell lung cancer	high	Anti-PD-1/PD-L1	75	Female	20	0	NA	NA	NA
P-0003698-T02-IM5	Samstein et al. (PMID 30643254)	Urothelial cancer	high	Anti-PD-1/PD-L1+CTLA-4	63	Male	34	0	NA	NA	NA
P-0003700-T01-IM5	Samstein et al. (PMID 30643254)	Melanoma	high	Anti-PD-1/PD-L1+CTLA-4	73	Male	36	0	NA	NA	NA
P-0003703-T01-IM5	Samstein et al. (PMID 30643254)	Melanoma	high	Anti-CTLA-4	64	Female	30	1	NA	NA	NA
P-0003711-T01-IM5	Samstein et al. (PMID 30643254)	Head and neck cancer	high	Anti-PD-1/PD-L1	51	Male	5	1	NA	NA	NA
P-0003719-T01-IM5	Samstein et al. (PMID 30643254)	Urothelial cancer	low	Anti-PD-1/PD-L1	43	Female	15	1	NA	NA	NA
P-0003721-T01-IM5	Samstein et al. (PMID 30643254)	Renal cell carcinoma	low	Anti-PD-1/PD-L1+CTLA-4	57	Female	35	0	NA	NA	NA
P-0003726-T01-IM5	Samstein et al. (PMID 30643254)	Head and neck cancer	high	Anti-PD-1/PD-L1	68	Female	15	0	NA	NA	NA
P-0003728-T01-IM5	Samstein et al. (PMID 30643254)	Melanoma	low	Anti-PD-1/PD-L1+CTLA-4	56	Male	34	0	NA	NA	NA
P-0003738-T02-IM5	Samstein et al. (PMID 30643254)	Non-small cell lung cancer	low	Anti-PD-1/PD-L1	58	Female	27	0	NA	1	PR
P-0003742-T01-IM5	Samstein et al. (PMID 30643254)	Melanoma	low	Anti-CTLA-4	36	Female	18	1	NA	NA	NA
P-0003743-T01-IM5	Samstein et al. (PMID 30643254)	Melanoma	high	Anti-PD-1/PD-L1+CTLA-4	71	Male	51	0	NA	NA	NA
P-0003749-T01-IM5	Samstein et al. (PMID 30643254)	Melanoma	high	Anti-PD-1/PD-L1+CTLA-4	61	Male	24	0	NA	NA	NA
P-0003757-T01-IM5	Samstein et al. (PMID 30643254)	Melanoma	low	Anti-PD-1/PD-L1+CTLA-4	65	Male	35	0	NA	NA	NA
P-0003766-T01-IM5	Samstein et al. (PMID 30643254)	Renal cell carcinoma	low	Anti-PD-1/PD-L1	60	Male	11	1	NA	NA	NA
P-0003782-T01-IM5	Samstein et al. (PMID 30643254)	Non-small cell lung cancer	high	Anti-PD-1/PD-L1	57	Male	8	1	NA	1	SD
P-0003783-T01-IM5	Samstein et al. (PMID 30643254)	Glioma	high	Anti-PD-1/PD-L1	54	Male	13	1	NA	NA	NA
P-0003811-T01-IM5	Samstein et al. (PMID 30643254)	Non-small cell lung cancer	low	Anti-PD-1/PD-L1	68	Female	0	1	NA	NA	NA
P-0003814-T01-IM5	Samstein et al. (PMID 30643254)	Urothelial cancer	high	Anti-PD-1/PD-L1	50	Female	5	0	NA	NA	NA
P-0003841-T01-IM5	Samstein et al. (PMID 30643254)	Urothelial cancer	high	Anti-PD-1/PD-L1	77	Male	0	0	NA	NA	NA
P-0003865-T01-IM5	Samstein et al. (PMID 30643254)	Glioma	high	Anti-PD-1/PD-L1	55	Female	6	1	NA	NA	NA
P-0003868-T01-IM5	Samstein et al. (PMID 30643254)	Melanoma	low	Anti-PD-1/PD-L1+CTLA-4	51	Male	49	1	NA	NA	NA
P-0003869-T01-IM5	Samstein et al. (PMID 30643254)	Non-small cell lung cancer	low	Anti-PD-1/PD-L1	67	Female	40	0	NA	1	SD
P-0003871-T01-IM5	Samstein et al. (PMID 30643254)	Melanoma	low	Anti-PD-1/PD-L1	84	Male	4	0	NA	NA	NA
P-0003872-T01-IM5	Samstein et al. (PMID 30643254)	Melanoma	low	Anti-CTLA-4	56	Female	65	0	NA	NA	NA
P-0003881-T01-IM5	Samstein et al. (PMID 30643254)	Melanoma	high	Anti-PD-1/PD-L1+CTLA-4	67	Male	26	0	NA	NA	NA
P-0003892-T01-IM5	Samstein et al. (PMID 30643254)	Esophagogastric cancer	high	Anti-PD-1/PD-L1+CTLA-4	73	Female	2	0	NA	NA	NA
P-0003899-T01-IM5	Samstein et al. (PMID 30643254)	Melanoma	high	Anti-PD-1/PD-L1	68	Male	3	0	NA	NA	NA
P-0003911-T01-IM5	Samstein et al. (PMID 30643254)	Urothelial cancer	high	Anti-PD-1/PD-L1	70	Female	3	1	NA	NA	NA
P-0003913-T01-IM3	Samstein et al. (PMID 30643254)	Non-small cell lung cancer	high	Anti-PD-1/PD-L1	44	Female	1	1	NA	1	PD
P-0003914-T01-IM3	Samstein et al. (PMID 30643254)	Esophagogastric cancer	high	Anti-PD-1/PD-L1	62	Male	1	1	NA	1	PD
P-0003921-T01-IM5	Samstein et al. (PMID 30643254)	Melanoma	low	Anti-PD-1/PD-L1+CTLA-4	47	Male	7	0	NA	NA	NA
P-0003944-T01-IM3	Samstein et al. (PMID 30643254)	Esophagogastric cancer	high	Anti-CTLA-4	71	Male	21	1	NA	1	PD
P-0003955-T01-IM3	Samstein et al. (PMID 30643254)	Urothelial cancer	high	Anti-PD-1/PD-L1	75	Male	15	1	NA	NA	NA
P-0003964-T01-IM3	Samstein et al. (PMID 30643254)	Non-small cell lung cancer	low	Anti-PD-1/PD-L1	72	Male	4	1	NA	1	PD
P-0003967-T01-IM5	Samstein et al. (PMID 30643254)	Non-small cell lung cancer	low	Anti-PD-1/PD-L1	49	Female	13	0	NA	NA	NA
P-0003970-T01-IM5	Samstein et al. (PMID 30643254)	Non-small cell lung cancer	high	Anti-PD-1/PD-L1	46	Female	12	1	NA	0	PR
P-0003972-T01-IM5	Samstein et al. (PMID 30643254)	Non-small cell lung cancer	high	Anti-PD-1/PD-L1	65	Male	0	1	NA	NA	NA
P-0004011-T01-IM5	Samstein et al. (PMID 30643254)	Colorectal cancer	low	Anti-PD-1/PD-L1	61	Male	9	0	NA	NA	NA
P-0004016-T01-IM5	Samstein et al. (PMID 30643254)	Esophagogastric cancer	high	Anti-PD-1/PD-L1	55	Male	3	1	NA	NA	NA
P-0004020-T01-IM5	Samstein et al. (PMID 30643254)	Non-small cell lung cancer	high	Anti-PD-1/PD-L1+CTLA-4	58	Female	28	1	NA	1	SD
P-0004043-T01-IM3	Samstein et al. (PMID 30643254)	Esophagogastric cancer	high	Anti-PD-1/PD-L1	77	Male	4	1	NA	1	PD
P-0004048-T01-IM5	Samstein et al. (PMID 30643254)	Melanoma	high	Anti-PD-1/PD-L1	56	Male	41	1	NA	NA	NA
P-0004050-T01-IM3	Samstein et al. (PMID 30643254)	Urothelial cancer	low	Anti-PD-1/PD-L1	54	Male	43	0	NA	NA	NA
P-0004051-T01-IM5	Samstein et al. (PMID 30643254)	Colorectal cancer	low	Anti-PD-1/PD-L1	68	Male	28	0	NA	NA	NA
P-0004054-T01-IM5	Samstein et al. (PMID 30643254)	Non-small cell lung cancer	high	Anti-PD-1/PD-L1	61	Male	4	1	NA	1	SD
P-0004056-T01-IM5	Samstein et al. (PMID 30643254)	Urothelial cancer	high	Anti-PD-1/PD-L1	65	Male	6	1	NA	NA	NA
P-0004077-T01-IM5	Samstein et al. (PMID 30643254)	Renal cell carcinoma	high	Anti-PD-1/PD-L1+CTLA-4	36	Female	7	1	NA	NA	NA
P-0004099-T01-IM5	Samstein et al. (PMID 30643254)	Non-small cell lung cancer	low	Anti-PD-1/PD-L1	61	Male	3	1	NA	NA	NA
P-0004103-T01-IM5	Samstein et al. (PMID 30643254)	Non-small cell lung cancer	high	Anti-PD-1/PD-L1+CTLA-4	44	Female	23	1	NA	NA	NA
P-0004117-T01-IM5	Samstein et al. (PMID 30643254)	Non-small cell lung cancer	high	Anti-PD-1/PD-L1	57	Male	2	1	NA	NA	NA
P-0004120-T01-IM5	Samstein et al. (PMID 30643254)	Non-small cell lung cancer	high	Anti-PD-1/PD-L1	58	Female	12	0	NA	NA	NA
P-0004126-T01-IM5	Samstein et al. (PMID 30643254)	Head and neck cancer	high	Anti-PD-1/PD-L1	17	Female	14	0	NA	NA	NA
P-0004132-T01-IM5	Samstein et al. (PMID 30643254)	Melanoma	low	Anti-PD-1/PD-L1+CTLA-4	42	Male	22	1	NA	NA	NA
P-0004137-T01-IM5	Samstein et al. (PMID 30643254)	Urothelial cancer	high	Anti-PD-1/PD-L1+CTLA-4	60	Male	27	0	NA	NA	NA
P-0004140-T01-IM5	Samstein et al. (PMID 30643254)	Colorectal cancer	low	Anti-PD-1/PD-L1	62	Male	7	1	NA	NA	NA
P-0004142-T01-IM5	Samstein et al. (PMID 30643254)	Melanoma	low	Anti-CTLA-4	67	Female	35	0	NA	NA	NA
P-0004150-T01-IM5	Samstein et al. (PMID 30643254)	Renal cell carcinoma	low	Anti-PD-1/PD-L1	73	Male	25	0	NA	NA	NA
P-0004170-T01-IM5	Samstein et al. (PMID 30643254)	Renal cell carcinoma	low	Anti-PD-1/PD-L1+CTLA-4	59	Male	38	0	NA	NA	NA
P-0004189-T01-IM5	Samstein et al. (PMID 30643254)	Non-small cell lung cancer	low	Anti-PD-1/PD-L1	71	Male	16	0	NA	NA	NA
P-0004203-T01-IM5	Samstein et al. (PMID 30643254)	Melanoma	low	Anti-PD-1/PD-L1+CTLA-4	23	Male	32	0	NA	NA	NA
P-0004214-T01-IM5	Samstein et al. (PMID 30643254)	Melanoma	low	Anti-PD-1/PD-L1	84	Male	31	1	NA	NA	NA
P-0004226-T01-IM5	Samstein et al. (PMID 30643254)	Urothelial cancer	high	Anti-PD-1/PD-L1	52	Male	18	0	NA	NA	NA
P-0004232-T01-IM5	Samstein et al. (PMID 30643254)	Non-small cell lung cancer	high	Anti-PD-1/PD-L1	75	Male	18	1	NA	1	PD
P-0004240-T01-IM5	Samstein et al. (PMID 30643254)	Urothelial cancer	low	Anti-PD-1/PD-L1+CTLA-4	76	Female	4	1	NA	NA	NA
P-0004253-T01-IM5	Samstein et al. (PMID 30643254)	Melanoma	low	Anti-CTLA-4	59	Male	42	1	NA	NA	NA
P-0004256-T01-IM5	Samstein et al. (PMID 30643254)	Glioma	high	Anti-PD-1/PD-L1	33	Male	7	1	NA	NA	NA
P-0004257-T01-IM5	Samstein et al. (PMID 30643254)	Urothelial cancer	high	Anti-PD-1/PD-L1	81	Female	6	0	NA	NA	NA
P-0004259-T01-IM5	Samstein et al. (PMID 30643254)	Glioma	high	Anti-PD-1/PD-L1	47	Male	2	1	NA	NA	NA
P-0004272-T01-IM5	Samstein et al. (PMID 30643254)	Melanoma	high	Anti-PD-1/PD-L1	77	Male	3	1	NA	NA	NA
P-0004279-T01-IM5	Samstein et al. (PMID 30643254)	Non-small cell lung cancer	high	Anti-PD-1/PD-L1	59	Female	13	0	NA	1	PD
P-0004294-T01-IM5	Samstein et al. (PMID 30643254)	Renal cell carcinoma	high	Anti-PD-1/PD-L1	54	Male	7	1	NA	NA	NA
P-0004315-T01-IM5	Samstein et al. (PMID 30643254)	Non-small cell lung cancer	high	Anti-PD-1/PD-L1	86	Female	1	1	NA	NA	NA
P-0004348-T01-IM5	Samstein et al. (PMID 30643254)	Melanoma	low	Anti-PD-1/PD-L1+CTLA-4	50	Female	32	0	NA	NA	NA
P-0004349-T01-IM5	Samstein et al. (PMID 30643254)	Melanoma	low	Anti-PD-1/PD-L1	72	Female	35	0	NA	NA	NA
P-0004362-T01-IM5	Samstein et al. (PMID 30643254)	Colorectal cancer	high	Anti-PD-1/PD-L1	38	Male	34	1	NA	NA	NA
P-0004366-T01-IM5	Samstein et al. (PMID 30643254)	Urothelial cancer	high	Anti-PD-1/PD-L1+CTLA-4	59	Female	9	0	NA	NA	NA
P-0004376-T01-IM5	Samstein et al. (PMID 30643254)	Renal cell carcinoma	low	Anti-PD-1/PD-L1	80	Male	49	0	NA	NA	NA
P-0004387-T01-IM5	Samstein et al. (PMID 30643254)	Urothelial cancer	high	Anti-PD-1/PD-L1	85	Male	6	1	NA	NA	NA
P-0004395-T01-IM5	Samstein et al. (PMID 30643254)	Non-small cell lung cancer	low	Anti-PD-1/PD-L1	65	Female	0	1	NA	NA	NA
P-0004397-T01-IM5	Samstein et al. (PMID 30643254)	Renal cell carcinoma	low	Anti-PD-1/PD-L1	51	Male	38	0	NA	NA	NA
P-0004412-T01-IM5	Samstein et al. (PMID 30643254)	Renal cell carcinoma	low	Anti-PD-1/PD-L1	55	Male	21	0	NA	NA	NA
P-0004413-T01-IM5	Samstein et al. (PMID 30643254)	Renal cell carcinoma	low	Anti-PD-1/PD-L1	73	Female	39	0	NA	NA	NA
P-0004416-T01-IM5	Samstein et al. (PMID 30643254)	Head and neck cancer	high	Anti-PD-1/PD-L1	45	Male	1	1	NA	NA	NA
P-0004436-T01-IM5	Samstein et al. (PMID 30643254)	Non-small cell lung cancer	high	Anti-PD-1/PD-L1	75	Male	24	1	NA	1	PD
P-0004437-T01-IM5	Samstein et al. (PMID 30643254)	Melanoma	low	Anti-PD-1/PD-L1+CTLA-4	82	Female	35	0	NA	NA	NA
P-0004442-T01-IM5	Samstein et al. (PMID 30643254)	Non-small cell lung cancer	low	Anti-PD-1/PD-L1	62	Male	26	0	NA	1	PD
P-0004457-T01-IM5	Samstein et al. (PMID 30643254)	Melanoma	low	Anti-PD-1/PD-L1	83	Female	11	1	NA	NA	NA
P-0004458-T01-IM5	Samstein et al. (PMID 30643254)	Renal cell carcinoma	low	Anti-PD-1/PD-L1	44	Male	24	0	NA	NA	NA
P-0004463-T01-IM5	Samstein et al. (PMID 30643254)	Non-small cell lung cancer	high	Anti-PD-1/PD-L1	83	Male	13	1	NA	1	PD
P-0004472-T01-IM5	Samstein et al. (PMID 30643254)	Non-small cell lung cancer	high	Anti-PD-1/PD-L1	63	Female	10	1	NA	1	SD
P-0004492-T01-IM5	Samstein et al. (PMID 30643254)	Head and neck cancer	high	Anti-PD-1/PD-L1	66	Male	20	1	NA	NA	NA
P-0004494-T01-IM5	Samstein et al. (PMID 30643254)	Colorectal cancer	high	Anti-PD-1/PD-L1	73	Female	11	0	NA	NA	NA
P-0004495-T01-IM5	Samstein et al. (PMID 30643254)	Non-small cell lung cancer	high	Anti-PD-1/PD-L1	40	Male	8	1	NA	1	PD
P-0004507-T01-IM5	Samstein et al. (PMID 30643254)	Renal cell carcinoma	low	Anti-PD-1/PD-L1	62	Male	42	0	NA	NA	NA
P-0004517-T01-IM5	Samstein et al. (PMID 30643254)	Non-small cell lung cancer	high	Anti-PD-1/PD-L1	68	Male	22	1	NA	1	PD
P-0004518-T01-IM5	Samstein et al. (PMID 30643254)	Melanoma	low	Anti-CTLA-4	67	Female	38	0	NA	NA	NA
P-0004527-T01-IM5	Samstein et al. (PMID 30643254)	Melanoma	low	Anti-CTLA-4	68	Female	47	1	NA	NA	NA
P-0004552-T01-IM5	Samstein et al. (PMID 30643254)	Esophagogastric cancer	high	Anti-PD-1/PD-L1+CTLA-4	49	Male	9	1	NA	1	PR
P-0004561-T01-IM5	Samstein et al. (PMID 30643254)	Renal cell carcinoma	low	Anti-PD-1/PD-L1	63	Male	8	1	NA	NA	NA
P-0004588-T01-IM5	Samstein et al. (PMID 30643254)	Non-small cell lung cancer	high	Anti-PD-1/PD-L1	73	Male	30	0	NA	0	PR
P-0004605-T01-IM5	Samstein et al. (PMID 30643254)	Esophagogastric cancer	high	Anti-PD-1/PD-L1	42	Male	7	0	NA	NA	NA
P-0004612-T01-IM5	Samstein et al. (PMID 30643254)	Non-small cell lung cancer	high	Anti-PD-1/PD-L1	74	Male	4	1	NA	NA	NA
P-0004613-T01-IM5	Samstein et al. (PMID 30643254)	Non-small cell lung cancer	high	Anti-PD-1/PD-L1	61	Female	0	0	NA	NA	NA
P-0004661-T01-IM5	Samstein et al. (PMID 30643254)	Melanoma	low	Anti-PD-1/PD-L1+CTLA-4	33	Male	32	0	NA	NA	NA
P-0004686-T01-IM5	Samstein et al. (PMID 30643254)	Melanoma	high	Anti-PD-1/PD-L1	61	Female	5	1	NA	NA	NA
P-0004693-T01-IM5	Samstein et al. (PMID 30643254)	Non-small cell lung cancer	high	Anti-PD-1/PD-L1	74	Female	2	1	NA	NA	NA
P-0004700-T01-IM5	Samstein et al. (PMID 30643254)	Melanoma	high	Anti-PD-1/PD-L1	59	Male	32	1	NA	NA	NA
P-0004701-T01-IM5	Samstein et al. (PMID 30643254)	Non-small cell lung cancer	high	Anti-PD-1/PD-L1	53	Female	30	0	NA	0	PR
P-0004706-T01-IM5	Samstein et al. (PMID 30643254)	Melanoma	high	Anti-PD-1/PD-L1+CTLA-4	39	Male	13	1	NA	NA	NA
P-0004742-T01-IM5	Samstein et al. (PMID 30643254)	Non-small cell lung cancer	low	Anti-PD-1/PD-L1	69	Male	18	0	NA	NA	NA
P-0004752-T01-IM5	Samstein et al. (PMID 30643254)	Non-small cell lung cancer	high	Anti-PD-1/PD-L1	86	Male	29	0	NA	1	PD
P-0004759-T01-IM5	Samstein et al. (PMID 30643254)	Non-small cell lung cancer	high	Anti-PD-1/PD-L1	63	Female	2	1	NA	1	PD
P-0004778-T01-IM5	Samstein et al. (PMID 30643254)	Glioma	high	Anti-PD-1/PD-L1	45	Male	16	1	NA	NA	NA
P-0004783-T01-IM5	Samstein et al. (PMID 30643254)	Colorectal cancer	high	Anti-PD-1/PD-L1+CTLA-4	43	Male	21	0	NA	NA	NA
P-0004803-T01-IM5	Samstein et al. (PMID 30643254)	Colorectal cancer	high	Anti-PD-1/PD-L1	59	Male	6	0	NA	NA	NA
P-0004812-T01-IM5	Samstein et al. (PMID 30643254)	Glioma	high	Anti-PD-1/PD-L1	43	Male	21	0	NA	NA	NA
P-0004813-T02-IM5	Samstein et al. (PMID 30643254)	Renal cell carcinoma	low	Anti-PD-1/PD-L1	61	Male	39	0	NA	NA	NA
P-0004815-T01-IM5	Samstein et al. (PMID 30643254)	Melanoma	high	Anti-PD-1/PD-L1	85	Male	2	1	NA	NA	NA
P-0004827-T01-IM5	Samstein et al. (PMID 30643254)	Non-small cell lung cancer	high	Anti-PD-1/PD-L1	59	Male	19	1	NA	1	SD
P-0004832-T01-IM5	Samstein et al. (PMID 30643254)	Melanoma	high	Anti-CTLA-4	58	Male	29	1	NA	NA	NA
P-0004857-T01-IM5	Samstein et al. (PMID 30643254)	Glioma	high	Anti-PD-1/PD-L1	35	Male	33	0	NA	NA	NA
P-0004871-T01-IM5	Samstein et al. (PMID 30643254)	Melanoma	high	Anti-CTLA-4	63	Female	44	0	NA	NA	NA
P-0004890-T01-IM5	Samstein et al. (PMID 30643254)	Non-small cell lung cancer	low	Anti-PD-1/PD-L1	69	Female	18	0	NA	1	PD
P-0004933-T01-IM5	Samstein et al. (PMID 30643254)	Melanoma	low	Anti-PD-1/PD-L1+CTLA-4	56	Male	33	0	NA	NA	NA
P-0004952-T01-IM5	Samstein et al. (PMID 30643254)	Melanoma	low	Anti-PD-1/PD-L1+CTLA-4	54	Male	32	0	NA	NA	NA
P-0004961-T01-IM5	Samstein et al. (PMID 30643254)	Non-small cell lung cancer	high	Anti-PD-1/PD-L1	68	Female	9	1	NA	1	SD
P-0004971-T01-IM5	Samstein et al. (PMID 30643254)	Glioma	high	Anti-PD-1/PD-L1	45	Male	17	1	NA	NA	NA
P-0004983-T01-IM5	Samstein et al. (PMID 30643254)	Urothelial cancer	high	Anti-PD-1/PD-L1+CTLA-4	55	Male	34	0	NA	NA	NA
P-0004996-T02-IM5	Samstein et al. (PMID 30643254)	Non-small cell lung cancer	high	Anti-PD-1/PD-L1+CTLA-4	57	Male	46	1	NA	1	PD
P-0005021-T01-IM5	Samstein et al. (PMID 30643254)	Urothelial cancer	low	Anti-PD-1/PD-L1	68	Male	25	0	NA	NA	NA
P-0005039-T01-IM5	Samstein et al. (PMID 30643254)	Melanoma	low	Anti-PD-1/PD-L1+CTLA-4	78	Female	1	1	NA	NA	NA
P-0005048-T01-IM5	Samstein et al. (PMID 30643254)	Non-small cell lung cancer	high	Anti-PD-1/PD-L1+CTLA-4	70	Female	51	0	NA	1	SD
P-0005053-T01-IM5	Samstein et al. (PMID 30643254)	Melanoma	low	Anti-PD-1/PD-L1+CTLA-4	57	Male	36	0	NA	NA	NA
P-0005054-T01-IM5	Samstein et al. (PMID 30643254)	Urothelial cancer	low	Anti-PD-1/PD-L1	61	Female	3	0	NA	NA	NA
P-0005062-T01-IM5	Samstein et al. (PMID 30643254)	Melanoma	low	Anti-PD-1/PD-L1+CTLA-4	59	Female	31	0	NA	NA	NA
P-0005082-T01-IM5	Samstein et al. (PMID 30643254)	Head and neck cancer	high	Anti-PD-1/PD-L1	60	Male	34	1	NA	NA	NA
P-0005109-T01-IM5	Samstein et al. (PMID 30643254)	Melanoma	low	Anti-PD-1/PD-L1+CTLA-4	61	Male	18	0	NA	NA	NA
P-0005115-T01-IM5	Samstein et al. (PMID 30643254)	Non-small cell lung cancer	high	Anti-PD-1/PD-L1	54	Male	15	0	NA	1	PD
P-0005118-T01-IM5	Samstein et al. (PMID 30643254)	Melanoma	low	Anti-PD-1/PD-L1+CTLA-4	76	Male	28	0	NA	NA	NA
P-0005121-T02-IM5	Samstein et al. (PMID 30643254)	Melanoma	high	Anti-PD-1/PD-L1	57	Female	11	0	NA	NA	NA
P-0005129-T01-IM5	Samstein et al. (PMID 30643254)	Melanoma	high	Anti-PD-1/PD-L1	90	Female	11	1	NA	NA	NA
P-0005131-T01-IM5	Samstein et al. (PMID 30643254)	Breast cancer	high	Anti-CTLA-4	68	Female	5	1	NA	NA	NA
P-0005132-T01-IM5	Samstein et al. (PMID 30643254)	Colorectal cancer	low	Anti-PD-1/PD-L1	56	Male	31	0	NA	NA	NA
P-0005141-T01-IM5	Samstein et al. (PMID 30643254)	Glioma	high	Anti-PD-1/PD-L1	56	Male	33	0	NA	NA	NA
P-0005144-T01-IM5	Samstein et al. (PMID 30643254)	Melanoma	high	Anti-CTLA-4	64	Male	40	1	NA	NA	NA
P-0005146-T01-IM5	Samstein et al. (PMID 30643254)	Melanoma	high	Anti-PD-1/PD-L1	78	Female	32	0	NA	NA	NA
P-0005150-T01-IM5	Samstein et al. (PMID 30643254)	Urothelial cancer	high	Anti-PD-1/PD-L1	75	Male	1	0	NA	NA	NA
P-0005151-T01-IM5	Samstein et al. (PMID 30643254)	Colorectal cancer	low	Anti-PD-1/PD-L1	37	Male	30	0	NA	NA	NA
P-0005157-T01-IM5	Samstein et al. (PMID 30643254)	Melanoma	high	Anti-PD-1/PD-L1+CTLA-4	25	Male	7	1	NA	NA	NA
P-0005159-T01-IM5	Samstein et al. (PMID 30643254)	Melanoma	low	Anti-PD-1/PD-L1	83	Male	27	1	NA	NA	NA
P-0005176-T01-IM5	Samstein et al. (PMID 30643254)	Breast cancer	high	Anti-CTLA-4	31	Female	5	1	NA	NA	NA
P-0005177-T01-IM5	Samstein et al. (PMID 30643254)	Renal cell carcinoma	high	Anti-PD-1/PD-L1	53	Male	19	1	NA	NA	NA
P-0005180-T01-IM5	Samstein et al. (PMID 30643254)	Melanoma	high	Anti-PD-1/PD-L1	72	Male	11	1	NA	NA	NA
P-0005187-T01-IM5	Samstein et al. (PMID 30643254)	Renal cell carcinoma	high	Anti-PD-1/PD-L1+CTLA-4	44	Female	33	0	NA	NA	NA
P-0005201-T01-IM5	Samstein et al. (PMID 30643254)	Melanoma	low	Anti-PD-1/PD-L1+CTLA-4	55	Male	32	0	NA	NA	NA
P-0005222-T01-IM5	Samstein et al. (PMID 30643254)	Melanoma	low	Anti-CTLA-4	53	Male	69	0	NA	NA	NA
P-0005226-T01-IM5	Samstein et al. (PMID 30643254)	Renal cell carcinoma	low	Anti-PD-1/PD-L1	56	Male	29	1	NA	NA	NA
P-0005228-T01-IM5	Samstein et al. (PMID 30643254)	Melanoma	low	Anti-PD-1/PD-L1	76	Male	39	0	NA	NA	NA
P-0005235-T01-IM5	Samstein et al. (PMID 30643254)	Melanoma	high	Anti-PD-1/PD-L1+CTLA-4	61	Male	27	1	NA	NA	NA
P-0005252-T01-IM5	Samstein et al. (PMID 30643254)	Non-small cell lung cancer	low	Anti-PD-1/PD-L1	79	Female	2	1	NA	NA	NA
P-0005254-T01-IM5	Samstein et al. (PMID 30643254)	Glioma	high	Anti-PD-1/PD-L1	57	Female	5	1	NA	NA	NA
P-0005260-T01-IM5	Samstein et al. (PMID 30643254)	Melanoma	low	Anti-PD-1/PD-L1	77	Female	13	0	NA	NA	NA
P-0005266-T01-IM5	Samstein et al. (PMID 30643254)	Urothelial cancer	high	Anti-PD-1/PD-L1	68	Male	7	0	NA	NA	NA
P-0005271-T01-IM5	Samstein et al. (PMID 30643254)	Renal cell carcinoma	low	Anti-PD-1/PD-L1	64	Male	50	1	NA	NA	NA
P-0005274-T01-IM5	Samstein et al. (PMID 30643254)	Breast cancer	high	Anti-PD-1/PD-L1	69	Female	2	1	NA	NA	NA
P-0005289-T01-IM5	Samstein et al. (PMID 30643254)	Non-small cell lung cancer	high	Anti-PD-1/PD-L1	68	Male	5	1	NA	1	PD
P-0005295-T01-IM5	Samstein et al. (PMID 30643254)	Non-small cell lung cancer	high	Anti-PD-1/PD-L1	73	Male	29	0	NA	1	SD
P-0005304-T01-IM5	Samstein et al. (PMID 30643254)	Melanoma	high	Anti-PD-1/PD-L1+CTLA-4	47	Female	1	1	NA	NA	NA
P-0005320-T01-IM5	Samstein et al. (PMID 30643254)	Non-small cell lung cancer	low	Anti-PD-1/PD-L1	47	Male	17	1	NA	1	SD
P-0005328-T01-IM5	Samstein et al. (PMID 30643254)	Renal cell carcinoma	low	Anti-PD-1/PD-L1	78	Male	56	0	NA	NA	NA
P-0005332-T01-IM5	Samstein et al. (PMID 30643254)	Renal cell carcinoma	low	Anti-PD-1/PD-L1	66	Female	20	1	NA	NA	NA
P-0005352-T01-IM5	Samstein et al. (PMID 30643254)	Melanoma	low	Anti-PD-1/PD-L1+CTLA-4	65	Female	30	0	NA	NA	NA
P-0005354-T01-IM5	Samstein et al. (PMID 30643254)	Renal cell carcinoma	low	Anti-PD-1/PD-L1	60	Male	44	1	NA	NA	NA
P-0005361-T01-IM5	Samstein et al. (PMID 30643254)	Glioma	high	Anti-PD-1/PD-L1	54	Female	25	0	NA	NA	NA
P-0005366-T01-IM5	Samstein et al. (PMID 30643254)	Melanoma	low	Anti-PD-1/PD-L1	74	Male	13	1	NA	NA	NA
P-0005383-T01-IM5	Samstein et al. (PMID 30643254)	Melanoma	low	Anti-PD-1/PD-L1	41	Male	49	0	NA	NA	NA
P-0005421-T01-IM5	Samstein et al. (PMID 30643254)	Melanoma	low	Anti-PD-1/PD-L1	72	Male	32	0	NA	NA	NA
P-0005437-T01-IM5	Samstein et al. (PMID 30643254)	Renal cell carcinoma	high	Anti-PD-1/PD-L1	66	Female	37	0	NA	NA	NA
P-0005456-T01-IM5	Samstein et al. (PMID 30643254)	Non-small cell lung cancer	high	Anti-PD-1/PD-L1	77	Male	2	1	NA	NA	NA
P-0005458-T01-IM5	Samstein et al. (PMID 30643254)	Renal cell carcinoma	low	Anti-PD-1/PD-L1	63	Female	36	0	NA	NA	NA
P-0005464-T01-IM5	Samstein et al. (PMID 30643254)	Non-small cell lung cancer	high	Anti-PD-1/PD-L1	67	Female	11	1	NA	NA	NA
P-0005488-T01-IM5	Samstein et al. (PMID 30643254)	Esophagogastric cancer	high	Anti-PD-1/PD-L1	58	Male	21	1	NA	1	PD
P-0005489-T01-IM5	Samstein et al. (PMID 30643254)	Urothelial cancer	high	Anti-PD-1/PD-L1	50	Male	16	1	NA	NA	NA
P-0005493-T01-IM5	Samstein et al. (PMID 30643254)	Melanoma	low	Anti-PD-1/PD-L1+CTLA-4	27	Male	31	0	NA	NA	NA
P-0005494-T01-IM5	Samstein et al. (PMID 30643254)	Renal cell carcinoma	high	Anti-PD-1/PD-L1+CTLA-4	72	Male	33	0	NA	NA	NA
P-0005500-T01-IM5	Samstein et al. (PMID 30643254)	Esophagogastric cancer	high	Anti-CTLA-4	62	Male	1	1	NA	NA	NA
P-0005510-T01-IM5	Samstein et al. (PMID 30643254)	Non-small cell lung cancer	high	Anti-PD-1/PD-L1	69	Female	55	0	NA	1	PR
P-0005522-T01-IM5	Samstein et al. (PMID 30643254)	Colorectal cancer	high	Anti-PD-1/PD-L1	73	Female	17	0	NA	NA	NA
P-0005539-T01-IM5	Samstein et al. (PMID 30643254)	Glioma	high	Anti-PD-1/PD-L1	50	Female	8	1	NA	NA	NA
P-0005553-T01-IM5	Samstein et al. (PMID 30643254)	Non-small cell lung cancer	high	Anti-PD-1/PD-L1	49	Male	1	1	NA	NA	NA
P-0005579-T01-IM5	Samstein et al. (PMID 30643254)	Non-small cell lung cancer	high	Anti-PD-1/PD-L1	56	Female	1	1	NA	NA	NA
P-0005583-T01-IM5	Samstein et al. (PMID 30643254)	Melanoma	low	Anti-PD-1/PD-L1+CTLA-4	25	Female	1	1	NA	NA	NA
P-0005593-T01-IM5	Samstein et al. (PMID 30643254)	Renal cell carcinoma	low	Anti-PD-1/PD-L1	67	Male	59	0	NA	NA	NA
P-0005604-T01-IM5	Samstein et al. (PMID 30643254)	Melanoma	high	Anti-PD-1/PD-L1+CTLA-4	33	Male	30	0	NA	NA	NA
P-0005627-T02-IM5	Samstein et al. (PMID 30643254)	Urothelial cancer	low	Anti-PD-1/PD-L1	69	Male	28	0	NA	NA	NA
P-0005629-T02-IM5	Samstein et al. (PMID 30643254)	Non-small cell lung cancer	high	Anti-PD-1/PD-L1	81	Female	5	1	NA	1	PD
P-0005634-T01-IM5	Samstein et al. (PMID 30643254)	Colorectal cancer	high	Anti-CTLA-4	34	Male	4	1	NA	NA	NA
P-0005635-T01-IM5	Samstein et al. (PMID 30643254)	Glioma	high	Anti-PD-1/PD-L1	46	Female	1	0	NA	NA	NA
P-0005641-T01-IM5	Samstein et al. (PMID 30643254)	Renal cell carcinoma	high	Anti-PD-1/PD-L1	76	Male	7	1	NA	NA	NA
P-0005650-T01-IM5	Samstein et al. (PMID 30643254)	Urothelial cancer	high	Anti-PD-1/PD-L1+CTLA-4	77	Male	8	1	NA	NA	NA
P-0005655-T01-IM5	Samstein et al. (PMID 30643254)	Melanoma	high	Anti-PD-1/PD-L1	74	Female	23	0	NA	NA	NA
P-0005682-T01-IM5	Samstein et al. (PMID 30643254)	Renal cell carcinoma	low	Anti-PD-1/PD-L1	66	Male	20	1	NA	NA	NA
P-0005687-T01-IM5	Samstein et al. (PMID 30643254)	Melanoma	high	Anti-PD-1/PD-L1	53	Male	11	1	NA	NA	NA
P-0005711-T01-IM5	Samstein et al. (PMID 30643254)	Non-small cell lung cancer	high	Anti-PD-1/PD-L1	47	Male	6	1	NA	NA	NA
P-0005712-T01-IM5	Samstein et al. (PMID 30643254)	Breast cancer	high	Anti-CTLA-4	43	Female	20	0	NA	NA	NA
P-0005719-T01-IM5	Samstein et al. (PMID 30643254)	Renal cell carcinoma	low	Anti-PD-1/PD-L1	71	Male	48	0	NA	NA	NA
P-0005721-T01-IM5	Samstein et al. (PMID 30643254)	Non-small cell lung cancer	high	Anti-PD-1/PD-L1	79	Male	14	1	NA	1	SD
P-0005725-T01-IM5	Samstein et al. (PMID 30643254)	Melanoma	low	Anti-PD-1/PD-L1	71	Male	13	0	NA	NA	NA
P-0005727-T01-IM5	Samstein et al. (PMID 30643254)	Urothelial cancer	high	Anti-PD-1/PD-L1+CTLA-4	51	Male	11	1	NA	NA	NA
P-0005731-T01-IM5	Samstein et al. (PMID 30643254)	Urothelial cancer	high	Anti-PD-1/PD-L1	55	Male	1	1	NA	NA	NA
P-0005733-T01-IM5	Samstein et al. (PMID 30643254)	Melanoma	low	Anti-CTLA-4	66	Female	44	1	NA	NA	NA
P-0005747-T01-IM5	Samstein et al. (PMID 30643254)	Renal cell carcinoma	low	Anti-PD-1/PD-L1	69	Male	29	0	NA	NA	NA
P-0005750-T01-IM5	Samstein et al. (PMID 30643254)	Renal cell carcinoma	low	Anti-PD-1/PD-L1	72	Male	21	0	NA	NA	NA
P-0005752-T01-IM5	Samstein et al. (PMID 30643254)	Non-small cell lung cancer	high	Anti-PD-1/PD-L1	66	Male	14	1	NA	1	PD
P-0005762-T01-IM5	Samstein et al. (PMID 30643254)	Colorectal cancer	high	Anti-PD-1/PD-L1	41	Male	10	0	NA	NA	NA
P-0005791-T01-IM5	Samstein et al. (PMID 30643254)	Head and neck cancer	high	Anti-PD-1/PD-L1	58	Male	25	0	NA	NA	NA
P-0005792-T01-IM5	Samstein et al. (PMID 30643254)	Non-small cell lung cancer	high	Anti-PD-1/PD-L1	59	Male	10	1	NA	1	PD
P-0005794-T01-IM5	Samstein et al. (PMID 30643254)	Renal cell carcinoma	low	Anti-PD-1/PD-L1	42	Male	14	0	NA	NA	NA
P-0005808-T01-IM5	Samstein et al. (PMID 30643254)	Renal cell carcinoma	low	Anti-PD-1/PD-L1	41	Male	48	0	NA	NA	NA
P-0005822-T01-IM5	Samstein et al. (PMID 30643254)	Renal cell carcinoma	low	Anti-PD-1/PD-L1	58	Female	4	1	NA	NA	NA
P-0005823-T01-IM5	Samstein et al. (PMID 30643254)	Colorectal cancer	low	Anti-PD-1/PD-L1	66	Male	29	0	NA	NA	NA
P-0005842-T01-IM5	Samstein et al. (PMID 30643254)	Urothelial cancer	low	Anti-PD-1/PD-L1	64	Male	15	0	NA	NA	NA
P-0005848-T01-IM5	Samstein et al. (PMID 30643254)	Non-small cell lung cancer	low	Anti-PD-1/PD-L1	80	Female	14	0	NA	0	SD
P-0005851-T01-IM5	Samstein et al. (PMID 30643254)	Non-small cell lung cancer	low	Anti-PD-1/PD-L1	80	Male	18	0	NA	NA	NA
P-0005855-T01-IM5	Samstein et al. (PMID 30643254)	Breast cancer	low	Anti-CTLA-4	57	Female	3	1	NA	NA	NA
P-0005869-T01-IM5	Samstein et al. (PMID 30643254)	Head and neck cancer	high	Anti-PD-1/PD-L1	68	Male	7	1	NA	NA	NA
P-0005882-T01-IM5	Samstein et al. (PMID 30643254)	Glioma	high	Anti-PD-1/PD-L1	56	Male	5	1	NA	NA	NA
P-0005897-T02-IM5	Samstein et al. (PMID 30643254)	Non-small cell lung cancer	low	Anti-PD-1/PD-L1	44	Male	5	1	NA	NA	NA
P-0005898-T01-IM5	Samstein et al. (PMID 30643254)	Non-small cell lung cancer	high	Anti-PD-1/PD-L1	71	Female	21	0	NA	1	SD
P-0005912-T01-IM5	Samstein et al. (PMID 30643254)	Glioma	high	Anti-PD-1/PD-L1	56	Male	29	1	NA	NA	NA
P-0005913-T01-IM5	Samstein et al. (PMID 30643254)	Renal cell carcinoma	low	Anti-PD-1/PD-L1	57	Male	26	0	NA	NA	NA
P-0005928-T01-IM5	Samstein et al. (PMID 30643254)	Melanoma	low	Anti-PD-1/PD-L1	68	Male	29	0	NA	NA	NA
P-0005929-T01-IM5	Samstein et al. (PMID 30643254)	Glioma	high	Anti-PD-1/PD-L1	74	Female	15	1	NA	NA	NA
P-0005947-T01-IM5	Samstein et al. (PMID 30643254)	Urothelial cancer	low	Anti-PD-1/PD-L1	62	Female	2	0	NA	NA	NA
P-0005954-T01-IM5	Samstein et al. (PMID 30643254)	Renal cell carcinoma	low	Anti-PD-1/PD-L1	59	Male	38	0	NA	NA	NA
P-0005958-T01-IM5	Samstein et al. (PMID 30643254)	Renal cell carcinoma	low	Anti-PD-1/PD-L1+CTLA-4	66	Male	39	0	NA	NA	NA
P-0005963-T01-IM5	Samstein et al. (PMID 30643254)	Glioma	high	Anti-PD-1/PD-L1	15	Male	3	1	NA	NA	NA
P-0005965-T01-IM5	Samstein et al. (PMID 30643254)	Renal cell carcinoma	low	Anti-PD-1/PD-L1	62	Female	19	0	NA	NA	NA
P-0005971-T01-IM5	Samstein et al. (PMID 30643254)	Melanoma	low	Anti-PD-1/PD-L1+CTLA-4	25	Female	13	1	NA	NA	NA
P-0005981-T01-IM5	Samstein et al. (PMID 30643254)	Non-small cell lung cancer	low	Anti-PD-1/PD-L1	61	Male	47	0	NA	1	SD
P-0005998-T01-IM5	Samstein et al. (PMID 30643254)	Colorectal cancer	high	Anti-PD-1/PD-L1	44	Male	9	1	NA	NA	NA
P-0006008-T01-IM5	Samstein et al. (PMID 30643254)	Head and neck cancer	low	Anti-PD-1/PD-L1	63	Male	7	1	NA	NA	NA
P-0006026-T01-IM5	Samstein et al. (PMID 30643254)	Esophagogastric cancer	high	Anti-PD-1/PD-L1	66	Male	12	0	NA	1	PD
P-0006034-T01-IM5	Samstein et al. (PMID 30643254)	Melanoma	low	Anti-PD-1/PD-L1+CTLA-4	74	Male	30	0	NA	NA	NA
P-0006045-T01-IM5	Samstein et al. (PMID 30643254)	Glioma	high	Anti-PD-1/PD-L1	64	Female	20	1	NA	NA	NA
P-0006046-T01-IM5	Samstein et al. (PMID 30643254)	Non-small cell lung cancer	low	Anti-PD-1/PD-L1	59	Male	14	0	NA	NA	NA
P-0006047-T02-IM5	Samstein et al. (PMID 30643254)	Non-small cell lung cancer	high	Anti-PD-1/PD-L1	63	Female	24	0	NA	1	PR
P-0006055-T01-IM5	Samstein et al. (PMID 30643254)	Renal cell carcinoma	low	Anti-PD-1/PD-L1+CTLA-4	47	Female	24	1	NA	NA	NA
P-0006071-T01-IM5	Samstein et al. (PMID 30643254)	Non-small cell lung cancer	low	Anti-PD-1/PD-L1	52	Female	19	0	NA	1	SD
P-0006077-T01-IM5	Samstein et al. (PMID 30643254)	Esophagogastric cancer	high	Anti-PD-1/PD-L1	77	Female	1	1	NA	NA	NA
P-0006084-T01-IM5	Samstein et al. (PMID 30643254)	Non-small cell lung cancer	high	Anti-PD-1/PD-L1	62	Male	21	1	NA	1	SD
P-0006095-T01-IM5	Samstein et al. (PMID 30643254)	Renal cell carcinoma	high	Anti-PD-1/PD-L1	65	Male	6	1	NA	NA	NA
P-0006097-T01-IM5	Samstein et al. (PMID 30643254)	Urothelial cancer	high	Anti-PD-1/PD-L1	76	Male	10	0	NA	NA	NA
P-0006109-T01-IM5	Samstein et al. (PMID 30643254)	Melanoma	high	Anti-CTLA-4	59	Female	5	0	NA	NA	NA
P-0006114-T01-IM5	Samstein et al. (PMID 30643254)	Non-small cell lung cancer	low	Anti-PD-1/PD-L1	54	Female	7	1	NA	1	PD
P-0006121-T01-IM5	Samstein et al. (PMID 30643254)	Melanoma	high	Anti-CTLA-4	81	Female	50	0	NA	NA	NA
P-0006155-T02-IM5	Samstein et al. (PMID 30643254)	Melanoma	low	Anti-PD-1/PD-L1	83	Male	4	0	NA	NA	NA
P-0006177-T01-IM5	Samstein et al. (PMID 30643254)	Melanoma	low	Anti-PD-1/PD-L1	62	Male	8	1	NA	NA	NA
P-0006192-T01-IM5	Samstein et al. (PMID 30643254)	Melanoma	high	Anti-PD-1/PD-L1+CTLA-4	35	Female	30	0	NA	NA	NA
P-0006193-T01-IM5	Samstein et al. (PMID 30643254)	Melanoma	low	Anti-PD-1/PD-L1+CTLA-4	82	Female	2	1	NA	NA	NA
P-0006213-T01-IM5	Samstein et al. (PMID 30643254)	Colorectal cancer	high	Anti-PD-1/PD-L1	50	Male	5	1	NA	NA	NA
P-0006220-T01-IM5	Samstein et al. (PMID 30643254)	Renal cell carcinoma	high	Anti-PD-1/PD-L1	90	Male	1	1	NA	NA	NA
P-0006221-T01-IM5	Samstein et al. (PMID 30643254)	Non-small cell lung cancer	high	Anti-PD-1/PD-L1	48	Female	13	1	NA	NA	NA
P-0006222-T01-IM5	Samstein et al. (PMID 30643254)	Renal cell carcinoma	low	Anti-PD-1/PD-L1	61	Female	24	1	NA	NA	NA
P-0006227-T01-IM5	Samstein et al. (PMID 30643254)	Breast cancer	high	Anti-PD-1/PD-L1	43	Female	4	1	NA	NA	NA
P-0006239-T01-IM5	Samstein et al. (PMID 30643254)	Renal cell carcinoma	high	Anti-PD-1/PD-L1	72	Male	42	0	NA	NA	NA
P-0006268-T01-IM5	Samstein et al. (PMID 30643254)	Non-small cell lung cancer	high	Anti-PD-1/PD-L1	71	Male	12	1	NA	NA	NA
P-0006270-T01-IM5	Samstein et al. (PMID 30643254)	Urothelial cancer	high	Anti-PD-1/PD-L1	73	Female	9	1	NA	NA	NA
P-0006281-T01-IM5	Samstein et al. (PMID 30643254)	Urothelial cancer	low	Anti-PD-1/PD-L1+CTLA-4	75	Male	28	0	NA	NA	NA
P-0006282-T02-IM5	Samstein et al. (PMID 30643254)	Renal cell carcinoma	low	Anti-PD-1/PD-L1	61	Male	3	1	NA	NA	NA
P-0006294-T01-IM5	Samstein et al. (PMID 30643254)	Non-small cell lung cancer	high	Anti-PD-1/PD-L1	63	Female	15	1	NA	1	SD
P-0006318-T01-IM5	Samstein et al. (PMID 30643254)	Esophagogastric cancer	high	Anti-PD-1/PD-L1	25	Female	0	1	NA	NA	NA
P-0006321-T01-IM5	Samstein et al. (PMID 30643254)	Non-small cell lung cancer	high	Anti-PD-1/PD-L1	64	Male	0	1	NA	NA	NA
P-0006334-T01-IM5	Samstein et al. (PMID 30643254)	Renal cell carcinoma	low	Anti-PD-1/PD-L1	53	Female	38	0	NA	NA	NA
P-0006339-T01-IM5	Samstein et al. (PMID 30643254)	Melanoma	low	Anti-PD-1/PD-L1	64	Female	1	0	NA	NA	NA
P-0006343-T01-IM5	Samstein et al. (PMID 30643254)	Non-small cell lung cancer	high	Anti-PD-1/PD-L1	61	Female	28	0	NA	1	PD
P-0006381-T01-IM5	Samstein et al. (PMID 30643254)	Renal cell carcinoma	low	Anti-PD-1/PD-L1	63	Male	24	1	NA	NA	NA
P-0006392-T01-IM5	Samstein et al. (PMID 30643254)	Renal cell carcinoma	low	Anti-PD-1/PD-L1	72	Male	25	0	NA	NA	NA
P-0006414-T01-IM5	Samstein et al. (PMID 30643254)	Esophagogastric cancer	high	Anti-PD-1/PD-L1	70	Female	19	0	NA	NA	NA
P-0006415-T01-IM5	Samstein et al. (PMID 30643254)	Non-small cell lung cancer	low	Anti-PD-1/PD-L1	85	Male	12	1	NA	1	PD
P-0006416-T01-IM5	Samstein et al. (PMID 30643254)	Glioma	high	Anti-PD-1/PD-L1	64	Male	22	1	NA	NA	NA
P-0006428-T01-IM5	Samstein et al. (PMID 30643254)	Glioma	high	Anti-PD-1/PD-L1	21	Female	2	1	NA	NA	NA
P-0006439-T01-IM5	Samstein et al. (PMID 30643254)	Head and neck cancer	high	Anti-PD-1/PD-L1	60	Male	2	0	NA	NA	NA
P-0006441-T01-IM5	Samstein et al. (PMID 30643254)	Glioma	high	Anti-PD-1/PD-L1	57	Male	8	1	NA	NA	NA
P-0006467-T01-IM5	Samstein et al. (PMID 30643254)	Melanoma	low	Anti-PD-1/PD-L1+CTLA-4	73	Male	29	0	NA	NA	NA
P-0006476-T01-IM5	Samstein et al. (PMID 30643254)	Melanoma	low	Anti-CTLA-4	43	Male	58	1	NA	NA	NA
P-0006488-T01-IM5	Samstein et al. (PMID 30643254)	Melanoma	low	Anti-PD-1/PD-L1+CTLA-4	73	Female	50	0	NA	NA	NA
P-0006498-T01-IM5	Samstein et al. (PMID 30643254)	Renal cell carcinoma	high	Anti-PD-1/PD-L1	60	Male	33	1	NA	NA	NA
P-0006500-T01-IM5	Samstein et al. (PMID 30643254)	Glioma	high	Anti-PD-1/PD-L1	57	Male	5	1	NA	NA	NA
P-0006503-T01-IM5	Samstein et al. (PMID 30643254)	Renal cell carcinoma	low	Anti-PD-1/PD-L1+CTLA-4	59	Male	27	1	NA	NA	NA
P-0006510-T01-IM5	Samstein et al. (PMID 30643254)	Renal cell carcinoma	low	Anti-PD-1/PD-L1	69	Female	43	0	NA	NA	NA
P-0006516-T01-IM5	Samstein et al. (PMID 30643254)	Non-small cell lung cancer	high	Anti-PD-1/PD-L1	73	Male	1	1	NA	NA	NA
P-0006525-T01-IM5	Samstein et al. (PMID 30643254)	Head and neck cancer	high	Anti-PD-1/PD-L1	66	Female	2	1	NA	NA	NA
P-0006535-T01-IM5	Samstein et al. (PMID 30643254)	Urothelial cancer	high	Anti-PD-1/PD-L1	57	Female	19	1	NA	NA	NA
P-0006539-T01-IM5	Samstein et al. (PMID 30643254)	Renal cell carcinoma	low	Anti-PD-1/PD-L1+CTLA-4	44	Male	21	1	NA	NA	NA
P-0006541-T01-IM5	Samstein et al. (PMID 30643254)	Melanoma	low	Anti-PD-1/PD-L1	81	Male	47	1	NA	NA	NA
P-0006542-T01-IM5	Samstein et al. (PMID 30643254)	Renal cell carcinoma	low	Anti-PD-1/PD-L1+CTLA-4	72	Male	32	0	NA	NA	NA
P-0006545-T01-IM5	Samstein et al. (PMID 30643254)	Glioma	high	Anti-PD-1/PD-L1	25	Male	4	1	NA	NA	NA
P-0006546-T01-IM5	Samstein et al. (PMID 30643254)	Glioma	high	Anti-PD-1/PD-L1	29	Male	32	0	NA	NA	NA
P-0006550-T01-IM5	Samstein et al. (PMID 30643254)	Renal cell carcinoma	low	Anti-PD-1/PD-L1	47	Male	39	0	NA	NA	NA
P-0006557-T01-IM5	Samstein et al. (PMID 30643254)	Renal cell carcinoma	low	Anti-PD-1/PD-L1	71	Male	30	0	NA	NA	NA
P-0006570-T01-IM5	Samstein et al. (PMID 30643254)	Urothelial cancer	high	Anti-PD-1/PD-L1	61	Male	11	1	NA	NA	NA
P-0006572-T01-IM5	Samstein et al. (PMID 30643254)	Non-small cell lung cancer	high	Anti-PD-1/PD-L1	73	Male	20	0	NA	NA	NA
P-0006582-T01-IM5	Samstein et al. (PMID 30643254)	Non-small cell lung cancer	high	Anti-PD-1/PD-L1	72	Female	19	0	NA	NA	NA
P-0006586-T01-IM5	Samstein et al. (PMID 30643254)	Renal cell carcinoma	low	Anti-PD-1/PD-L1	64	Male	11	1	NA	NA	NA
P-0006587-T01-IM5	Samstein et al. (PMID 30643254)	Colorectal cancer	high	Anti-PD-1/PD-L1	51	Male	9	0	NA	NA	NA
P-0006628-T01-IM5	Samstein et al. (PMID 30643254)	Urothelial cancer	high	Anti-PD-1/PD-L1	65	Male	19	0	NA	NA	NA
P-0006639-T01-IM5	Samstein et al. (PMID 30643254)	Renal cell carcinoma	low	Anti-PD-1/PD-L1	63	Male	44	0	NA	NA	NA
P-0006641-T01-IM5	Samstein et al. (PMID 30643254)	Head and neck cancer	high	Anti-PD-1/PD-L1	75	Female	9	1	NA	NA	NA
P-0006642-T01-IM5	Samstein et al. (PMID 30643254)	Non-small cell lung cancer	low	Anti-PD-1/PD-L1	67	Female	14	1	NA	1	PD
P-0006653-T01-IM5	Samstein et al. (PMID 30643254)	Renal cell carcinoma	low	Anti-PD-1/PD-L1	62	Female	36	1	NA	NA	NA
P-0006667-T01-IM5	Samstein et al. (PMID 30643254)	Glioma	high	Anti-PD-1/PD-L1	58	Male	5	1	NA	NA	NA
P-0006672-T01-IM5	Samstein et al. (PMID 30643254)	Glioma	high	Anti-PD-1/PD-L1	45	Male	7	1	NA	NA	NA
P-0006674-T01-IM5	Samstein et al. (PMID 30643254)	Non-small cell lung cancer	high	Anti-PD-1/PD-L1	66	Female	7	1	NA	NA	NA
P-0006708-T01-IM5	Samstein et al. (PMID 30643254)	Colorectal cancer	high	Anti-PD-1/PD-L1	34	Female	4	1	NA	NA	NA
P-0006713-T01-IM5	Samstein et al. (PMID 30643254)	Non-small cell lung cancer	low	Anti-PD-1/PD-L1	52	Female	23	0	NA	NA	NA
P-0006719-T01-IM5	Samstein et al. (PMID 30643254)	Melanoma	low	Anti-PD-1/PD-L1	90	Female	28	0	NA	NA	NA
P-0006724-T01-IM5	Samstein et al. (PMID 30643254)	Non-small cell lung cancer	low	Anti-PD-1/PD-L1	48	Female	18	0	NA	0	PR
P-0006728-T01-IM5	Samstein et al. (PMID 30643254)	Non-small cell lung cancer	high	Anti-PD-1/PD-L1	76	Female	3	1	NA	NA	NA
P-0006731-T01-IM5	Samstein et al. (PMID 30643254)	Melanoma	low	Anti-PD-1/PD-L1+CTLA-4	52	Female	29	0	NA	NA	NA
P-0006735-T01-IM5	Samstein et al. (PMID 30643254)	Colorectal cancer	high	Anti-PD-1/PD-L1	71	Male	20	0	NA	NA	NA
P-0006738-T01-IM5	Samstein et al. (PMID 30643254)	Renal cell carcinoma	low	Anti-PD-1/PD-L1	56	Male	18	0	NA	NA	NA
P-0006743-T01-IM5	Samstein et al. (PMID 30643254)	Colorectal cancer	high	Anti-PD-1/PD-L1	34	Female	2	0	NA	NA	NA
P-0006746-T01-IM5	Samstein et al. (PMID 30643254)	Renal cell carcinoma	high	Anti-PD-1/PD-L1	16	Female	7	1	NA	NA	NA
P-0006762-T02-IM5	Samstein et al. (PMID 30643254)	Renal cell carcinoma	low	Anti-PD-1/PD-L1	64	Female	68	1	NA	NA	NA
P-0006768-T01-IM5	Samstein et al. (PMID 30643254)	Non-small cell lung cancer	low	Anti-PD-1/PD-L1	66	Male	16	0	NA	1	SD
P-0006773-T01-IM5	Samstein et al. (PMID 30643254)	Melanoma	high	Anti-PD-1/PD-L1	67	Female	9	1	NA	NA	NA
P-0006800-T01-IM5	Samstein et al. (PMID 30643254)	Urothelial cancer	low	Anti-PD-1/PD-L1	80	Male	7	1	NA	NA	NA
P-0006826-T01-IM5	Samstein et al. (PMID 30643254)	Head and neck cancer	low	Anti-PD-1/PD-L1	58	Male	28	1	NA	NA	NA
P-0006842-T01-IM5	Samstein et al. (PMID 30643254)	Breast cancer	high	Anti-PD-1/PD-L1+CTLA-4	44	Female	9	1	NA	NA	NA
P-0006845-T01-IM5	Samstein et al. (PMID 30643254)	Melanoma	high	Anti-PD-1/PD-L1	64	Male	29	0	NA	NA	NA
P-0006848-T01-IM5	Samstein et al. (PMID 30643254)	Glioma	high	Anti-PD-1/PD-L1	53	Female	10	1	NA	NA	NA
P-0006869-T01-IM5	Samstein et al. (PMID 30643254)	Esophagogastric cancer	high	Anti-PD-1/PD-L1	70	Male	4	1	NA	1	PD
P-0006895-T01-IM5	Samstein et al. (PMID 30643254)	Non-small cell lung cancer	low	Anti-PD-1/PD-L1	65	Male	19	0	NA	0	PR
P-0006904-T01-IM5	Samstein et al. (PMID 30643254)	Renal cell carcinoma	low	Anti-PD-1/PD-L1	52	Male	78	0	NA	NA	NA
P-0006911-T01-IM5	Samstein et al. (PMID 30643254)	Esophagogastric cancer	high	Anti-PD-1/PD-L1	40	Male	1	1	NA	NA	NA
P-0006933-T01-IM5	Samstein et al. (PMID 30643254)	Colorectal cancer	high	Anti-PD-1/PD-L1	56	Female	14	1	NA	NA	NA
P-0006934-T01-IM5	Samstein et al. (PMID 30643254)	Urothelial cancer	high	Anti-PD-1/PD-L1	63	Male	20	0	NA	NA	NA
P-0006935-T01-IM5	Samstein et al. (PMID 30643254)	Renal cell carcinoma	low	Anti-PD-1/PD-L1	48	Male	30	1	NA	NA	NA
P-0006946-T01-IM5	Samstein et al. (PMID 30643254)	Melanoma	high	Anti-CTLA-4	51	Male	13	1	NA	NA	NA
P-0006952-T01-IM5	Samstein et al. (PMID 30643254)	Melanoma	high	Anti-CTLA-4	49	Male	69	0	NA	NA	NA
P-0006954-T01-IM5	Samstein et al. (PMID 30643254)	Non-small cell lung cancer	high	Anti-PD-1/PD-L1	67	Female	3	1	NA	1	PD
P-0006959-T01-IM5	Samstein et al. (PMID 30643254)	Renal cell carcinoma	low	Anti-PD-1/PD-L1+CTLA-4	53	Male	30	0	NA	NA	NA
P-0006970-T01-IM5	Samstein et al. (PMID 30643254)	Glioma	high	Anti-PD-1/PD-L1	48	Male	12	1	NA	NA	NA
P-0006971-T01-IM5	Samstein et al. (PMID 30643254)	Melanoma	high	Anti-CTLA-4	62	Male	13	1	NA	NA	NA
P-0006973-T01-IM5	Samstein et al. (PMID 30643254)	Melanoma	low	Anti-PD-1/PD-L1	52	Male	61	0	NA	NA	NA
P-0006993-T01-IM5	Samstein et al. (PMID 30643254)	Non-small cell lung cancer	low	Anti-PD-1/PD-L1	68	Male	3	1	NA	1	PD
P-0007010-T01-IM5	Samstein et al. (PMID 30643254)	Glioma	high	Anti-PD-1/PD-L1	17	Male	5	1	NA	NA	NA
P-0007014-T01-IM5	Samstein et al. (PMID 30643254)	Breast cancer	high	Anti-CTLA-4	44	Female	5	1	NA	NA	NA
P-0007051-T01-IM5	Samstein et al. (PMID 30643254)	Non-small cell lung cancer	low	Anti-PD-1/PD-L1	71	Male	2	1	NA	NA	NA
P-0007061-T01-IM5	Samstein et al. (PMID 30643254)	Melanoma	high	Anti-PD-1/PD-L1+CTLA-4	64	Female	28	0	NA	NA	NA
P-0007068-T01-IM5	Samstein et al. (PMID 30643254)	Non-small cell lung cancer	low	Anti-PD-1/PD-L1	65	Male	6	1	NA	NA	NA
P-0007081-T02-IM5	Samstein et al. (PMID 30643254)	Colorectal cancer	high	Anti-PD-1/PD-L1	49	Male	3	1	NA	NA	NA
P-0007083-T02-IM6	Samstein et al. (PMID 30643254)	Non-small cell lung cancer	high	Anti-PD-1/PD-L1	76	Male	12	1	NA	NA	NA
P-0007088-T02-IM5	Samstein et al. (PMID 30643254)	Non-small cell lung cancer	high	Anti-PD-1/PD-L1	45	Female	32	1	NA	1	PD
P-0007090-T02-IM5	Samstein et al. (PMID 30643254)	Colorectal cancer	low	Anti-PD-1/PD-L1	52	Male	13	1	NA	NA	NA
P-0007099-T01-IM5	Samstein et al. (PMID 30643254)	Non-small cell lung cancer	high	Anti-PD-1/PD-L1	78	Female	1	1	NA	NA	NA
P-0007101-T02-IM5	Samstein et al. (PMID 30643254)	Non-small cell lung cancer	low	Anti-PD-1/PD-L1	76	Male	6	1	NA	1	PD
P-0007104-T01-IM5	Samstein et al. (PMID 30643254)	Glioma	high	Anti-PD-1/PD-L1	70	Male	15	0	NA	NA	NA
P-0007114-T01-IM5	Samstein et al. (PMID 30643254)	Non-small cell lung cancer	low	Anti-PD-1/PD-L1	77	Male	1	1	NA	NA	NA
P-0007118-T01-IM5	Samstein et al. (PMID 30643254)	Esophagogastric cancer	high	Anti-PD-1/PD-L1	59	Female	1	0	NA	NA	NA
P-0007119-T01-IM5	Samstein et al. (PMID 30643254)	Non-small cell lung cancer	low	Anti-PD-1/PD-L1	61	Male	21	0	NA	NA	NA
P-0007121-T01-IM5	Samstein et al. (PMID 30643254)	Non-small cell lung cancer	high	Anti-PD-1/PD-L1	59	Female	17	0	NA	0	PR
P-0007123-T01-IM5	Samstein et al. (PMID 30643254)	Non-small cell lung cancer	high	Anti-PD-1/PD-L1	67	Female	24	0	NA	0	PR
P-0007124-T01-IM5	Samstein et al. (PMID 30643254)	Glioma	high	Anti-PD-1/PD-L1	41	Male	2	1	NA	NA	NA
P-0007127-T01-IM5	Samstein et al. (PMID 30643254)	Breast cancer	high	Anti-CTLA-4	73	Female	15	1	NA	NA	NA
P-0007142-T01-IM5	Samstein et al. (PMID 30643254)	Melanoma	low	Anti-PD-1/PD-L1	60	Male	28	0	NA	NA	NA
P-0007210-T01-IM5	Samstein et al. (PMID 30643254)	Renal cell carcinoma	low	Anti-PD-1/PD-L1	68	Female	4	1	NA	NA	NA
P-0007220-T01-IM5	Samstein et al. (PMID 30643254)	Head and neck cancer	low	Anti-PD-1/PD-L1	67	Male	15	0	NA	NA	NA
P-0007232-T01-IM5	Samstein et al. (PMID 30643254)	Melanoma	high	Anti-PD-1/PD-L1	57	Male	10	0	NA	NA	NA
P-0007235-T01-IM5	Samstein et al. (PMID 30643254)	Melanoma	high	Anti-PD-1/PD-L1+CTLA-4	72	Female	9	1	NA	NA	NA
P-0007238-T01-IM5	Samstein et al. (PMID 30643254)	Melanoma	high	Anti-PD-1/PD-L1	30	Male	28	0	NA	NA	NA
P-0007274-T01-IM5	Samstein et al. (PMID 30643254)	Urothelial cancer	high	Anti-PD-1/PD-L1	55	Male	6	0	NA	NA	NA
P-0007278-T01-IM5	Samstein et al. (PMID 30643254)	Non-small cell lung cancer	high	Anti-PD-1/PD-L1	57	Female	8	1	NA	1	PD
P-0007281-T01-IM5	Samstein et al. (PMID 30643254)	Melanoma	low	Anti-PD-1/PD-L1	82	Male	6	1	NA	NA	NA
P-0007293-T01-IM5	Samstein et al. (PMID 30643254)	Melanoma	high	Anti-PD-1/PD-L1	85	Female	29	0	NA	NA	NA
P-0007310-T01-IM5	Samstein et al. (PMID 30643254)	Renal cell carcinoma	low	Anti-PD-1/PD-L1+CTLA-4	46	Female	31	0	NA	NA	NA
P-0007314-T01-IM5	Samstein et al. (PMID 30643254)	Glioma	high	Anti-PD-1/PD-L1	42	Male	9	1	NA	NA	NA
P-0007349-T01-IM5	Samstein et al. (PMID 30643254)	Breast cancer	high	Anti-CTLA-4	32	Female	14	1	NA	NA	NA
P-0007384-T01-IM5	Samstein et al. (PMID 30643254)	Head and neck cancer	high	Anti-PD-1/PD-L1+CTLA-4	50	Male	12	1	NA	NA	NA
P-0007388-T01-IM5	Samstein et al. (PMID 30643254)	Head and neck cancer	high	Anti-PD-1/PD-L1	31	Female	15	1	NA	NA	NA
P-0007399-T01-IM5	Samstein et al. (PMID 30643254)	Renal cell carcinoma	low	Anti-PD-1/PD-L1+CTLA-4	66	Male	28	0	NA	NA	NA
P-0007405-T01-IM5	Samstein et al. (PMID 30643254)	Colorectal cancer	high	Anti-PD-1/PD-L1	57	Male	30	0	NA	NA	NA
P-0007407-T01-IM5	Samstein et al. (PMID 30643254)	Head and neck cancer	high	Anti-PD-1/PD-L1	65	Male	11	1	NA	NA	NA
P-0007410-T01-IM5	Samstein et al. (PMID 30643254)	Colorectal cancer	high	Anti-PD-1/PD-L1	38	Male	29	0	NA	NA	NA
P-0007418-T01-IM5	Samstein et al. (PMID 30643254)	Non-small cell lung cancer	high	Anti-PD-1/PD-L1	57	Female	22	0	NA	0	SD
P-0007420-T01-IM5	Samstein et al. (PMID 30643254)	Non-small cell lung cancer	high	Anti-PD-1/PD-L1	85	Female	8	1	NA	1	SD
P-0007421-T01-IM5	Samstein et al. (PMID 30643254)	Urothelial cancer	high	Anti-PD-1/PD-L1	64	Male	27	0	NA	NA	NA
P-0007484-T01-IM5	Samstein et al. (PMID 30643254)	Urothelial cancer	low	Anti-PD-1/PD-L1	51	Female	7	0	NA	NA	NA
P-0007486-T01-IM5	Samstein et al. (PMID 30643254)	Colorectal cancer	high	Anti-PD-1/PD-L1	55	Female	2	1	NA	NA	NA
P-0007493-T02-IM5	Samstein et al. (PMID 30643254)	Non-small cell lung cancer	high	Anti-PD-1/PD-L1	75	Male	13	0	NA	0	PR
P-0007495-T01-IM5	Samstein et al. (PMID 30643254)	Colorectal cancer	high	Anti-PD-1/PD-L1	81	Male	5	0	NA	NA	NA
P-0007504-T01-IM5	Samstein et al. (PMID 30643254)	Glioma	high	Anti-PD-1/PD-L1	50	Male	16	1	NA	NA	NA
P-0007514-T01-IM5	Samstein et al. (PMID 30643254)	Non-small cell lung cancer	high	Anti-PD-1/PD-L1	73	Female	2	1	NA	NA	NA
P-0007517-T01-IM5	Samstein et al. (PMID 30643254)	Melanoma	high	Anti-PD-1/PD-L1+CTLA-4	73	Male	4	1	NA	NA	NA
P-0007525-T01-IM5	Samstein et al. (PMID 30643254)	Non-small cell lung cancer	high	Anti-PD-1/PD-L1	65	Female	2	1	NA	NA	NA
P-0007531-T01-IM5	Samstein et al. (PMID 30643254)	Esophagogastric cancer	high	Anti-PD-1/PD-L1	38	Female	27	1	NA	0	PR
P-0007540-T01-IM5	Samstein et al. (PMID 30643254)	Renal cell carcinoma	low	Anti-PD-1/PD-L1	58	Female	19	0	NA	NA	NA
P-0007543-T01-IM5	Samstein et al. (PMID 30643254)	Head and neck cancer	high	Anti-PD-1/PD-L1	67	Male	11	0	NA	NA	NA
P-0007556-T01-IM5	Samstein et al. (PMID 30643254)	Renal cell carcinoma	low	Anti-PD-1/PD-L1+CTLA-4	55	Male	29	0	NA	NA	NA
P-0007561-T01-IM5	Samstein et al. (PMID 30643254)	Melanoma	low	Anti-PD-1/PD-L1+CTLA-4	36	Female	0	1	NA	NA	NA
P-0007567-T01-IM5	Samstein et al. (PMID 30643254)	Colorectal cancer	low	Anti-PD-1/PD-L1+CTLA-4	56	Male	7	0	NA	NA	NA
P-0007575-T01-IM5	Samstein et al. (PMID 30643254)	Head and neck cancer	high	Anti-PD-1/PD-L1	65	Male	4	1	NA	NA	NA
P-0007580-T01-IM5	Samstein et al. (PMID 30643254)	Non-small cell lung cancer	high	Anti-PD-1/PD-L1	63	Female	10	1	NA	NA	NA
P-0007582-T01-IM5	Samstein et al. (PMID 30643254)	Non-small cell lung cancer	high	Anti-PD-1/PD-L1	83	Male	3	1	NA	1	PD
P-0007583-T01-IM5	Samstein et al. (PMID 30643254)	Non-small cell lung cancer	high	Anti-PD-1/PD-L1	70	Female	7	1	NA	1	PD
P-0007597-T01-IM5	Samstein et al. (PMID 30643254)	Non-small cell lung cancer	low	Anti-PD-1/PD-L1	73	Male	5	1	NA	1	PD
P-0007619-T01-IM5	Samstein et al. (PMID 30643254)	Non-small cell lung cancer	high	Anti-PD-1/PD-L1	78	Male	1	1	NA	1	PD
P-0007620-T01-IM5	Samstein et al. (PMID 30643254)	Head and neck cancer	high	Anti-PD-1/PD-L1	54	Male	32	0	NA	NA	NA
P-0007622-T01-IM5	Samstein et al. (PMID 30643254)	Head and neck cancer	high	Anti-PD-1/PD-L1+CTLA-4	53	Male	2	1	NA	NA	NA
P-0007633-T01-IM5	Samstein et al. (PMID 30643254)	Non-small cell lung cancer	low	Anti-PD-1/PD-L1+CTLA-4	79	Male	48	0	NA	1	SD
P-0007656-T01-IM5	Samstein et al. (PMID 30643254)	Urothelial cancer	low	Anti-PD-1/PD-L1	57	Male	18	0	NA	NA	NA
P-0007674-T01-IM5	Samstein et al. (PMID 30643254)	Esophagogastric cancer	high	Anti-PD-1/PD-L1	77	Male	7	1	NA	NA	NA
P-0007693-T01-IM5	Samstein et al. (PMID 30643254)	Glioma	high	Anti-PD-1/PD-L1	55	Male	17	1	NA	NA	NA
P-0007736-T01-IM5	Samstein et al. (PMID 30643254)	Melanoma	low	Anti-CTLA-4	33	Female	71	0	NA	NA	NA
P-0007748-T01-IM5	Samstein et al. (PMID 30643254)	Esophagogastric cancer	high	Anti-PD-1/PD-L1+CTLA-4	45	Male	2	1	NA	1	PD
P-0007771-T01-IM5	Samstein et al. (PMID 30643254)	Colorectal cancer	high	Anti-PD-1/PD-L1	59	Female	5	1	NA	NA	NA
P-0007806-T01-IM5	Samstein et al. (PMID 30643254)	Renal cell carcinoma	low	Anti-PD-1/PD-L1+CTLA-4	53	Female	18	1	NA	NA	NA
P-0007810-T02-IM5	Samstein et al. (PMID 30643254)	Melanoma	low	Anti-PD-1/PD-L1	70	Male	27	0	NA	NA	NA
P-0007834-T01-IM5	Samstein et al. (PMID 30643254)	Renal cell carcinoma	low	Anti-PD-1/PD-L1	63	Female	23	0	NA	NA	NA
P-0007839-T01-IM5	Samstein et al. (PMID 30643254)	Head and neck cancer	high	Anti-PD-1/PD-L1	54	Male	11	1	NA	NA	NA
P-0007845-T01-IM5	Samstein et al. (PMID 30643254)	Esophagogastric cancer	high	Anti-PD-1/PD-L1	59	Male	4	0	NA	NA	NA
P-0007861-T01-IM5	Samstein et al. (PMID 30643254)	Non-small cell lung cancer	high	Anti-PD-1/PD-L1	77	Female	12	1	NA	1	PD
P-0007876-T01-IM5	Samstein et al. (PMID 30643254)	Melanoma	low	Anti-PD-1/PD-L1	72	Female	12	0	NA	NA	NA
P-0007879-T01-IM5	Samstein et al. (PMID 30643254)	Non-small cell lung cancer	high	Anti-PD-1/PD-L1	70	Female	31	0	NA	1	PR
P-0007895-T01-IM5	Samstein et al. (PMID 30643254)	Esophagogastric cancer	high	Anti-PD-1/PD-L1+CTLA-4	37	Male	1	1	NA	NA	NA
P-0007916-T01-IM5	Samstein et al. (PMID 30643254)	Non-small cell lung cancer	low	Anti-PD-1/PD-L1	69	Male	22	0	NA	NA	NA
P-0007917-T01-IM5	Samstein et al. (PMID 30643254)	Glioma	high	Anti-PD-1/PD-L1	60	Male	12	1	NA	NA	NA
P-0007918-T01-IM5	Samstein et al. (PMID 30643254)	Melanoma	low	Anti-PD-1/PD-L1+CTLA-4	71	Male	1	1	NA	NA	NA
P-0007925-T01-IM5	Samstein et al. (PMID 30643254)	Head and neck cancer	high	Anti-PD-1/PD-L1+CTLA-4	55	Male	5	1	NA	NA	NA
P-0007927-T01-IM5	Samstein et al. (PMID 30643254)	Melanoma	high	Anti-PD-1/PD-L1	60	Male	4	1	NA	NA	NA
P-0007961-T02-IM5	Samstein et al. (PMID 30643254)	Renal cell carcinoma	low	Anti-PD-1/PD-L1	63	Male	23	1	NA	NA	NA
P-0007970-T01-IM5	Samstein et al. (PMID 30643254)	Melanoma	low	Anti-PD-1/PD-L1+CTLA-4	55	Male	3	0	NA	NA	NA
P-0007971-T01-IM5	Samstein et al. (PMID 30643254)	Head and neck cancer	high	Anti-PD-1/PD-L1	71	Male	29	1	NA	NA	NA
P-0007977-T01-IM5	Samstein et al. (PMID 30643254)	Non-small cell lung cancer	high	Anti-PD-1/PD-L1	70	Female	3	1	NA	1	PD
P-0007978-T01-IM5	Samstein et al. (PMID 30643254)	Non-small cell lung cancer	high	Anti-PD-1/PD-L1	50	Female	6	1	NA	1	PD
P-0007995-T01-IM5	Samstein et al. (PMID 30643254)	Esophagogastric cancer	low	Anti-PD-1/PD-L1	54	Female	35	0	NA	1	CR
P-0007997-T01-IM5	Samstein et al. (PMID 30643254)	Colorectal cancer	low	Anti-PD-1/PD-L1	59	Female	1	1	NA	NA	NA
P-0008004-T01-IM5	Samstein et al. (PMID 30643254)	Esophagogastric cancer	high	Anti-PD-1/PD-L1	70	Female	4	1	NA	1	PD
P-0008005-T01-IM5	Samstein et al. (PMID 30643254)	Renal cell carcinoma	low	Anti-PD-1/PD-L1	45	Male	27	0	NA	NA	NA
P-0008009-T01-IM5	Samstein et al. (PMID 30643254)	Melanoma	high	Anti-PD-1/PD-L1+CTLA-4	60	Male	24	0	NA	NA	NA
P-0008033-T01-IM5	Samstein et al. (PMID 30643254)	Head and neck cancer	high	Anti-PD-1/PD-L1	66	Male	8	1	NA	NA	NA
P-0008036-T01-IM5	Samstein et al. (PMID 30643254)	Head and neck cancer	high	Anti-PD-1/PD-L1+CTLA-4	79	Female	2	1	NA	NA	NA
P-0008050-T01-IM5	Samstein et al. (PMID 30643254)	Melanoma	low	Anti-PD-1/PD-L1	55	Male	15	0	NA	NA	NA
P-0008053-T01-IM5	Samstein et al. (PMID 30643254)	Renal cell carcinoma	low	Anti-PD-1/PD-L1+CTLA-4	56	Male	27	0	NA	NA	NA
P-0008061-T01-IM5	Samstein et al. (PMID 30643254)	Renal cell carcinoma	low	Anti-PD-1/PD-L1	68	Male	1	1	NA	NA	NA
P-0008062-T01-IM5	Samstein et al. (PMID 30643254)	Urothelial cancer	high	Anti-PD-1/PD-L1	74	Female	18	0	NA	NA	NA
P-0008080-T01-IM5	Samstein et al. (PMID 30643254)	Melanoma	low	Anti-CTLA-4	77	Male	39	0	NA	NA	NA
P-0008137-T01-IM5	Samstein et al. (PMID 30643254)	Renal cell carcinoma	low	Anti-PD-1/PD-L1+CTLA-4	54	Male	33	0	NA	NA	NA
P-0008161-T01-IM5	Samstein et al. (PMID 30643254)	Non-small cell lung cancer	high	Anti-PD-1/PD-L1	82	Male	3	0	NA	NA	NA
P-0008166-T01-IM5	Samstein et al. (PMID 30643254)	Glioma	high	Anti-PD-1/PD-L1	64	Male	16	1	NA	NA	NA
P-0008168-T01-IM5	Samstein et al. (PMID 30643254)	Urothelial cancer	high	Anti-PD-1/PD-L1	78	Male	4	0	NA	NA	NA
P-0008169-T01-IM5	Samstein et al. (PMID 30643254)	Head and neck cancer	high	Anti-PD-1/PD-L1	53	Female	6	1	NA	NA	NA
P-0008176-T01-IM5	Samstein et al. (PMID 30643254)	Non-small cell lung cancer	high	Anti-PD-1/PD-L1	72	Female	23	0	NA	1	PD
P-0008187-T01-IM5	Samstein et al. (PMID 30643254)	Esophagogastric cancer	high	Anti-PD-1/PD-L1	66	Male	11	0	NA	NA	NA
P-0008188-T01-IM5	Samstein et al. (PMID 30643254)	Esophagogastric cancer	high	Anti-PD-1/PD-L1	72	Female	5	1	NA	1	PD
P-0008228-T01-IM5	Samstein et al. (PMID 30643254)	Melanoma	low	Anti-PD-1/PD-L1	80	Male	28	0	NA	NA	NA
P-0008239-T01-IM5	Samstein et al. (PMID 30643254)	Non-small cell lung cancer	low	Anti-PD-1/PD-L1	74	Female	15	1	NA	1	SD
P-0008248-T01-IM5	Samstein et al. (PMID 30643254)	Head and neck cancer	high	Anti-PD-1/PD-L1	41	Male	2	1	NA	NA	NA
P-0008249-T01-IM5	Samstein et al. (PMID 30643254)	Renal cell carcinoma	low	Anti-PD-1/PD-L1	69	Male	24	0	NA	NA	NA
P-0008257-T01-IM5	Samstein et al. (PMID 30643254)	Glioma	high	Anti-PD-1/PD-L1	66	Male	10	1	NA	NA	NA
P-0008258-T01-IM5	Samstein et al. (PMID 30643254)	Glioma	high	Anti-PD-1/PD-L1	57	Female	2	1	NA	NA	NA
P-0008290-T01-IM5	Samstein et al. (PMID 30643254)	Urothelial cancer	high	Anti-PD-1/PD-L1	75	Male	23	0	NA	NA	NA
P-0008295-T01-IM5	Samstein et al. (PMID 30643254)	Non-small cell lung cancer	high	Anti-PD-1/PD-L1	58	Male	14	0	NA	1	PD
P-0008305-T01-IM5	Samstein et al. (PMID 30643254)	Esophagogastric cancer	high	Anti-PD-1/PD-L1	40	Male	1	1	NA	NA	NA
P-0008322-T01-IM5	Samstein et al. (PMID 30643254)	Non-small cell lung cancer	low	Anti-PD-1/PD-L1	67	Male	29	0	NA	0	SD
P-0008323-T01-IM5	Samstein et al. (PMID 30643254)	Head and neck cancer	high	Anti-PD-1/PD-L1	74	Male	4	1	NA	NA	NA
P-0008328-T01-IM5	Samstein et al. (PMID 30643254)	Head and neck cancer	high	Anti-PD-1/PD-L1	34	Female	25	1	NA	NA	NA
P-0008332-T01-IM5	Samstein et al. (PMID 30643254)	Non-small cell lung cancer	low	Anti-PD-1/PD-L1	57	Female	26	0	NA	NA	NA
P-0008340-T01-IM5	Samstein et al. (PMID 30643254)	Renal cell carcinoma	high	Anti-PD-1/PD-L1	50	Female	5	1	NA	NA	NA
P-0008353-T01-IM5	Samstein et al. (PMID 30643254)	Head and neck cancer	low	Anti-PD-1/PD-L1	77	Male	8	1	NA	NA	NA
P-0008375-T01-IM5	Samstein et al. (PMID 30643254)	Melanoma	low	Anti-PD-1/PD-L1+CTLA-4	54	Female	1	1	NA	NA	NA
P-0008380-T01-IM5	Samstein et al. (PMID 30643254)	Glioma	high	Anti-PD-1/PD-L1	45	Male	10	1	NA	NA	NA
P-0008382-T01-IM5	Samstein et al. (PMID 30643254)	Glioma	high	Anti-PD-1/PD-L1	35	Male	0	1	NA	NA	NA
P-0008399-T01-IM5	Samstein et al. (PMID 30643254)	Renal cell carcinoma	low	Anti-PD-1/PD-L1+CTLA-4	64	Female	34	1	NA	NA	NA
P-0008403-T01-IM5	Samstein et al. (PMID 30643254)	Melanoma	low	Anti-PD-1/PD-L1+CTLA-4	50	Male	24	0	NA	NA	NA
P-0008425-T01-IM5	Samstein et al. (PMID 30643254)	Urothelial cancer	high	Anti-PD-1/PD-L1	69	Male	7	1	NA	NA	NA
P-0008434-T01-IM5	Samstein et al. (PMID 30643254)	Melanoma	low	Anti-PD-1/PD-L1	51	Female	23	0	NA	NA	NA
P-0008438-T01-IM5	Samstein et al. (PMID 30643254)	Non-small cell lung cancer	high	Anti-PD-1/PD-L1	63	Male	0	0	NA	NA	NA
P-0008439-T01-IM5	Samstein et al. (PMID 30643254)	Urothelial cancer	high	Anti-PD-1/PD-L1	82	Female	6	1	NA	NA	NA
P-0008442-T01-IM5	Samstein et al. (PMID 30643254)	Non-small cell lung cancer	high	Anti-PD-1/PD-L1	65	Female	11	1	NA	1	PD
P-0008445-T01-IM5	Samstein et al. (PMID 30643254)	Melanoma	low	Anti-PD-1/PD-L1+CTLA-4	50	Male	18	0	NA	NA	NA
P-0008459-T02-IM5	Samstein et al. (PMID 30643254)	Renal cell carcinoma	low	Anti-PD-1/PD-L1+CTLA-4	53	Male	29	0	NA	NA	NA
P-0008490-T01-IM5	Samstein et al. (PMID 30643254)	Melanoma	low	Anti-PD-1/PD-L1	67	Female	24	0	NA	NA	NA
P-0008492-T02-IM5	Samstein et al. (PMID 30643254)	Melanoma	low	Anti-PD-1/PD-L1+CTLA-4	28	Male	14	1	NA	NA	NA
P-0008518-T01-IM5	Samstein et al. (PMID 30643254)	Head and neck cancer	high	Anti-PD-1/PD-L1	73	Male	2	1	NA	NA	NA
P-0008522-T01-IM5	Samstein et al. (PMID 30643254)	Renal cell carcinoma	low	Anti-PD-1/PD-L1	63	Female	16	1	NA	NA	NA
P-0008528-T01-IM5	Samstein et al. (PMID 30643254)	Head and neck cancer	high	Anti-PD-1/PD-L1+CTLA-4	66	Male	5	1	NA	NA	NA
P-0008532-T01-IM5	Samstein et al. (PMID 30643254)	Urothelial cancer	high	Anti-PD-1/PD-L1	71	Male	9	1	NA	NA	NA
P-0008537-T01-IM5	Samstein et al. (PMID 30643254)	Renal cell carcinoma	high	Anti-PD-1/PD-L1	69	Male	3	1	NA	NA	NA
P-0008571-T01-IM5	Samstein et al. (PMID 30643254)	Breast cancer	high	Anti-PD-1/PD-L1	50	Female	15	0	NA	NA	NA
P-0008575-T01-IM5	Samstein et al. (PMID 30643254)	Urothelial cancer	high	Anti-PD-1/PD-L1	67	Male	11	1	NA	NA	NA
P-0008595-T01-IM5	Samstein et al. (PMID 30643254)	Urothelial cancer	low	Anti-PD-1/PD-L1	78	Female	24	0	NA	NA	NA
P-0008651-T01-IM5	Samstein et al. (PMID 30643254)	Colorectal cancer	high	Anti-PD-1/PD-L1	55	Female	15	0	NA	NA	NA
P-0008659-T01-IM5	Samstein et al. (PMID 30643254)	Melanoma	high	Anti-PD-1/PD-L1	65	Male	8	1	NA	NA	NA
P-0008662-T01-IM5	Samstein et al. (PMID 30643254)	Colorectal cancer	high	Anti-PD-1/PD-L1	72	Female	9	0	NA	NA	NA
P-0008678-T01-IM5	Samstein et al. (PMID 30643254)	Non-small cell lung cancer	high	Anti-PD-1/PD-L1	73	Female	25	0	NA	NA	NA
P-0008718-T01-IM5	Samstein et al. (PMID 30643254)	Urothelial cancer	low	Anti-PD-1/PD-L1	52	Male	8	0	NA	NA	NA
P-0008728-T01-IM5	Samstein et al. (PMID 30643254)	Melanoma	low	Anti-PD-1/PD-L1+CTLA-4	57	Female	25	0	NA	NA	NA
P-0008733-T01-IM5	Samstein et al. (PMID 30643254)	Melanoma	low	Anti-PD-1/PD-L1	72	Male	12	1	NA	NA	NA
P-0008746-T01-IM5	Samstein et al. (PMID 30643254)	Colorectal cancer	low	Anti-PD-1/PD-L1	68	Female	11	0	NA	NA	NA
P-0008765-T01-IM5	Samstein et al. (PMID 30643254)	Non-small cell lung cancer	high	Anti-PD-1/PD-L1	60	Male	3	0	NA	NA	NA
P-0008772-T01-IM5	Samstein et al. (PMID 30643254)	Renal cell carcinoma	high	Anti-PD-1/PD-L1	65	Male	21	0	NA	NA	NA
P-0008784-T02-IM5	Samstein et al. (PMID 30643254)	Melanoma	high	Anti-PD-1/PD-L1	70	Female	8	1	NA	NA	NA
P-0008785-T01-IM5	Samstein et al. (PMID 30643254)	Renal cell carcinoma	high	Anti-PD-1/PD-L1	53	Female	11	1	NA	NA	NA
P-0008786-T01-IM5	Samstein et al. (PMID 30643254)	Non-small cell lung cancer	high	Anti-PD-1/PD-L1	65	Male	24	0	NA	0	SD
P-0008792-T01-IM5	Samstein et al. (PMID 30643254)	Head and neck cancer	low	Anti-PD-1/PD-L1	70	Male	21	0	NA	NA	NA
P-0008798-T01-IM5	Samstein et al. (PMID 30643254)	Head and neck cancer	high	Anti-PD-1/PD-L1	41	Male	3	1	NA	NA	NA
P-0008800-T02-IM5	Samstein et al. (PMID 30643254)	Head and neck cancer	high	Anti-PD-1/PD-L1	59	Male	5	1	NA	NA	NA
P-0008816-T01-IM5	Samstein et al. (PMID 30643254)	Urothelial cancer	high	Anti-PD-1/PD-L1	52	Female	3	1	NA	NA	NA
P-0008830-T01-IM5	Samstein et al. (PMID 30643254)	Renal cell carcinoma	low	Anti-PD-1/PD-L1	58	Male	21	0	NA	NA	NA
P-0008841-T01-IM5	Samstein et al. (PMID 30643254)	Colorectal cancer	high	Anti-PD-1/PD-L1	68	Female	16	0	NA	NA	NA
P-0008848-T01-IM5	Samstein et al. (PMID 30643254)	Non-small cell lung cancer	high	Anti-PD-1/PD-L1	76	Male	5	1	NA	1	PD
P-0008851-T01-IM5	Samstein et al. (PMID 30643254)	Non-small cell lung cancer	high	Anti-PD-1/PD-L1	63	Male	3	1	NA	1	PD
P-0008857-T01-IM5	Samstein et al. (PMID 30643254)	Melanoma	low	Anti-PD-1/PD-L1	74	Female	24	0	NA	NA	NA
P-0008870-T01-IM5	Samstein et al. (PMID 30643254)	Melanoma	high	Anti-PD-1/PD-L1	76	Female	19	0	NA	NA	NA
P-0008874-T01-IM5	Samstein et al. (PMID 30643254)	Non-small cell lung cancer	high	Anti-PD-1/PD-L1	58	Male	1	1	NA	NA	NA
P-0008904-T01-IM5	Samstein et al. (PMID 30643254)	Melanoma	high	Anti-PD-1/PD-L1+CTLA-4	31	Female	11	1	NA	NA	NA
P-0008912-T01-IM5	Samstein et al. (PMID 30643254)	Melanoma	high	Anti-PD-1/PD-L1+CTLA-4	28	Female	1	1	NA	NA	NA
P-0008922-T01-IM5	Samstein et al. (PMID 30643254)	Non-small cell lung cancer	high	Anti-PD-1/PD-L1	67	Male	1	1	NA	NA	NA
P-0008935-T01-IM5	Samstein et al. (PMID 30643254)	Non-small cell lung cancer	high	Anti-PD-1/PD-L1	75	Female	5	1	NA	1	PD
P-0008939-T01-IM5	Samstein et al. (PMID 30643254)	Glioma	high	Anti-PD-1/PD-L1	77	Female	15	1	NA	NA	NA
P-0008942-T01-IM5	Samstein et al. (PMID 30643254)	Melanoma	low	Anti-PD-1/PD-L1+CTLA-4	68	Male	25	0	NA	NA	NA
P-0008944-T01-IM5	Samstein et al. (PMID 30643254)	Non-small cell lung cancer	high	Anti-PD-1/PD-L1	47	Female	11	1	NA	1	PD
P-0008946-T01-IM5	Samstein et al. (PMID 30643254)	Melanoma	high	Anti-PD-1/PD-L1	87	Female	23	0	NA	NA	NA
P-0008963-T01-IM5	Samstein et al. (PMID 30643254)	Melanoma	low	Anti-CTLA-4	46	Male	44	0	NA	NA	NA
P-0008964-T01-IM5	Samstein et al. (PMID 30643254)	Renal cell carcinoma	high	Anti-PD-1/PD-L1	57	Male	21	0	NA	NA	NA
P-0008974-T01-IM5	Samstein et al. (PMID 30643254)	Melanoma	low	Anti-PD-1/PD-L1	86	Male	4	1	NA	NA	NA
P-0008997-T01-IM5	Samstein et al. (PMID 30643254)	Melanoma	low	Anti-PD-1/PD-L1+CTLA-4	56	Female	23	0	NA	NA	NA
P-0008999-T01-IM5	Samstein et al. (PMID 30643254)	Melanoma	high	Anti-PD-1/PD-L1+CTLA-4	53	Male	6	1	NA	NA	NA
P-0009005-T01-IM5	Samstein et al. (PMID 30643254)	Urothelial cancer	high	Anti-PD-1/PD-L1	72	Male	4	1	NA	NA	NA
P-0009017-T01-IM5	Samstein et al. (PMID 30643254)	Non-small cell lung cancer	low	Anti-PD-1/PD-L1	77	Male	10	0	NA	NA	NA
P-0009019-T01-IM5	Samstein et al. (PMID 30643254)	Melanoma	high	Anti-PD-1/PD-L1	68	Male	13	1	NA	NA	NA
P-0009020-T01-IM5	Samstein et al. (PMID 30643254)	Non-small cell lung cancer	low	Anti-PD-1/PD-L1	74	Female	8	1	NA	NA	NA
P-0009057-T01-IM5	Samstein et al. (PMID 30643254)	Esophagogastric cancer	low	Anti-PD-1/PD-L1	71	Female	10	1	NA	1	SD
P-0009066-T01-IM5	Samstein et al. (PMID 30643254)	Esophagogastric cancer	high	Anti-PD-1/PD-L1	51	Male	5	1	NA	NA	NA
P-0009068-T01-IM5	Samstein et al. (PMID 30643254)	Non-small cell lung cancer	low	Anti-PD-1/PD-L1	74	Female	22	0	NA	NA	NA
P-0009072-T01-IM5	Samstein et al. (PMID 30643254)	Melanoma	low	Anti-PD-1/PD-L1+CTLA-4	56	Male	24	0	NA	NA	NA
P-0009074-T01-IM5	Samstein et al. (PMID 30643254)	Melanoma	high	Anti-PD-1/PD-L1+CTLA-4	66	Female	14	1	NA	NA	NA
P-0009080-T01-IM5	Samstein et al. (PMID 30643254)	Non-small cell lung cancer	low	Anti-PD-1/PD-L1	74	Male	7	1	NA	1	SD
P-0009084-T01-IM5	Samstein et al. (PMID 30643254)	Melanoma	high	Anti-PD-1/PD-L1+CTLA-4	51	Male	18	1	NA	NA	NA
P-0009088-T01-IM5	Samstein et al. (PMID 30643254)	Esophagogastric cancer	high	Anti-PD-1/PD-L1	56	Male	2	1	NA	NA	NA
P-0009100-T01-IM5	Samstein et al. (PMID 30643254)	Esophagogastric cancer	high	Anti-PD-1/PD-L1	56	Male	2	1	NA	1	PD
P-0009101-T01-IM5	Samstein et al. (PMID 30643254)	Urothelial cancer	high	Anti-PD-1/PD-L1	58	Male	20	0	NA	NA	NA
P-0009105-T01-IM5	Samstein et al. (PMID 30643254)	Melanoma	low	Anti-CTLA-4	66	Female	39	0	NA	NA	NA
P-0009106-T01-IM5	Samstein et al. (PMID 30643254)	Melanoma	low	Anti-PD-1/PD-L1+CTLA-4	68	Female	31	0	NA	NA	NA
P-0009108-T01-IM5	Samstein et al. (PMID 30643254)	Melanoma	low	Anti-PD-1/PD-L1+CTLA-4	69	Male	20	0	NA	NA	NA
P-0009119-T01-IM5	Samstein et al. (PMID 30643254)	Glioma	high	Anti-PD-1/PD-L1	67	Male	18	1	NA	NA	NA
P-0009148-T01-IM5	Samstein et al. (PMID 30643254)	Melanoma	low	Anti-CTLA-4	47	Male	45	0	NA	NA	NA
P-0009152-T01-IM5	Samstein et al. (PMID 30643254)	Urothelial cancer	low	Anti-PD-1/PD-L1	51	Male	25	0	NA	NA	NA
P-0009161-T01-IM5	Samstein et al. (PMID 30643254)	Non-small cell lung cancer	low	Anti-PD-1/PD-L1	63	Female	13	0	NA	NA	NA
P-0009177-T01-IM5	Samstein et al. (PMID 30643254)	Melanoma	high	Anti-PD-1/PD-L1+CTLA-4	56	Female	8	1	NA	NA	NA
P-0009180-T01-IM5	Samstein et al. (PMID 30643254)	Melanoma	low	Anti-PD-1/PD-L1+CTLA-4	41	Female	4	1	NA	NA	NA
P-0009188-T01-IM5	Samstein et al. (PMID 30643254)	Head and neck cancer	high	Anti-PD-1/PD-L1+CTLA-4	81	Male	27	0	NA	NA	NA
P-0009189-T01-IM5	Samstein et al. (PMID 30643254)	Melanoma	low	Anti-PD-1/PD-L1+CTLA-4	81	Male	24	0	NA	NA	NA
P-0009202-T01-IM5	Samstein et al. (PMID 30643254)	Head and neck cancer	low	Anti-PD-1/PD-L1	66	Male	15	0	NA	0	PR
P-0009245-T01-IM5	Samstein et al. (PMID 30643254)	Melanoma	low	Anti-PD-1/PD-L1	88	Male	11	1	NA	NA	NA
P-0009256-T01-IM5	Samstein et al. (PMID 30643254)	Non-small cell lung cancer	high	Anti-PD-1/PD-L1	76	Female	26	0	NA	1	SD
P-0009263-T01-IM5	Samstein et al. (PMID 30643254)	Urothelial cancer	high	Anti-PD-1/PD-L1+CTLA-4	39	Male	12	1	NA	NA	NA
P-0009274-T01-IM5	Samstein et al. (PMID 30643254)	Non-small cell lung cancer	high	Anti-PD-1/PD-L1+CTLA-4	77	Female	7	1	NA	1	PD
P-0009292-T01-IM5	Samstein et al. (PMID 30643254)	Melanoma	low	Anti-PD-1/PD-L1	60	Male	24	0	NA	NA	NA
P-0009293-T01-IM5	Samstein et al. (PMID 30643254)	Non-small cell lung cancer	low	Anti-PD-1/PD-L1	81	Female	25	0	NA	0	PR
P-0009297-T01-IM5	Samstein et al. (PMID 30643254)	Breast cancer	high	Anti-PD-1/PD-L1	40	Female	14	1	NA	NA	NA
P-0009308-T01-IM5	Samstein et al. (PMID 30643254)	Melanoma	high	Anti-PD-1/PD-L1+CTLA-4	48	Female	22	0	NA	NA	NA
P-0009311-T01-IM5	Samstein et al. (PMID 30643254)	Melanoma	high	Anti-PD-1/PD-L1+CTLA-4	73	Female	7	1	NA	NA	NA
P-0009319-T01-IM5	Samstein et al. (PMID 30643254)	Non-small cell lung cancer	high	Anti-PD-1/PD-L1+CTLA-4	64	Male	35	0	NA	1	SD
P-0009324-T02-IM5	Samstein et al. (PMID 30643254)	Melanoma	low	Anti-PD-1/PD-L1	87	Male	21	0	NA	NA	NA
P-0009337-T01-IM5	Samstein et al. (PMID 30643254)	Esophagogastric cancer	high	Anti-PD-1/PD-L1	72	Male	1	1	NA	1	PD
P-0009345-T01-IM5	Samstein et al. (PMID 30643254)	Melanoma	low	Anti-PD-1/PD-L1+CTLA-4	55	Female	23	0	NA	NA	NA
P-0009347-T01-IM5	Samstein et al. (PMID 30643254)	Renal cell carcinoma	low	Anti-PD-1/PD-L1+CTLA-4	72	Male	25	0	NA	NA	NA
P-0009348-T01-IM5	Samstein et al. (PMID 30643254)	Renal cell carcinoma	low	Anti-PD-1/PD-L1+CTLA-4	54	Male	30	0	NA	NA	NA
P-0009349-T01-IM5	Samstein et al. (PMID 30643254)	Melanoma	low	Anti-PD-1/PD-L1	88	Female	21	0	NA	NA	NA
P-0009363-T01-IM5	Samstein et al. (PMID 30643254)	Colorectal cancer	high	Anti-PD-1/PD-L1	63	Female	4	1	NA	NA	NA
P-0009364-T01-IM5	Samstein et al. (PMID 30643254)	Breast cancer	high	Anti-PD-1/PD-L1	63	Female	19	0	NA	NA	NA
P-0009365-T01-IM5	Samstein et al. (PMID 30643254)	Glioma	high	Anti-PD-1/PD-L1	53	Female	9	1	NA	NA	NA
P-0009368-T01-IM5	Samstein et al. (PMID 30643254)	Esophagogastric cancer	high	Anti-PD-1/PD-L1+CTLA-4	52	Male	38	0	NA	0	CR
P-0009370-T01-IM5	Samstein et al. (PMID 30643254)	Non-small cell lung cancer	high	Anti-PD-1/PD-L1	67	Female	1	0	NA	NA	NA
P-0009379-T01-IM5	Samstein et al. (PMID 30643254)	Non-small cell lung cancer	high	Anti-PD-1/PD-L1	69	Male	1	1	NA	1	SD
P-0009411-T01-IM5	Samstein et al. (PMID 30643254)	Glioma	low	Anti-PD-1/PD-L1	52	Female	21	1	NA	NA	NA
P-0009414-T01-IM5	Samstein et al. (PMID 30643254)	Urothelial cancer	high	Anti-PD-1/PD-L1	58	Male	9	1	NA	NA	NA
P-0009419-T01-IM5	Samstein et al. (PMID 30643254)	Non-small cell lung cancer	high	Anti-PD-1/PD-L1	61	Male	20	0	NA	1	PD
P-0009426-T01-IM5	Samstein et al. (PMID 30643254)	Non-small cell lung cancer	high	Anti-PD-1/PD-L1	65	Female	11	1	NA	1	SD
P-0009431-T01-IM5	Samstein et al. (PMID 30643254)	Non-small cell lung cancer	low	Anti-PD-1/PD-L1	74	Female	1	1	NA	NA	NA
P-0009434-T01-IM5	Samstein et al. (PMID 30643254)	Non-small cell lung cancer	low	Anti-PD-1/PD-L1	58	Male	0	0	NA	NA	NA
P-0009435-T01-IM5	Samstein et al. (PMID 30643254)	Melanoma	high	Anti-PD-1/PD-L1	66	Female	20	0	NA	NA	NA
P-0009451-T01-IM5	Samstein et al. (PMID 30643254)	Glioma	high	Anti-PD-1/PD-L1	69	Male	13	1	NA	NA	NA
P-0009453-T01-IM5	Samstein et al. (PMID 30643254)	Glioma	high	Anti-PD-1/PD-L1	64	Female	7	1	NA	NA	NA
P-0009469-T01-IM5	Samstein et al. (PMID 30643254)	Non-small cell lung cancer	high	Anti-PD-1/PD-L1	32	Female	3	0	NA	1	PD
P-0009473-T01-IM5	Samstein et al. (PMID 30643254)	Non-small cell lung cancer	high	Anti-PD-1/PD-L1	80	Male	23	0	NA	0	PR
P-0009476-T01-IM5	Samstein et al. (PMID 30643254)	Non-small cell lung cancer	high	Anti-PD-1/PD-L1	58	Female	5	1	NA	NA	NA
P-0009483-T01-IM5	Samstein et al. (PMID 30643254)	Non-small cell lung cancer	low	Anti-PD-1/PD-L1	82	Female	9	1	NA	NA	NA
P-0009497-T01-IM5	Samstein et al. (PMID 30643254)	Melanoma	high	Anti-CTLA-4	71	Male	56	0	NA	NA	NA
P-0009498-T01-IM5	Samstein et al. (PMID 30643254)	Breast cancer	high	Anti-PD-1/PD-L1	54	Female	13	0	NA	NA	NA
P-0009499-T01-IM5	Samstein et al. (PMID 30643254)	Glioma	low	Anti-PD-1/PD-L1	36	Male	5	1	NA	NA	NA
P-0009501-T01-IM5	Samstein et al. (PMID 30643254)	Non-small cell lung cancer	high	Anti-PD-1/PD-L1	73	Male	23	1	NA	1	PD
P-0009505-T01-IM5	Samstein et al. (PMID 30643254)	Non-small cell lung cancer	high	Anti-PD-1/PD-L1	63	Female	3	1	NA	1	PD
P-0009517-T01-IM5	Samstein et al. (PMID 30643254)	Renal cell carcinoma	high	Anti-PD-1/PD-L1	79	Male	23	1	NA	NA	NA
P-0009526-T01-IM5	Samstein et al. (PMID 30643254)	Non-small cell lung cancer	high	Anti-PD-1/PD-L1	69	Male	5	1	NA	NA	NA
P-0009527-T01-IM5	Samstein et al. (PMID 30643254)	Melanoma	low	Anti-PD-1/PD-L1+CTLA-4	42	Female	19	0	NA	NA	NA
P-0009532-T01-IM5	Samstein et al. (PMID 30643254)	Non-small cell lung cancer	low	Anti-PD-1/PD-L1	59	Male	2	1	NA	NA	NA
P-0009539-T01-IM5	Samstein et al. (PMID 30643254)	Non-small cell lung cancer	high	Anti-PD-1/PD-L1	73	Female	1	1	NA	NA	NA
P-0009563-T01-IM5	Samstein et al. (PMID 30643254)	Esophagogastric cancer	high	Anti-PD-1/PD-L1	57	Male	1	1	NA	NA	NA
P-0009586-T01-IM5	Samstein et al. (PMID 30643254)	Non-small cell lung cancer	low	Anti-PD-1/PD-L1	56	Female	24	0	NA	1	SD
P-0009588-T01-IM5	Samstein et al. (PMID 30643254)	Head and neck cancer	high	Anti-PD-1/PD-L1	35	Male	8	1	NA	NA	NA
P-0009638-T01-IM5	Samstein et al. (PMID 30643254)	Non-small cell lung cancer	high	Anti-PD-1/PD-L1	82	Male	2	1	NA	NA	NA
P-0009648-T01-IM5	Samstein et al. (PMID 30643254)	Melanoma	high	Anti-PD-1/PD-L1	58	Male	15	1	NA	NA	NA
P-0009655-T01-IM5	Samstein et al. (PMID 30643254)	Non-small cell lung cancer	high	Anti-PD-1/PD-L1+CTLA-4	71	Female	56	0	NA	1	SD
P-0009660-T01-IM5	Samstein et al. (PMID 30643254)	Non-small cell lung cancer	low	Anti-PD-1/PD-L1	61	Male	20	0	NA	NA	NA
P-0009706-T01-IM5	Samstein et al. (PMID 30643254)	Renal cell carcinoma	low	Anti-PD-1/PD-L1	53	Male	26	0	NA	NA	NA
P-0009711-T01-IM5	Samstein et al. (PMID 30643254)	Glioma	high	Anti-PD-1/PD-L1	60	Male	22	1	NA	NA	NA
P-0009714-T01-IM5	Samstein et al. (PMID 30643254)	Non-small cell lung cancer	low	Anti-PD-1/PD-L1	60	Male	5	1	NA	NA	NA
P-0009717-T01-IM5	Samstein et al. (PMID 30643254)	Renal cell carcinoma	low	Anti-PD-1/PD-L1	51	Male	24	0	NA	NA	NA
P-0009727-T01-IM5	Samstein et al. (PMID 30643254)	Breast cancer	high	Anti-CTLA-4	44	Female	4	1	NA	NA	NA
P-0009736-T01-IM5	Samstein et al. (PMID 30643254)	Melanoma	low	Anti-PD-1/PD-L1+CTLA-4	64	Male	23	0	NA	NA	NA
P-0009743-T01-IM5	Samstein et al. (PMID 30643254)	Urothelial cancer	high	Anti-PD-1/PD-L1	68	Male	2	1	NA	NA	NA
P-0009747-T01-IM5	Samstein et al. (PMID 30643254)	Melanoma	low	Anti-PD-1/PD-L1	82	Male	19	1	NA	NA	NA
P-0009762-T01-IM5	Samstein et al. (PMID 30643254)	Non-small cell lung cancer	low	Anti-PD-1/PD-L1	71	Male	16	1	NA	NA	NA
P-0009764-T01-IM5	Samstein et al. (PMID 30643254)	Non-small cell lung cancer	high	Anti-PD-1/PD-L1	51	Female	16	0	NA	0	SD
P-0009788-T01-IM5	Samstein et al. (PMID 30643254)	Renal cell carcinoma	high	Anti-PD-1/PD-L1	49	Male	24	0	NA	NA	NA
P-0009790-T01-IM5	Samstein et al. (PMID 30643254)	Glioma	high	Anti-PD-1/PD-L1	70	Male	16	1	NA	NA	NA
P-0009830-T01-IM5	Samstein et al. (PMID 30643254)	Colorectal cancer	low	Anti-PD-1/PD-L1	25	Male	30	0	NA	NA	NA
P-0009831-T01-IM5	Samstein et al. (PMID 30643254)	Melanoma	high	Anti-PD-1/PD-L1	68	Female	15	1	NA	NA	NA
P-0009833-T01-IM5	Samstein et al. (PMID 30643254)	Non-small cell lung cancer	low	Anti-PD-1/PD-L1	54	Female	20	0	NA	1	SD
P-0009846-T01-IM5	Samstein et al. (PMID 30643254)	Urothelial cancer	high	Anti-PD-1/PD-L1	77	Male	1	1	NA	NA	NA
P-0009898-T01-IM5	Samstein et al. (PMID 30643254)	Urothelial cancer	high	Anti-PD-1/PD-L1	85	Male	1	1	NA	NA	NA
P-0009906-T01-IM5	Samstein et al. (PMID 30643254)	Renal cell carcinoma	high	Anti-PD-1/PD-L1	53	Male	24	0	NA	NA	NA
P-0009910-T01-IM5	Samstein et al. (PMID 30643254)	Urothelial cancer	low	Anti-PD-1/PD-L1	70	Female	5	1	NA	NA	NA
P-0009915-T01-IM5	Samstein et al. (PMID 30643254)	Non-small cell lung cancer	low	Anti-PD-1/PD-L1	59	Male	7	1	NA	NA	NA
P-0009918-T01-IM5	Samstein et al. (PMID 30643254)	Esophagogastric cancer	high	Anti-PD-1/PD-L1	87	Male	23	0	NA	0	CR
P-0009924-T01-IM5	Samstein et al. (PMID 30643254)	Non-small cell lung cancer	low	Anti-PD-1/PD-L1	79	Male	13	0	NA	NA	NA
P-0009944-T01-IM5	Samstein et al. (PMID 30643254)	Melanoma	high	Anti-PD-1/PD-L1+CTLA-4	72	Female	23	0	NA	NA	NA
P-0009950-T01-IM5	Samstein et al. (PMID 30643254)	Melanoma	low	Anti-PD-1/PD-L1+CTLA-4	58	Male	24	0	NA	NA	NA
P-0009959-T01-IM5	Samstein et al. (PMID 30643254)	Non-small cell lung cancer	high	Anti-PD-1/PD-L1	66	Male	13	1	NA	1	SD
P-0009969-T01-IM5	Samstein et al. (PMID 30643254)	Head and neck cancer	high	Anti-PD-1/PD-L1	59	Male	3	0	NA	NA	NA
P-0010004-T01-IM5	Samstein et al. (PMID 30643254)	Glioma	high	Anti-PD-1/PD-L1	45	Female	9	1	NA	NA	NA
P-0010008-T01-IM5	Samstein et al. (PMID 30643254)	Melanoma	high	Anti-PD-1/PD-L1+CTLA-4	67	Male	2	1	NA	NA	NA
P-0010013-T01-IM5	Samstein et al. (PMID 30643254)	Non-small cell lung cancer	high	Anti-PD-1/PD-L1	77	Male	3	1	NA	NA	NA
P-0010024-T01-IM5	Samstein et al. (PMID 30643254)	Non-small cell lung cancer	high	Anti-PD-1/PD-L1	81	Male	27	0	NA	0	PR
P-0010025-T01-IM5	Samstein et al. (PMID 30643254)	Non-small cell lung cancer	low	Anti-PD-1/PD-L1	58	Female	10	1	NA	1	PD
P-0010046-T01-IM5	Samstein et al. (PMID 30643254)	Renal cell carcinoma	high	Anti-PD-1/PD-L1	54	Female	11	1	NA	NA	NA
P-0010065-T01-IM5	Samstein et al. (PMID 30643254)	Non-small cell lung cancer	high	Anti-PD-1/PD-L1	40	Male	9	0	NA	0	PR
P-0010079-T01-IM5	Samstein et al. (PMID 30643254)	Urothelial cancer	high	Anti-PD-1/PD-L1	72	Male	15	0	NA	NA	NA
P-0010082-T01-IM5	Samstein et al. (PMID 30643254)	Head and neck cancer	high	Anti-PD-1/PD-L1	77	Male	1	1	NA	NA	NA
P-0010088-T01-IM5	Samstein et al. (PMID 30643254)	Head and neck cancer	high	Anti-PD-1/PD-L1	61	Male	18	0	NA	NA	NA
P-0010094-T01-IM5	Samstein et al. (PMID 30643254)	Urothelial cancer	high	Anti-PD-1/PD-L1	54	Male	6	1	NA	NA	NA
P-0010099-T01-IM5	Samstein et al. (PMID 30643254)	Esophagogastric cancer	high	Anti-PD-1/PD-L1	42	Male	0	0	NA	NA	NA
P-0010104-T01-IM5	Samstein et al. (PMID 30643254)	Head and neck cancer	low	Anti-PD-1/PD-L1	34	Male	3	1	NA	NA	NA
P-0010111-T01-IM5	Samstein et al. (PMID 30643254)	Melanoma	high	Anti-CTLA-4	35	Female	13	0	NA	NA	NA
P-0010115-T01-IM5	Samstein et al. (PMID 30643254)	Melanoma	low	Anti-PD-1/PD-L1	53	Male	23	0	NA	NA	NA
P-0010140-T01-IM5	Samstein et al. (PMID 30643254)	Melanoma	high	Anti-PD-1/PD-L1	46	Female	21	0	NA	NA	NA
P-0010161-T01-IM5	Samstein et al. (PMID 30643254)	Head and neck cancer	high	Anti-PD-1/PD-L1	53	Male	2	1	NA	NA	NA
P-0010174-T01-IM5	Samstein et al. (PMID 30643254)	Head and neck cancer	high	Anti-PD-1/PD-L1	68	Male	7	0	NA	NA	NA
P-0010184-T01-IM5	Samstein et al. (PMID 30643254)	Renal cell carcinoma	high	Anti-PD-1/PD-L1	59	Female	25	0	NA	NA	NA
P-0010199-T01-IM5	Samstein et al. (PMID 30643254)	Urothelial cancer	high	Anti-PD-1/PD-L1	56	Male	17	0	NA	NA	NA
P-0010212-T01-IM5	Samstein et al. (PMID 30643254)	Renal cell carcinoma	low	Anti-PD-1/PD-L1	62	Male	9	0	NA	NA	NA
P-0010213-T01-IM5	Samstein et al. (PMID 30643254)	Non-small cell lung cancer	low	Anti-PD-1/PD-L1	51	Female	25	0	NA	0	PR
P-0010215-T01-IM5	Samstein et al. (PMID 30643254)	Non-small cell lung cancer	high	Anti-PD-1/PD-L1	74	Female	3	1	NA	NA	NA
P-0010222-T01-IM5	Samstein et al. (PMID 30643254)	Head and neck cancer	high	Anti-PD-1/PD-L1	72	Male	4	1	NA	NA	NA
P-0010232-T01-IM5	Samstein et al. (PMID 30643254)	Melanoma	high	Anti-PD-1/PD-L1+CTLA-4	52	Male	25	0	NA	NA	NA
P-0010236-T01-IM5	Samstein et al. (PMID 30643254)	Urothelial cancer	high	Anti-PD-1/PD-L1+CTLA-4	64	Male	25	0	NA	NA	NA
P-0010238-T01-IM5	Samstein et al. (PMID 30643254)	Colorectal cancer	high	Anti-PD-1/PD-L1	52	Female	21	1	NA	NA	NA
P-0010241-T01-IM5	Samstein et al. (PMID 30643254)	Head and neck cancer	low	Anti-PD-1/PD-L1	41	Female	16	0	NA	NA	NA
P-0010249-T01-IM5	Samstein et al. (PMID 30643254)	Melanoma	high	Anti-CTLA-4	66	Male	28	0	NA	NA	NA
P-0010252-T01-IM5	Samstein et al. (PMID 30643254)	Breast cancer	high	Anti-PD-1/PD-L1	53	Female	18	0	NA	NA	NA
P-0010254-T03-IM5	Samstein et al. (PMID 30643254)	Urothelial cancer	high	Anti-PD-1/PD-L1	51	Female	3	1	NA	NA	NA
P-0010256-T01-IM5	Samstein et al. (PMID 30643254)	Non-small cell lung cancer	high	Anti-PD-1/PD-L1	73	Female	21	1	NA	1	PD
P-0010257-T01-IM5	Samstein et al. (PMID 30643254)	Non-small cell lung cancer	low	Anti-PD-1/PD-L1	55	Female	0	1	NA	NA	NA
P-0010311-T01-IM5	Samstein et al. (PMID 30643254)	Renal cell carcinoma	low	Anti-PD-1/PD-L1+CTLA-4	60	Male	34	0	NA	NA	NA
P-0010312-T01-IM5	Samstein et al. (PMID 30643254)	Head and neck cancer	high	Anti-PD-1/PD-L1	62	Male	29	1	NA	NA	NA
P-0010317-T01-IM5	Samstein et al. (PMID 30643254)	Esophagogastric cancer	high	Anti-PD-1/PD-L1	68	Male	9	1	NA	1	PD
P-0010327-T01-IM5	Samstein et al. (PMID 30643254)	Melanoma	high	Anti-PD-1/PD-L1+CTLA-4	53	Male	23	0	NA	NA	NA
P-0010340-T01-IM5	Samstein et al. (PMID 30643254)	Melanoma	low	Anti-CTLA-4	52	Male	23	0	NA	NA	NA
P-0010344-T01-IM5	Samstein et al. (PMID 30643254)	Glioma	high	Anti-PD-1/PD-L1	52	Male	2	1	NA	NA	NA
P-0010355-T01-IM5	Samstein et al. (PMID 30643254)	Non-small cell lung cancer	high	Anti-PD-1/PD-L1	69	Female	1	1	NA	NA	NA
P-0010362-T01-IM5	Samstein et al. (PMID 30643254)	Non-small cell lung cancer	high	Anti-PD-1/PD-L1	60	Female	3	1	NA	NA	NA
P-0010380-T01-IM5	Samstein et al. (PMID 30643254)	Glioma	low	Anti-PD-1/PD-L1	74	Male	5	1	NA	NA	NA
P-0010385-T01-IM5	Samstein et al. (PMID 30643254)	Non-small cell lung cancer	high	Anti-PD-1/PD-L1	72	Male	0	1	NA	NA	NA
P-0010389-T01-IM5	Samstein et al. (PMID 30643254)	Non-small cell lung cancer	high	Anti-PD-1/PD-L1	69	Male	9	1	NA	NA	NA
P-0010450-T01-IM5	Samstein et al. (PMID 30643254)	Head and neck cancer	low	Anti-PD-1/PD-L1	73	Male	14	1	NA	NA	NA
P-0010495-T01-IM5	Samstein et al. (PMID 30643254)	Melanoma	high	Anti-PD-1/PD-L1	71	Female	2	1	NA	NA	NA
P-0010499-T01-IM5	Samstein et al. (PMID 30643254)	Colorectal cancer	low	Anti-PD-1/PD-L1	65	Male	2	1	NA	NA	NA
P-0010501-T01-IM5	Samstein et al. (PMID 30643254)	Esophagogastric cancer	low	Anti-PD-1/PD-L1	71	Male	4	1	NA	1	PD
P-0010516-T01-IM5	Samstein et al. (PMID 30643254)	Glioma	high	Anti-PD-1/PD-L1	42	Female	22	0	NA	NA	NA
P-0010556-T01-IM5	Samstein et al. (PMID 30643254)	Glioma	high	Anti-PD-1/PD-L1	50	Male	15	1	NA	NA	NA
P-0010581-T01-IM5	Samstein et al. (PMID 30643254)	Colorectal cancer	low	Anti-PD-1/PD-L1	75	Male	30	0	NA	NA	NA
P-0010587-T01-IM5	Samstein et al. (PMID 30643254)	Colorectal cancer	low	Anti-PD-1/PD-L1	63	Female	11	0	NA	NA	NA
P-0010588-T01-IM5	Samstein et al. (PMID 30643254)	Head and neck cancer	high	Anti-PD-1/PD-L1	80	Female	4	1	NA	NA	NA
P-0010603-T01-IM5	Samstein et al. (PMID 30643254)	Renal cell carcinoma	low	Anti-PD-1/PD-L1	62	Male	12	0	NA	NA	NA
P-0010613-T01-IM5	Samstein et al. (PMID 30643254)	Glioma	high	Anti-PD-1/PD-L1	75	Female	3	0	NA	NA	NA
P-0010614-T01-IM5	Samstein et al. (PMID 30643254)	Melanoma	high	Anti-PD-1/PD-L1	62	Female	11	1	NA	NA	NA
P-0010636-T01-IM5	Samstein et al. (PMID 30643254)	Non-small cell lung cancer	high	Anti-PD-1/PD-L1	68	Male	16	1	NA	1	SD
P-0010644-T01-IM5	Samstein et al. (PMID 30643254)	Melanoma	high	Anti-PD-1/PD-L1	40	Male	10	1	NA	NA	NA
P-0010645-T01-IM5	Samstein et al. (PMID 30643254)	Non-small cell lung cancer	high	Anti-PD-1/PD-L1	53	Male	3	1	NA	NA	NA
P-0010648-T01-IM5	Samstein et al. (PMID 30643254)	Non-small cell lung cancer	high	Anti-PD-1/PD-L1	73	Male	18	1	NA	1	PD
P-0010669-T01-IM5	Samstein et al. (PMID 30643254)	Breast cancer	high	Anti-CTLA-4	66	Female	2	0	NA	NA	NA
P-0010670-T01-IM5	Samstein et al. (PMID 30643254)	Melanoma	low	Anti-PD-1/PD-L1+CTLA-4	71	Male	13	0	NA	NA	NA
P-0010707-T01-IM5	Samstein et al. (PMID 30643254)	Head and neck cancer	low	Anti-PD-1/PD-L1	79	Male	15	1	NA	NA	NA
P-0010715-T01-IM5	Samstein et al. (PMID 30643254)	Non-small cell lung cancer	low	Anti-PD-1/PD-L1+CTLA-4	67	Male	15	0	NA	0	PR
P-0010736-T01-IM5	Samstein et al. (PMID 30643254)	Non-small cell lung cancer	high	Anti-PD-1/PD-L1	80	Male	18	1	NA	1	SD
P-0010737-T01-IM5	Samstein et al. (PMID 30643254)	Melanoma	high	Anti-CTLA-4	56	Male	22	1	NA	NA	NA
P-0010742-T01-IM5	Samstein et al. (PMID 30643254)	Colorectal cancer	low	Anti-PD-1/PD-L1	51	Female	15	1	NA	NA	NA
P-0010744-T01-IM5	Samstein et al. (PMID 30643254)	Glioma	low	Anti-PD-1/PD-L1	52	Female	5	0	NA	NA	NA
P-0010755-T01-IM5	Samstein et al. (PMID 30643254)	Head and neck cancer	high	Anti-PD-1/PD-L1	62	Male	2	1	NA	NA	NA
P-0010760-T01-IM5	Samstein et al. (PMID 30643254)	Non-small cell lung cancer	high	Anti-PD-1/PD-L1	51	Male	22	0	NA	1	PD
P-0010791-T01-IM5	Samstein et al. (PMID 30643254)	Renal cell carcinoma	low	Anti-PD-1/PD-L1	51	Male	24	0	NA	NA	NA
P-0010800-T01-IM5	Samstein et al. (PMID 30643254)	Breast cancer	high	Anti-CTLA-4	64	Female	10	1	NA	NA	NA
P-0010816-T01-IM5	Samstein et al. (PMID 30643254)	Head and neck cancer	high	Anti-PD-1/PD-L1	51	Male	7	1	NA	NA	NA
P-0010818-T01-IM5	Samstein et al. (PMID 30643254)	Melanoma	high	Anti-PD-1/PD-L1	85	Male	10	1	NA	NA	NA
P-0010825-T01-IM5	Samstein et al. (PMID 30643254)	Esophagogastric cancer	high	Anti-PD-1/PD-L1	42	Male	8	0	NA	NA	NA
P-0010826-T01-IM5	Samstein et al. (PMID 30643254)	Urothelial cancer	high	Anti-PD-1/PD-L1	60	Male	7	0	NA	NA	NA
P-0010840-T02-IM5	Samstein et al. (PMID 30643254)	Non-small cell lung cancer	high	Anti-PD-1/PD-L1	55	Female	2	1	NA	1	PD
P-0010842-T01-IM5	Samstein et al. (PMID 30643254)	Non-small cell lung cancer	high	Anti-PD-1/PD-L1	NA	Male	0	1	NA	NA	NA
P-0010847-T01-IM5	Samstein et al. (PMID 30643254)	Melanoma	high	Anti-PD-1/PD-L1	59	Male	22	0	NA	NA	NA
P-0010855-T01-IM5	Samstein et al. (PMID 30643254)	Non-small cell lung cancer	high	Anti-PD-1/PD-L1	74	Female	7	1	NA	NA	NA
P-0010891-T01-IM5	Samstein et al. (PMID 30643254)	Non-small cell lung cancer	high	Anti-PD-1/PD-L1+CTLA-4	42	Female	2	1	NA	1	PD
P-0010915-T01-IM5	Samstein et al. (PMID 30643254)	Melanoma	low	Anti-PD-1/PD-L1	70	Female	13	1	NA	NA	NA
P-0010921-T01-IM5	Samstein et al. (PMID 30643254)	Urothelial cancer	low	Anti-PD-1/PD-L1	62	Male	11	1	NA	NA	NA
P-0010937-T01-IM5	Samstein et al. (PMID 30643254)	Melanoma	low	Anti-CTLA-4	79	Male	12	1	NA	NA	NA
P-0010945-T01-IM5	Samstein et al. (PMID 30643254)	Non-small cell lung cancer	high	Anti-PD-1/PD-L1	52	Male	1	1	NA	NA	NA
P-0010963-T01-IM5	Samstein et al. (PMID 30643254)	Renal cell carcinoma	high	Anti-PD-1/PD-L1	61	Male	3	1	NA	NA	NA
P-0010966-T01-IM5	Samstein et al. (PMID 30643254)	Colorectal cancer	high	Anti-PD-1/PD-L1	48	Male	4	0	NA	NA	NA
P-0010975-T01-IM5	Samstein et al. (PMID 30643254)	Melanoma	high	Anti-PD-1/PD-L1	62	Female	0	1	NA	NA	NA
P-0010986-T01-IM5	Samstein et al. (PMID 30643254)	Non-small cell lung cancer	high	Anti-PD-1/PD-L1	55	Female	2	1	NA	1	SD
P-0010994-T01-IM5	Samstein et al. (PMID 30643254)	Breast cancer	high	Anti-PD-1/PD-L1	52	Female	4	1	NA	NA	NA
P-0011012-T01-IM5	Samstein et al. (PMID 30643254)	Non-small cell lung cancer	high	Anti-PD-1/PD-L1	74	Male	3	1	NA	NA	NA
P-0011030-T01-IM5	Samstein et al. (PMID 30643254)	Non-small cell lung cancer	high	Anti-PD-1/PD-L1	70	Male	1	1	NA	NA	NA
P-0011033-T01-IM5	Samstein et al. (PMID 30643254)	Non-small cell lung cancer	high	Anti-PD-1/PD-L1	62	Female	11	1	NA	1	PD
P-0011036-T01-IM5	Samstein et al. (PMID 30643254)	Non-small cell lung cancer	high	Anti-PD-1/PD-L1	56	Male	4	1	NA	1	PD
P-0011047-T01-IM5	Samstein et al. (PMID 30643254)	Melanoma	low	Anti-PD-1/PD-L1	81	Female	18	0	NA	NA	NA
P-0011068-T01-IM5	Samstein et al. (PMID 30643254)	Colorectal cancer	low	Anti-PD-1/PD-L1	62	Male	9	0	NA	NA	NA
P-0011071-T01-IM5	Samstein et al. (PMID 30643254)	Colorectal cancer	low	Anti-PD-1/PD-L1	60	Male	2	1	NA	NA	NA
P-0011095-T01-IM5	Samstein et al. (PMID 30643254)	Renal cell carcinoma	high	Anti-PD-1/PD-L1	50	Male	24	0	NA	NA	NA
P-0011097-T01-IM5	Samstein et al. (PMID 30643254)	Renal cell carcinoma	high	Anti-PD-1/PD-L1	79	Male	17	0	NA	NA	NA
P-0011119-T01-IM5	Samstein et al. (PMID 30643254)	Glioma	high	Anti-PD-1/PD-L1	66	Female	20	1	NA	NA	NA
P-0011144-T01-IM5	Samstein et al. (PMID 30643254)	Colorectal cancer	high	Anti-PD-1/PD-L1	26	Female	4	1	NA	NA	NA
P-0011162-T01-IM5	Samstein et al. (PMID 30643254)	Renal cell carcinoma	low	Anti-PD-1/PD-L1	68	Male	12	1	NA	NA	NA
P-0011180-T01-IM5	Samstein et al. (PMID 30643254)	Non-small cell lung cancer	high	Anti-PD-1/PD-L1	61	Female	7	0	NA	1	PD
P-0011187-T01-IM5	Samstein et al. (PMID 30643254)	Urothelial cancer	high	Anti-PD-1/PD-L1	69	Male	9	1	NA	NA	NA
P-0011192-T01-IM5	Samstein et al. (PMID 30643254)	Non-small cell lung cancer	low	Anti-PD-1/PD-L1	74	Female	2	0	NA	1	PD
P-0011195-T01-IM5	Samstein et al. (PMID 30643254)	Colorectal cancer	high	Anti-PD-1/PD-L1	38	Female	5	1	NA	NA	NA
P-0011219-T01-IM5	Samstein et al. (PMID 30643254)	Glioma	high	Anti-PD-1/PD-L1	67	Male	13	1	NA	NA	NA
P-0011244-T01-IM5	Samstein et al. (PMID 30643254)	Non-small cell lung cancer	high	Anti-PD-1/PD-L1	77	Male	3	1	NA	1	PD
P-0011245-T01-IM5	Samstein et al. (PMID 30643254)	Urothelial cancer	high	Anti-PD-1/PD-L1	64	Male	4	1	NA	NA	NA
P-0011246-T01-IM5	Samstein et al. (PMID 30643254)	Renal cell carcinoma	high	Anti-PD-1/PD-L1+CTLA-4	63	Female	5	0	NA	NA	NA
P-0011288-T01-IM5	Samstein et al. (PMID 30643254)	Colorectal cancer	high	Anti-PD-1/PD-L1+CTLA-4	71	Female	4	0	NA	NA	NA
P-0011297-T01-IM5	Samstein et al. (PMID 30643254)	Melanoma	high	Anti-CTLA-4	46	Male	66	0	NA	NA	NA
P-0011357-T01-IM5	Samstein et al. (PMID 30643254)	Colorectal cancer	low	Anti-PD-1/PD-L1	53	Male	17	0	NA	NA	NA
P-0011378-T01-IM5	Samstein et al. (PMID 30643254)	Non-small cell lung cancer	high	Anti-PD-1/PD-L1	68	Male	2	1	NA	NA	NA
P-0011401-T01-IM5	Samstein et al. (PMID 30643254)	Glioma	high	Anti-PD-1/PD-L1	53	Female	19	1	NA	NA	NA
P-0011418-T01-IM5	Samstein et al. (PMID 30643254)	Renal cell carcinoma	low	Anti-PD-1/PD-L1	67	Male	22	0	NA	NA	NA
P-0011439-T01-IM5	Samstein et al. (PMID 30643254)	Urothelial cancer	high	Anti-PD-1/PD-L1	76	Male	3	1	NA	NA	NA
P-0011440-T01-IM5	Samstein et al. (PMID 30643254)	Urothelial cancer	high	Anti-PD-1/PD-L1	62	Male	2	1	NA	NA	NA
P-0011453-T01-IM5	Samstein et al. (PMID 30643254)	Non-small cell lung cancer	high	Anti-PD-1/PD-L1	66	Male	1	1	NA	NA	NA
P-0011476-T01-IM5	Samstein et al. (PMID 30643254)	Melanoma	low	Anti-PD-1/PD-L1	49	Male	16	0	NA	NA	NA
P-0011499-T01-IM5	Samstein et al. (PMID 30643254)	Non-small cell lung cancer	low	Anti-PD-1/PD-L1	71	Female	6	1	NA	1	PD
P-0011508-T01-IM5	Samstein et al. (PMID 30643254)	Non-small cell lung cancer	high	Anti-PD-1/PD-L1	62	Male	1	1	NA	NA	NA
P-0011522-T01-IM5	Samstein et al. (PMID 30643254)	Renal cell carcinoma	low	Anti-PD-1/PD-L1	81	Female	16	0	NA	NA	NA
P-0011523-T01-IM5	Samstein et al. (PMID 30643254)	Urothelial cancer	high	Anti-PD-1/PD-L1	64	Female	21	0	NA	NA	NA
P-0011524-T01-IM5	Samstein et al. (PMID 30643254)	Urothelial cancer	high	Anti-PD-1/PD-L1	60	Female	0	1	NA	NA	NA
P-0011535-T01-IM5	Samstein et al. (PMID 30643254)	Non-small cell lung cancer	high	Anti-PD-1/PD-L1	73	Female	8	1	NA	NA	NA
P-0011541-T01-IM5	Samstein et al. (PMID 30643254)	Non-small cell lung cancer	high	Anti-PD-1/PD-L1	77	Female	13	0	NA	0	PR
P-0011546-T01-IM5	Samstein et al. (PMID 30643254)	Non-small cell lung cancer	high	Anti-PD-1/PD-L1	62	Female	3	0	NA	NA	NA
P-0011552-T01-IM5	Samstein et al. (PMID 30643254)	Breast cancer	high	Anti-PD-1/PD-L1	73	Female	4	1	NA	NA	NA
P-0011559-T01-IM5	Samstein et al. (PMID 30643254)	Non-small cell lung cancer	high	Anti-PD-1/PD-L1	73	Male	7	1	NA	1	SD
P-0012037-T01-IM5	Samstein et al. (PMID 30643254)	Urothelial cancer	high	Anti-PD-1/PD-L1	77	Male	3	1	NA	NA	NA
P-0012040-T01-IM5	Samstein et al. (PMID 30643254)	Renal cell carcinoma	low	Anti-PD-1/PD-L1	66	Male	5	1	NA	NA	NA
P-0012049-T01-IM5	Samstein et al. (PMID 30643254)	Non-small cell lung cancer	low	Anti-PD-1/PD-L1	68	Female	11	0	NA	NA	NA
P-0012080-T01-IM5	Samstein et al. (PMID 30643254)	Melanoma	high	Anti-CTLA-4	59	Male	21	0	NA	NA	NA
P-0012102-T01-IM5	Samstein et al. (PMID 30643254)	Renal cell carcinoma	low	Anti-PD-1/PD-L1	62	Male	9	1	NA	NA	NA
P-0012107-T01-IM5	Samstein et al. (PMID 30643254)	Head and neck cancer	low	Anti-PD-1/PD-L1	66	Male	21	0	NA	NA	NA
P-0012115-T01-IM5	Samstein et al. (PMID 30643254)	Colorectal cancer	low	Anti-PD-1/PD-L1	49	Male	19	0	NA	NA	NA
P-0012133-T01-IM5	Samstein et al. (PMID 30643254)	Colorectal cancer	high	Anti-PD-1/PD-L1+CTLA-4	39	Male	12	1	NA	NA	NA
P-0012137-T01-IM5	Samstein et al. (PMID 30643254)	Renal cell carcinoma	high	Anti-PD-1/PD-L1	80	Female	4	1	NA	NA	NA
P-0012183-T01-IM5	Samstein et al. (PMID 30643254)	Urothelial cancer	high	Anti-PD-1/PD-L1	77	Male	16	0	NA	NA	NA
P-0012189-T01-IM5	Samstein et al. (PMID 30643254)	Head and neck cancer	high	Anti-PD-1/PD-L1	59	Female	2	1	NA	NA	NA
P-0012221-T01-IM5	Samstein et al. (PMID 30643254)	Renal cell carcinoma	low	Anti-PD-1/PD-L1	54	Male	23	0	NA	NA	NA
P-0012249-T01-IM5	Samstein et al. (PMID 30643254)	Colorectal cancer	low	Anti-PD-1/PD-L1	64	Female	12	0	NA	NA	NA
P-0012256-T01-IM5	Samstein et al. (PMID 30643254)	Renal cell carcinoma	low	Anti-PD-1/PD-L1	69	Male	24	0	NA	NA	NA
P-0012267-T01-IM5	Samstein et al. (PMID 30643254)	Renal cell carcinoma	low	Anti-PD-1/PD-L1+CTLA-4	72	Female	45	0	NA	NA	NA
P-0012279-T01-IM5	Samstein et al. (PMID 30643254)	Renal cell carcinoma	low	Anti-PD-1/PD-L1	64	Male	14	1	NA	NA	NA
P-0012281-T01-IM5	Samstein et al. (PMID 30643254)	Colorectal cancer	high	Anti-PD-1/PD-L1	39	Male	10	0	NA	NA	NA
P-0012282-T01-IM5	Samstein et al. (PMID 30643254)	Melanoma	low	Anti-CTLA-4	70	Male	17	0	NA	NA	NA
P-0012315-T01-IM5	Samstein et al. (PMID 30643254)	Melanoma	low	Anti-PD-1/PD-L1	62	Female	18	0	NA	NA	NA
P-0012323-T01-IM5	Samstein et al. (PMID 30643254)	Renal cell carcinoma	low	Anti-PD-1/PD-L1	47	Female	5	1	NA	NA	NA
P-0012341-T01-IM5	Samstein et al. (PMID 30643254)	Non-small cell lung cancer	low	Anti-PD-1/PD-L1	72	Female	3	1	NA	NA	NA
P-0012361-T01-IM5	Samstein et al. (PMID 30643254)	Melanoma	low	Anti-PD-1/PD-L1	71	Male	16	1	NA	NA	NA
P-0012370-T01-IM5	Samstein et al. (PMID 30643254)	Head and neck cancer	high	Anti-PD-1/PD-L1	68	Male	14	1	NA	NA	NA
P-0012408-T01-IM5	Samstein et al. (PMID 30643254)	Melanoma	low	Anti-PD-1/PD-L1	83	Male	17	0	NA	NA	NA
P-0012420-T01-IM5	Samstein et al. (PMID 30643254)	Melanoma	low	Anti-PD-1/PD-L1	73	Male	19	0	NA	NA	NA
P-0012427-T01-IM5	Samstein et al. (PMID 30643254)	Non-small cell lung cancer	high	Anti-PD-1/PD-L1	67	Male	7	1	NA	1	PD
P-0012446-T01-IM5	Samstein et al. (PMID 30643254)	Melanoma	low	Anti-PD-1/PD-L1+CTLA-4	45	Female	20	0	NA	NA	NA
P-0012516-T01-IM5	Samstein et al. (PMID 30643254)	Renal cell carcinoma	low	Anti-PD-1/PD-L1	63	Male	22	0	NA	NA	NA
P-0012519-T01-IM5	Samstein et al. (PMID 30643254)	Renal cell carcinoma	low	Anti-PD-1/PD-L1	61	Male	22	0	NA	NA	NA
P-0012529-T01-IM5	Samstein et al. (PMID 30643254)	Melanoma	low	Anti-PD-1/PD-L1	48	Male	4	1	NA	NA	NA
P-0012550-T01-IM5	Samstein et al. (PMID 30643254)	Melanoma	low	Anti-PD-1/PD-L1	60	Female	16	0	NA	NA	NA
P-0012551-T01-IM5	Samstein et al. (PMID 30643254)	Melanoma	low	Anti-CTLA-4	61	Female	20	0	NA	NA	NA
P-0012629-T01-IM5	Samstein et al. (PMID 30643254)	Non-small cell lung cancer	high	Anti-PD-1/PD-L1	82	Male	18	1	NA	1	SD
P-0012678-T01-IM5	Samstein et al. (PMID 30643254)	Non-small cell lung cancer	high	Anti-PD-1/PD-L1	73	Male	20	0	NA	NA	NA
P-0012682-T01-IM5	Samstein et al. (PMID 30643254)	Renal cell carcinoma	low	Anti-PD-1/PD-L1	59	Male	23	0	NA	NA	NA
P-0012687-T01-IM5	Samstein et al. (PMID 30643254)	Glioma	high	Anti-PD-1/PD-L1	80	Male	10	1	NA	NA	NA
P-0012706-T01-IM5	Samstein et al. (PMID 30643254)	Urothelial cancer	high	Anti-PD-1/PD-L1	80	Male	22	0	NA	NA	NA
P-0012708-T01-IM5	Samstein et al. (PMID 30643254)	Colorectal cancer	high	Anti-PD-1/PD-L1+CTLA-4	52	Female	5	0	NA	NA	NA
P-0012720-T01-IM5	Samstein et al. (PMID 30643254)	Esophagogastric cancer	low	Anti-PD-1/PD-L1+CTLA-4	25	Male	1	1	NA	NA	NA
P-0012728-T01-IM5	Samstein et al. (PMID 30643254)	Colorectal cancer	high	Anti-PD-1/PD-L1	61	Female	7	1	NA	NA	NA
P-0012729-T01-IM5	Samstein et al. (PMID 30643254)	Non-small cell lung cancer	low	Anti-PD-1/PD-L1	69	Male	9	1	NA	1	SD
P-0012780-T01-IM5	Samstein et al. (PMID 30643254)	Melanoma	low	Anti-PD-1/PD-L1+CTLA-4	61	Female	11	1	NA	NA	NA
P-0012783-T01-IM5	Samstein et al. (PMID 30643254)	Melanoma	low	Anti-PD-1/PD-L1+CTLA-4	62	Male	30	0	NA	NA	NA
P-0012803-T01-IM5	Samstein et al. (PMID 30643254)	Breast cancer	high	Anti-CTLA-4	50	Female	3	0	NA	NA	NA
P-0012817-T01-IM5	Samstein et al. (PMID 30643254)	Non-small cell lung cancer	high	Anti-PD-1/PD-L1	55	Male	18	0	NA	0	PR
P-0012822-T01-IM5	Samstein et al. (PMID 30643254)	Melanoma	high	Anti-PD-1/PD-L1+CTLA-4	77	Female	2	1	NA	NA	NA
P-0012825-T02-IM6	Samstein et al. (PMID 30643254)	Breast cancer	high	Anti-PD-1/PD-L1	37	Female	14	0	NA	NA	NA
P-0012840-T01-IM5	Samstein et al. (PMID 30643254)	Urothelial cancer	high	Anti-PD-1/PD-L1	81	Male	15	1	NA	NA	NA
P-0012846-T01-IM5	Samstein et al. (PMID 30643254)	Non-small cell lung cancer	high	Anti-PD-1/PD-L1	59	Female	20	0	NA	0	PR
P-0012849-T01-IM5	Samstein et al. (PMID 30643254)	Non-small cell lung cancer	high	Anti-PD-1/PD-L1	67	Male	2	1	NA	1	PD
P-0012856-T01-IM5	Samstein et al. (PMID 30643254)	Melanoma	low	Anti-PD-1/PD-L1	58	Male	18	0	NA	NA	NA
P-0012860-T01-IM5	Samstein et al. (PMID 30643254)	Melanoma	low	Anti-PD-1/PD-L1	85	Male	10	0	NA	NA	NA
P-0012866-T01-IM5	Samstein et al. (PMID 30643254)	Non-small cell lung cancer	high	Anti-PD-1/PD-L1	51	Female	19	1	NA	1	PD
P-0012869-T01-IM5	Samstein et al. (PMID 30643254)	Melanoma	low	Anti-PD-1/PD-L1	23	Female	14	1	NA	NA	NA
P-0012870-T03-IM6	Samstein et al. (PMID 30643254)	Urothelial cancer	low	Anti-PD-1/PD-L1	72	Male	11	1	NA	NA	NA
P-0012883-T01-IM5	Samstein et al. (PMID 30643254)	Head and neck cancer	low	Anti-PD-1/PD-L1	63	Male	3	0	NA	NA	NA
P-0012908-T01-IM5	Samstein et al. (PMID 30643254)	Non-small cell lung cancer	high	Anti-PD-1/PD-L1	80	Male	13	1	NA	1	SD
P-0012925-T01-IM5	Samstein et al. (PMID 30643254)	Non-small cell lung cancer	high	Anti-PD-1/PD-L1	74	Male	10	1	NA	NA	NA
P-0012931-T01-IM5	Samstein et al. (PMID 30643254)	Non-small cell lung cancer	high	Anti-PD-1/PD-L1	72	Male	2	0	NA	1	SD
P-0012966-T01-IM5	Samstein et al. (PMID 30643254)	Melanoma	high	Anti-PD-1/PD-L1	57	Female	12	1	NA	NA	NA
P-0012968-T01-IM5	Samstein et al. (PMID 30643254)	Melanoma	high	Anti-PD-1/PD-L1+CTLA-4	61	Male	19	0	NA	NA	NA
P-0012993-T01-IM5	Samstein et al. (PMID 30643254)	Non-small cell lung cancer	low	Anti-PD-1/PD-L1	87	Male	4	1	NA	NA	NA
P-0012999-T01-IM5	Samstein et al. (PMID 30643254)	Melanoma	high	Anti-PD-1/PD-L1+CTLA-4	71	Male	13	1	NA	NA	NA
P-0013025-T01-IM5	Samstein et al. (PMID 30643254)	Melanoma	low	Anti-CTLA-4	60	Male	43	0	NA	NA	NA
P-0013029-T01-IM5	Samstein et al. (PMID 30643254)	Glioma	low	Anti-PD-1/PD-L1	42	Male	3	1	NA	NA	NA
P-0013035-T01-IM5	Samstein et al. (PMID 30643254)	Melanoma	high	Anti-CTLA-4	47	Female	55	0	NA	NA	NA
P-0013063-T01-IM5	Samstein et al. (PMID 30643254)	Non-small cell lung cancer	low	Anti-PD-1/PD-L1	57	Male	0	1	NA	NA	NA
P-0013078-T01-IM5	Samstein et al. (PMID 30643254)	Renal cell carcinoma	low	Anti-PD-1/PD-L1	42	Female	19	0	NA	NA	NA
P-0013087-T01-IM5	Samstein et al. (PMID 30643254)	Colorectal cancer	high	Anti-PD-1/PD-L1+CTLA-4	60	Male	8	0	NA	NA	NA
P-0013089-T01-IM5	Samstein et al. (PMID 30643254)	Renal cell carcinoma	low	Anti-PD-1/PD-L1	67	Female	9	1	NA	NA	NA
P-0013096-T01-IM5	Samstein et al. (PMID 30643254)	Colorectal cancer	high	Anti-PD-1/PD-L1	37	Male	19	0	NA	NA	NA
P-0013106-T01-IM5	Samstein et al. (PMID 30643254)	Esophagogastric cancer	low	Anti-PD-1/PD-L1	41	Male	49	0	NA	0	CR
P-0013111-T01-IM5	Samstein et al. (PMID 30643254)	Melanoma	low	Anti-PD-1/PD-L1	70	Male	20	0	NA	NA	NA
P-0013189-T01-IM5	Samstein et al. (PMID 30643254)	Non-small cell lung cancer	high	Anti-PD-1/PD-L1	58	Female	20	0	NA	NA	NA
P-0013200-T01-IM5	Samstein et al. (PMID 30643254)	Melanoma	high	Anti-PD-1/PD-L1+CTLA-4	69	Female	19	0	NA	NA	NA
P-0013204-T01-IM5	Samstein et al. (PMID 30643254)	Glioma	high	Anti-PD-1/PD-L1	63	Male	15	0	NA	NA	NA
P-0013210-T01-IM5	Samstein et al. (PMID 30643254)	Breast cancer	high	Anti-PD-1/PD-L1	59	Female	3	1	NA	NA	NA
P-0013232-T01-IM5	Samstein et al. (PMID 30643254)	Melanoma	low	Anti-PD-1/PD-L1	63	Male	11	0	NA	NA	NA
P-0013233-T01-IM5	Samstein et al. (PMID 30643254)	Non-small cell lung cancer	high	Anti-PD-1/PD-L1	70	Female	13	0	NA	NA	NA
P-0013240-T01-IM5	Samstein et al. (PMID 30643254)	Renal cell carcinoma	low	Anti-PD-1/PD-L1	56	Male	9	1	NA	NA	NA
P-0013243-T01-IM5	Samstein et al. (PMID 30643254)	Glioma	high	Anti-PD-1/PD-L1	47	Female	8	1	NA	NA	NA
P-0013259-T01-IM5	Samstein et al. (PMID 30643254)	Glioma	high	Anti-PD-1/PD-L1	47	Female	13	1	NA	NA	NA
P-0013274-T01-IM5	Samstein et al. (PMID 30643254)	Melanoma	low	Anti-PD-1/PD-L1	67	Male	13	1	NA	NA	NA
P-0013278-T01-IM5	Samstein et al. (PMID 30643254)	Head and neck cancer	high	Anti-PD-1/PD-L1	79	Male	33	1	NA	NA	NA
P-0013283-T01-IM5	Samstein et al. (PMID 30643254)	Urothelial cancer	high	Anti-PD-1/PD-L1	49	Male	2	1	NA	NA	NA
P-0013294-T01-IM5	Samstein et al. (PMID 30643254)	Glioma	high	Anti-PD-1/PD-L1	57	Female	4	1	NA	NA	NA
P-0013304-T01-IM5	Samstein et al. (PMID 30643254)	Urothelial cancer	high	Anti-PD-1/PD-L1	72	Male	5	1	NA	NA	NA
P-0013309-T01-IM5	Samstein et al. (PMID 30643254)	Melanoma	high	Anti-PD-1/PD-L1+CTLA-4	83	Female	19	0	NA	NA	NA
P-0013313-T01-IM5	Samstein et al. (PMID 30643254)	Melanoma	high	Anti-PD-1/PD-L1	79	Male	11	1	NA	NA	NA
P-0013314-T01-IM5	Samstein et al. (PMID 30643254)	Esophagogastric cancer	high	Anti-PD-1/PD-L1	70	Female	20	1	NA	NA	NA
P-0013318-T01-IM5	Samstein et al. (PMID 30643254)	Melanoma	low	Anti-PD-1/PD-L1	67	Male	18	0	NA	NA	NA
P-0013335-T01-IM5	Samstein et al. (PMID 30643254)	Renal cell carcinoma	low	Anti-PD-1/PD-L1	48	Male	6	1	NA	NA	NA
P-0013343-T01-IM5	Samstein et al. (PMID 30643254)	Melanoma	low	Anti-CTLA-4	57	Female	60	1	NA	NA	NA
P-0013347-T01-IM5	Samstein et al. (PMID 30643254)	Glioma	high	Anti-PD-1/PD-L1	55	Male	14	1	NA	NA	NA
P-0013354-T01-IM5	Samstein et al. (PMID 30643254)	Colorectal cancer	high	Anti-PD-1/PD-L1	53	Female	2	1	NA	NA	NA
P-0013360-T01-IM5	Samstein et al. (PMID 30643254)	Glioma	high	Anti-PD-1/PD-L1	51	Male	13	0	NA	NA	NA
P-0013368-T01-IM5	Samstein et al. (PMID 30643254)	Renal cell carcinoma	low	Anti-PD-1/PD-L1	61	Male	20	0	NA	NA	NA
P-0013380-T01-IM5	Samstein et al. (PMID 30643254)	Glioma	high	Anti-PD-1/PD-L1	58	Male	17	0	NA	NA	NA
P-0013383-T01-IM5	Samstein et al. (PMID 30643254)	Melanoma	low	Anti-PD-1/PD-L1+CTLA-4	84	Female	17	0	NA	NA	NA
P-0013389-T01-IM5	Samstein et al. (PMID 30643254)	Melanoma	low	Anti-PD-1/PD-L1	69	Male	18	0	NA	NA	NA
P-0013412-T01-IM5	Samstein et al. (PMID 30643254)	Melanoma	high	Anti-PD-1/PD-L1+CTLA-4	60	Male	13	0	NA	NA	NA
P-0013413-T01-IM5	Samstein et al. (PMID 30643254)	Melanoma	high	Anti-CTLA-4	76	Male	14	1	NA	NA	NA
P-0013448-T01-IM5	Samstein et al. (PMID 30643254)	Melanoma	high	Anti-PD-1/PD-L1	83	Male	19	0	NA	NA	NA
P-0013451-T01-IM5	Samstein et al. (PMID 30643254)	Melanoma	high	Anti-PD-1/PD-L1+CTLA-4	58	Female	17	0	NA	NA	NA
P-0013462-T01-IM5	Samstein et al. (PMID 30643254)	Colorectal cancer	low	Anti-PD-1/PD-L1	82	Female	15	0	NA	NA	NA
P-0013463-T01-IM5	Samstein et al. (PMID 30643254)	Renal cell carcinoma	low	Anti-PD-1/PD-L1	60	Male	20	0	NA	NA	NA
P-0013506-T01-IM5	Samstein et al. (PMID 30643254)	Glioma	low	Anti-PD-1/PD-L1	57	Female	8	0	NA	NA	NA
P-0013525-T01-IM5	Samstein et al. (PMID 30643254)	Melanoma	low	Anti-CTLA-4	69	Female	19	0	NA	NA	NA
P-0013544-T02-IM6	Samstein et al. (PMID 30643254)	Glioma	high	Anti-PD-1/PD-L1	50	Male	13	1	NA	NA	NA
P-0013596-T01-IM5	Samstein et al. (PMID 30643254)	Melanoma	low	Anti-PD-1/PD-L1	58	Male	8	1	NA	NA	NA
P-0013603-T01-IM5	Samstein et al. (PMID 30643254)	Glioma	high	Anti-PD-1/PD-L1	53	Male	15	1	NA	NA	NA
P-0013652-T01-IM5	Samstein et al. (PMID 30643254)	Head and neck cancer	high	Anti-PD-1/PD-L1	59	Male	3	1	NA	NA	NA
P-0013656-T01-IM5	Samstein et al. (PMID 30643254)	Non-small cell lung cancer	high	Anti-PD-1/PD-L1	55	Female	5	1	NA	NA	NA
P-0013659-T01-IM5	Samstein et al. (PMID 30643254)	Melanoma	high	Anti-PD-1/PD-L1	81	Male	17	0	NA	NA	NA
P-0013728-T01-IM5	Samstein et al. (PMID 30643254)	Renal cell carcinoma	low	Anti-PD-1/PD-L1+CTLA-4	62	Male	46	0	NA	NA	NA
P-0013765-T01-IM5	Samstein et al. (PMID 30643254)	Melanoma	low	Anti-PD-1/PD-L1+CTLA-4	64	Male	15	0	NA	NA	NA
P-0013814-T01-IM5	Samstein et al. (PMID 30643254)	Glioma	high	Anti-PD-1/PD-L1	72	Male	15	0	NA	NA	NA
P-0013826-T01-IM5	Samstein et al. (PMID 30643254)	Melanoma	low	Anti-PD-1/PD-L1	90	Male	1	0	NA	NA	NA
P-0013845-T01-IM5	Samstein et al. (PMID 30643254)	Melanoma	low	Anti-PD-1/PD-L1+CTLA-4	63	Male	28	0	NA	NA	NA
P-0013854-T01-IM5	Samstein et al. (PMID 30643254)	Melanoma	high	Anti-PD-1/PD-L1+CTLA-4	78	Male	33	1	NA	NA	NA
P-0013861-T01-IM5	Samstein et al. (PMID 30643254)	Urothelial cancer	high	Anti-PD-1/PD-L1	61	Male	7	0	NA	NA	NA
P-0013873-T01-IM5	Samstein et al. (PMID 30643254)	Urothelial cancer	high	Anti-PD-1/PD-L1	61	Male	7	1	NA	NA	NA
P-0013892-T01-IM5	Samstein et al. (PMID 30643254)	Head and neck cancer	high	Anti-PD-1/PD-L1	68	Male	16	1	NA	NA	NA
P-0013920-T01-IM5	Samstein et al. (PMID 30643254)	Head and neck cancer	high	Anti-PD-1/PD-L1	70	Male	8	1	NA	NA	NA
P-0013938-T01-IM5	Samstein et al. (PMID 30643254)	Glioma	high	Anti-PD-1/PD-L1	55	Male	21	1	NA	NA	NA
P-0013951-T01-IM5	Samstein et al. (PMID 30643254)	Melanoma	high	Anti-PD-1/PD-L1+CTLA-4	81	Male	10	1	NA	NA	NA
P-0013956-T01-IM5	Samstein et al. (PMID 30643254)	Melanoma	low	Anti-PD-1/PD-L1	44	Female	8	1	NA	NA	NA
P-0013967-T01-IM5	Samstein et al. (PMID 30643254)	Renal cell carcinoma	low	Anti-PD-1/PD-L1	60	Male	18	0	NA	NA	NA
P-0014006-T01-IM5	Samstein et al. (PMID 30643254)	Glioma	high	Anti-PD-1/PD-L1	63	Male	18	1	NA	NA	NA
P-0014010-T01-IM5	Samstein et al. (PMID 30643254)	Colorectal cancer	high	Anti-PD-1/PD-L1	36	Female	3	1	NA	NA	NA
P-0014015-T01-IM5	Samstein et al. (PMID 30643254)	Head and neck cancer	low	Anti-PD-1/PD-L1	67	Male	19	0	NA	NA	NA
P-0014022-T01-IM5	Samstein et al. (PMID 30643254)	Head and neck cancer	high	Anti-PD-1/PD-L1	68	Male	9	1	NA	NA	NA
P-0014060-T01-IM5	Samstein et al. (PMID 30643254)	Head and neck cancer	high	Anti-PD-1/PD-L1	66	Female	7	0	NA	NA	NA
P-0014064-T01-IM5	Samstein et al. (PMID 30643254)	Renal cell carcinoma	low	Anti-PD-1/PD-L1	60	Male	20	0	NA	NA	NA
P-0014071-T01-IM5	Samstein et al. (PMID 30643254)	Glioma	high	Anti-PD-1/PD-L1	66	Male	6	1	NA	NA	NA
P-0014099-T01-IM5	Samstein et al. (PMID 30643254)	Glioma	high	Anti-PD-1/PD-L1	77	Female	6	1	NA	NA	NA
P-0014118-T01-IM5	Samstein et al. (PMID 30643254)	Esophagogastric cancer	high	Anti-PD-1/PD-L1+CTLA-4	28	Male	2	1	NA	NA	NA
P-0014124-T01-IM5	Samstein et al. (PMID 30643254)	Melanoma	high	Anti-PD-1/PD-L1	54	Female	13	0	NA	NA	NA
P-0014137-T01-IM5	Samstein et al. (PMID 30643254)	Melanoma	low	Anti-PD-1/PD-L1	78	Male	9	0	NA	NA	NA
P-0014147-T01-IM5	Samstein et al. (PMID 30643254)	Renal cell carcinoma	low	Anti-PD-1/PD-L1	59	Male	10	1	NA	NA	NA
P-0014148-T01-IM5	Samstein et al. (PMID 30643254)	Melanoma	low	Anti-CTLA-4	44	Female	80	0	NA	NA	NA
P-0014159-T01-IM5	Samstein et al. (PMID 30643254)	Melanoma	low	Anti-PD-1/PD-L1	61	Male	2	1	NA	NA	NA
P-0014172-T01-IM5	Samstein et al. (PMID 30643254)	Non-small cell lung cancer	high	Anti-PD-1/PD-L1	83	Male	9	1	NA	1	SD
P-0014182-T01-IM6	Samstein et al. (PMID 30643254)	Colorectal cancer	high	Anti-PD-1/PD-L1	66	Male	2	0	NA	NA	NA
P-0014206-T01-IM6	Samstein et al. (PMID 30643254)	Melanoma	low	Anti-PD-1/PD-L1+CTLA-4	55	Male	17	0	NA	NA	NA
P-0014207-T01-IM6	Samstein et al. (PMID 30643254)	Non-small cell lung cancer	high	Anti-PD-1/PD-L1	79	Male	4	1	NA	NA	NA
P-0014220-T01-IM6	Samstein et al. (PMID 30643254)	Glioma	high	Anti-PD-1/PD-L1	63	Male	14	0	NA	NA	NA
P-0014229-T01-IM6	Samstein et al. (PMID 30643254)	Melanoma	low	Anti-PD-1/PD-L1	45	Female	16	0	NA	NA	NA
P-0014236-T01-IM6	Samstein et al. (PMID 30643254)	Melanoma	high	Anti-PD-1/PD-L1+CTLA-4	78	Male	17	0	NA	NA	NA
P-0014242-T01-IM6	Samstein et al. (PMID 30643254)	Melanoma	low	Anti-PD-1/PD-L1+CTLA-4	60	Male	18	0	NA	NA	NA
P-0014269-T01-IM6	Samstein et al. (PMID 30643254)	Non-small cell lung cancer	high	Anti-PD-1/PD-L1	75	Male	9	1	NA	1	SD
P-0014328-T01-IM6	Samstein et al. (PMID 30643254)	Non-small cell lung cancer	high	Anti-PD-1/PD-L1+CTLA-4	61	Female	1	1	NA	NA	NA
P-0014379-T01-IM6	Samstein et al. (PMID 30643254)	Melanoma	low	Anti-PD-1/PD-L1	48	Male	17	0	NA	NA	NA
P-0014402-T01-IM6	Samstein et al. (PMID 30643254)	Urothelial cancer	high	Anti-PD-1/PD-L1	67	Female	2	1	NA	NA	NA
P-0014418-T01-IM6	Samstein et al. (PMID 30643254)	Urothelial cancer	high	Anti-PD-1/PD-L1	46	Male	5	1	NA	NA	NA
P-0014421-T01-IM6	Samstein et al. (PMID 30643254)	Urothelial cancer	high	Anti-PD-1/PD-L1+CTLA-4	83	Male	35	0	NA	NA	NA
P-0014422-T01-IM6	Samstein et al. (PMID 30643254)	Urothelial cancer	low	Anti-PD-1/PD-L1	74	Female	11	0	NA	NA	NA
P-0014449-T01-IM6	Samstein et al. (PMID 30643254)	Melanoma	high	Anti-PD-1/PD-L1+CTLA-4	67	Male	11	1	NA	NA	NA
P-0014451-T01-IM6	Samstein et al. (PMID 30643254)	Non-small cell lung cancer	high	Anti-PD-1/PD-L1	65	Female	8	1	NA	1	PD
P-0014465-T01-IM6	Samstein et al. (PMID 30643254)	Head and neck cancer	high	Anti-PD-1/PD-L1	34	Male	2	0	NA	NA	NA
P-0014470-T01-IM6	Samstein et al. (PMID 30643254)	Urothelial cancer	high	Anti-PD-1/PD-L1	80	Male	16	0	NA	NA	NA
P-0014507-T01-IM6	Samstein et al. (PMID 30643254)	Urothelial cancer	low	Anti-PD-1/PD-L1+CTLA-4	56	Female	6	0	NA	NA	NA
P-0014513-T01-IM6	Samstein et al. (PMID 30643254)	Non-small cell lung cancer	high	Anti-PD-1/PD-L1	69	Female	3	0	NA	NA	NA
P-0014529-T01-IM6	Samstein et al. (PMID 30643254)	Non-small cell lung cancer	low	Anti-PD-1/PD-L1	65	Female	16	0	NA	0	PR
P-0014556-T01-IM6	Samstein et al. (PMID 30643254)	Melanoma	low	Anti-PD-1/PD-L1	83	Male	5	1	NA	NA	NA
P-0014562-T01-IM6	Samstein et al. (PMID 30643254)	Non-small cell lung cancer	high	Anti-PD-1/PD-L1	71	Male	6	0	NA	NA	NA
P-0014565-T01-IM6	Samstein et al. (PMID 30643254)	Colorectal cancer	high	Anti-PD-1/PD-L1	53	Female	12	1	NA	NA	NA
P-0014594-T01-IM6	Samstein et al. (PMID 30643254)	Renal cell carcinoma	low	Anti-PD-1/PD-L1	61	Male	16	0	NA	NA	NA
P-0014599-T01-IM6	Samstein et al. (PMID 30643254)	Non-small cell lung cancer	low	Anti-PD-1/PD-L1	63	Male	17	0	NA	0	SD
P-0014600-T01-IM6	Samstein et al. (PMID 30643254)	Renal cell carcinoma	high	Anti-PD-1/PD-L1	73	Male	1	1	NA	NA	NA
P-0014619-T01-IM6	Samstein et al. (PMID 30643254)	Renal cell carcinoma	low	Anti-PD-1/PD-L1	60	Male	18	0	NA	NA	NA
P-0014648-T01-IM6	Samstein et al. (PMID 30643254)	Urothelial cancer	low	Anti-PD-1/PD-L1	67	Male	21	0	NA	NA	NA
P-0014666-T01-IM6	Samstein et al. (PMID 30643254)	Melanoma	high	Anti-PD-1/PD-L1	30	Female	17	0	NA	NA	NA
P-0014677-T01-IM6	Samstein et al. (PMID 30643254)	Glioma	high	Anti-PD-1/PD-L1	50	Male	17	0	NA	NA	NA
P-0014682-T01-IM6	Samstein et al. (PMID 30643254)	Melanoma	high	Anti-PD-1/PD-L1	83	Male	16	0	NA	NA	NA
P-0014736-T01-IM6	Samstein et al. (PMID 30643254)	Non-small cell lung cancer	high	Anti-PD-1/PD-L1	63	Male	1	1	NA	NA	NA
P-0014772-T01-IM6	Samstein et al. (PMID 30643254)	Non-small cell lung cancer	high	Anti-PD-1/PD-L1	74	Female	5	1	NA	NA	NA
P-0014786-T01-IM6	Samstein et al. (PMID 30643254)	Non-small cell lung cancer	high	Anti-PD-1/PD-L1	65	Female	6	1	NA	1	PD
P-0014815-T01-IM6	Samstein et al. (PMID 30643254)	Urothelial cancer	high	Anti-PD-1/PD-L1	61	Female	7	1	NA	NA	NA
P-0014818-T01-IM6	Samstein et al. (PMID 30643254)	Non-small cell lung cancer	low	Anti-PD-1/PD-L1	83	Male	12	1	NA	1	SD
P-0014898-T01-IM6	Samstein et al. (PMID 30643254)	Head and neck cancer	high	Anti-PD-1/PD-L1	53	Male	2	1	NA	NA	NA
P-0014909-T01-IM6	Samstein et al. (PMID 30643254)	Urothelial cancer	low	Anti-PD-1/PD-L1	67	Male	4	1	NA	NA	NA
P-0014910-T01-IM6	Samstein et al. (PMID 30643254)	Melanoma	low	Anti-PD-1/PD-L1	71	Male	20	0	NA	NA	NA
P-0014965-T01-IM6	Samstein et al. (PMID 30643254)	Head and neck cancer	high	Anti-PD-1/PD-L1	53	Male	12	0	NA	NA	NA
P-0014966-T01-IM6	Samstein et al. (PMID 30643254)	Melanoma	low	Anti-PD-1/PD-L1	66	Male	17	0	NA	NA	NA
P-0015007-T01-IM6	Samstein et al. (PMID 30643254)	Melanoma	low	Anti-PD-1/PD-L1	20	Male	19	0	NA	NA	NA
P-0015010-T01-IM6	Samstein et al. (PMID 30643254)	Melanoma	high	Anti-PD-1/PD-L1	85	Male	13	0	NA	NA	NA
P-0015047-T01-IM6	Samstein et al. (PMID 30643254)	Non-small cell lung cancer	high	Anti-PD-1/PD-L1	76	Female	15	0	NA	NA	NA
P-0015067-T01-IM6	Samstein et al. (PMID 30643254)	Urothelial cancer	high	Anti-PD-1/PD-L1	72	Male	14	0	NA	NA	NA
P-0015078-T01-IM6	Samstein et al. (PMID 30643254)	Non-small cell lung cancer	high	Anti-PD-1/PD-L1	71	Female	25	0	NA	1	PD
P-0015085-T01-IM6	Samstein et al. (PMID 30643254)	Non-small cell lung cancer	high	Anti-PD-1/PD-L1	49	Female	10	1	NA	NA	NA
P-0015122-T01-IM6	Samstein et al. (PMID 30643254)	Melanoma	low	Anti-PD-1/PD-L1	75	Female	2	0	NA	NA	NA
P-0015137-T01-IM6	Samstein et al. (PMID 30643254)	Urothelial cancer	low	Anti-PD-1/PD-L1	81	Male	17	1	NA	NA	NA
P-0015177-T01-IM6	Samstein et al. (PMID 30643254)	Non-small cell lung cancer	high	Anti-PD-1/PD-L1	73	Male	1	1	NA	NA	NA
P-0015182-T01-IM6	Samstein et al. (PMID 30643254)	Melanoma	high	Anti-PD-1/PD-L1	83	Male	17	0	NA	NA	NA
P-0015186-T01-IM6	Samstein et al. (PMID 30643254)	Urothelial cancer	high	Anti-PD-1/PD-L1	76	Female	3	1	NA	NA	NA
P-0015214-T01-IM6	Samstein et al. (PMID 30643254)	Non-small cell lung cancer	low	Anti-PD-1/PD-L1	74	Female	13	1	NA	NA	NA
P-0015222-T01-IM6	Samstein et al. (PMID 30643254)	Non-small cell lung cancer	low	Anti-PD-1/PD-L1	62	Male	0	1	NA	NA	NA
P-0015237-T01-IM6	Samstein et al. (PMID 30643254)	Colorectal cancer	low	Anti-PD-1/PD-L1	75	Female	12	0	NA	NA	NA
P-0015251-T01-IM6	Samstein et al. (PMID 30643254)	Esophagogastric cancer	high	Anti-PD-1/PD-L1+CTLA-4	66	Male	6	1	NA	NA	NA
P-0015257-T01-IM6	Samstein et al. (PMID 30643254)	Melanoma	low	Anti-PD-1/PD-L1	68	Female	14	0	NA	NA	NA
P-0015259-T01-IM6	Samstein et al. (PMID 30643254)	Non-small cell lung cancer	high	Anti-PD-1/PD-L1	88	Male	14	0	NA	NA	NA
P-0015289-T01-IM6	Samstein et al. (PMID 30643254)	Glioma	high	Anti-PD-1/PD-L1	23	Male	16	0	NA	NA	NA
P-0015296-T01-IM6	Samstein et al. (PMID 30643254)	Non-small cell lung cancer	high	Anti-PD-1/PD-L1	69	Male	15	0	NA	0	PR
P-0015331-T01-IM6	Samstein et al. (PMID 30643254)	Esophagogastric cancer	low	Anti-PD-1/PD-L1+CTLA-4	46	Male	1	1	NA	NA	NA
P-0015342-T01-IM6	Samstein et al. (PMID 30643254)	Renal cell carcinoma	low	Anti-PD-1/PD-L1	61	Male	18	0	NA	NA	NA
P-0015344-T01-IM6	Samstein et al. (PMID 30643254)	Urothelial cancer	low	Anti-PD-1/PD-L1	61	Male	6	0	NA	NA	NA
P-0015346-T01-IM6	Samstein et al. (PMID 30643254)	Glioma	high	Anti-PD-1/PD-L1	45	Female	8	0	NA	NA	NA
P-0015348-T01-IM6	Samstein et al. (PMID 30643254)	Non-small cell lung cancer	high	Anti-PD-1/PD-L1	63	Male	15	0	NA	NA	NA
P-0015369-T01-IM6	Samstein et al. (PMID 30643254)	Glioma	high	Anti-PD-1/PD-L1	63	Male	0	0	NA	NA	NA
P-0015373-T01-IM6	Samstein et al. (PMID 30643254)	Melanoma	low	Anti-PD-1/PD-L1+CTLA-4	34	Male	17	0	NA	NA	NA
P-0015407-T01-IM6	Samstein et al. (PMID 30643254)	Melanoma	low	Anti-PD-1/PD-L1+CTLA-4	66	Male	20	0	NA	NA	NA
P-0015415-T01-IM6	Samstein et al. (PMID 30643254)	Melanoma	low	Anti-PD-1/PD-L1+CTLA-4	66	Male	5	1	NA	NA	NA
P-0015433-T01-IM6	Samstein et al. (PMID 30643254)	Renal cell carcinoma	high	Anti-PD-1/PD-L1	68	Male	13	0	NA	NA	NA
P-0015438-T01-IM6	Samstein et al. (PMID 30643254)	Melanoma	low	Anti-PD-1/PD-L1+CTLA-4	73	Male	15	0	NA	NA	NA
P-0015445-T01-IM6	Samstein et al. (PMID 30643254)	Breast cancer	high	Anti-PD-1/PD-L1	60	Female	2	1	NA	NA	NA
P-0015456-T01-IM6	Samstein et al. (PMID 30643254)	Urothelial cancer	high	Anti-PD-1/PD-L1	43	Female	10	0	NA	NA	NA
P-0015471-T01-IM6	Samstein et al. (PMID 30643254)	Melanoma	high	Anti-PD-1/PD-L1	70	Male	13	0	NA	NA	NA
P-0015501-T01-IM6	Samstein et al. (PMID 30643254)	Urothelial cancer	high	Anti-PD-1/PD-L1	69	Male	14	1	NA	NA	NA
P-0015511-T01-IM6	Samstein et al. (PMID 30643254)	Melanoma	low	Anti-PD-1/PD-L1+CTLA-4	33	Male	15	0	NA	NA	NA
P-0015512-T01-IM6	Samstein et al. (PMID 30643254)	Melanoma	low	Anti-PD-1/PD-L1	85	Male	16	0	NA	NA	NA
P-0015521-T01-IM6	Samstein et al. (PMID 30643254)	Melanoma	low	Anti-PD-1/PD-L1	54	Male	15	0	NA	NA	NA
P-0015530-T01-IM6	Samstein et al. (PMID 30643254)	Melanoma	low	Anti-PD-1/PD-L1	54	Male	15	0	NA	NA	NA
P-0015531-T01-IM6	Samstein et al. (PMID 30643254)	Non-small cell lung cancer	high	Anti-PD-1/PD-L1	54	Female	9	1	NA	0	PR
P-0015556-T01-IM6	Samstein et al. (PMID 30643254)	Non-small cell lung cancer	high	Anti-PD-1/PD-L1	67	Male	30	0	NA	1	PR
P-0015573-T01-IM6	Samstein et al. (PMID 30643254)	Glioma	low	Anti-PD-1/PD-L1	59	Male	8	0	NA	NA	NA
P-0015591-T01-IM6	Samstein et al. (PMID 30643254)	Head and neck cancer	high	Anti-PD-1/PD-L1	62	Male	14	1	NA	NA	NA
P-0015593-T01-IM6	Samstein et al. (PMID 30643254)	Non-small cell lung cancer	high	Anti-PD-1/PD-L1	69	Female	14	0	NA	NA	NA
P-0015600-T01-IM6	Samstein et al. (PMID 30643254)	Non-small cell lung cancer	high	Anti-PD-1/PD-L1	50	Female	13	1	NA	NA	NA
P-0015603-T01-IM6	Samstein et al. (PMID 30643254)	Glioma	high	Anti-PD-1/PD-L1	64	Male	14	0	NA	NA	NA
P-0015612-T01-IM6	Samstein et al. (PMID 30643254)	Melanoma	low	Anti-PD-1/PD-L1+CTLA-4	66	Female	15	0	NA	NA	NA
P-0015615-T01-IM6	Samstein et al. (PMID 30643254)	Urothelial cancer	high	Anti-PD-1/PD-L1	70	Male	21	0	NA	NA	NA
P-0015644-T01-IM6	Samstein et al. (PMID 30643254)	Urothelial cancer	high	Anti-PD-1/PD-L1+CTLA-4	62	Female	26	0	NA	NA	NA
P-0015648-T01-IM6	Samstein et al. (PMID 30643254)	Non-small cell lung cancer	high	Anti-PD-1/PD-L1	67	Male	20	0	NA	NA	NA
P-0015649-T01-IM6	Samstein et al. (PMID 30643254)	Urothelial cancer	low	Anti-PD-1/PD-L1+CTLA-4	75	Male	24	1	NA	NA	NA
P-0015660-T01-IM6	Samstein et al. (PMID 30643254)	Urothelial cancer	low	Anti-PD-1/PD-L1+CTLA-4	71	Male	28	1	NA	NA	NA
P-0015661-T01-IM6	Samstein et al. (PMID 30643254)	Urothelial cancer	high	Anti-PD-1/PD-L1	55	Male	10	0	NA	NA	NA
P-0015663-T01-IM6	Samstein et al. (PMID 30643254)	Urothelial cancer	high	Anti-PD-1/PD-L1+CTLA-4	75	Female	5	0	NA	NA	NA
P-0015679-T01-IM6	Samstein et al. (PMID 30643254)	Melanoma	low	Anti-PD-1/PD-L1+CTLA-4	47	Male	18	0	NA	NA	NA
P-0015697-T01-IM6	Samstein et al. (PMID 30643254)	Melanoma	low	Anti-PD-1/PD-L1	69	Female	14	0	NA	NA	NA
P-0015713-T01-IM6	Samstein et al. (PMID 30643254)	Breast cancer	high	Anti-PD-1/PD-L1	33	Female	9	0	NA	NA	NA
P-0015716-T01-IM6	Samstein et al. (PMID 30643254)	Urothelial cancer	high	Anti-PD-1/PD-L1	76	Male	15	0	NA	NA	NA
P-0015717-T01-IM6	Samstein et al. (PMID 30643254)	Melanoma	high	Anti-PD-1/PD-L1+CTLA-4	56	Male	18	0	NA	NA	NA
P-0015745-T01-IM6	Samstein et al. (PMID 30643254)	Head and neck cancer	high	Anti-PD-1/PD-L1	72	Male	14	0	NA	NA	NA
P-0015758-T01-IM6	Samstein et al. (PMID 30643254)	Non-small cell lung cancer	high	Anti-PD-1/PD-L1	89	Female	13	0	NA	0	PR
P-0015780-T01-IM6	Samstein et al. (PMID 30643254)	Non-small cell lung cancer	high	Anti-PD-1/PD-L1	53	Male	18	0	NA	1	PD
P-0015785-T01-IM6	Samstein et al. (PMID 30643254)	Non-small cell lung cancer	low	Anti-PD-1/PD-L1	57	Female	9	1	NA	1	SD
P-0015791-T01-IM6	Samstein et al. (PMID 30643254)	Melanoma	low	Anti-PD-1/PD-L1	65	Male	58	1	NA	NA	NA
P-0015830-T01-IM6	Samstein et al. (PMID 30643254)	Melanoma	low	Anti-PD-1/PD-L1	83	Male	14	0	NA	NA	NA
P-0015851-T01-IM6	Samstein et al. (PMID 30643254)	Colorectal cancer	low	Anti-PD-1/PD-L1	58	Male	5	0	NA	NA	NA
P-0015855-T01-IM6	Samstein et al. (PMID 30643254)	Melanoma	low	Anti-PD-1/PD-L1	54	Male	16	0	NA	NA	NA
P-0015904-T01-IM6	Samstein et al. (PMID 30643254)	Esophagogastric cancer	low	Anti-PD-1/PD-L1+CTLA-4	38	Male	6	0	NA	NA	NA
P-0015905-T01-IM6	Samstein et al. (PMID 30643254)	Breast cancer	high	Anti-PD-1/PD-L1	52	Female	1	1	NA	NA	NA
P-0015920-T01-IM6	Samstein et al. (PMID 30643254)	Urothelial cancer	low	Anti-PD-1/PD-L1	80	Male	15	0	NA	NA	NA
P-0015923-T01-IM6	Samstein et al. (PMID 30643254)	Urothelial cancer	low	Anti-PD-1/PD-L1	82	Male	38	0	NA	NA	NA
P-0015937-T01-IM6	Samstein et al. (PMID 30643254)	Non-small cell lung cancer	low	Anti-PD-1/PD-L1	74	Female	15	0	NA	NA	NA
P-0015955-T01-IM6	Samstein et al. (PMID 30643254)	Non-small cell lung cancer	high	Anti-PD-1/PD-L1	75	Female	14	1	NA	NA	NA
P-0015965-T01-IM6	Samstein et al. (PMID 30643254)	Urothelial cancer	high	Anti-PD-1/PD-L1	70	Female	6	1	NA	NA	NA
P-0015966-T01-IM6	Samstein et al. (PMID 30643254)	Urothelial cancer	high	Anti-PD-1/PD-L1	71	Male	15	0	NA	NA	NA
P-0015977-T01-IM6	Samstein et al. (PMID 30643254)	Melanoma	high	Anti-PD-1/PD-L1+CTLA-4	42	Female	17	0	NA	NA	NA
P-0015983-T01-IM6	Samstein et al. (PMID 30643254)	Renal cell carcinoma	low	Anti-PD-1/PD-L1	66	Female	23	0	NA	NA	NA
P-0015984-T01-IM6	Samstein et al. (PMID 30643254)	Non-small cell lung cancer	low	Anti-PD-1/PD-L1	67	Female	6	1	NA	1	PD
P-0015987-T01-IM6	Samstein et al. (PMID 30643254)	Non-small cell lung cancer	high	Anti-PD-1/PD-L1	71	Female	10	1	NA	NA	NA
P-0015989-T01-IM6	Samstein et al. (PMID 30643254)	Melanoma	high	Anti-PD-1/PD-L1	67	Male	14	0	NA	NA	NA
P-0016025-T01-IM6	Samstein et al. (PMID 30643254)	Head and neck cancer	high	Anti-PD-1/PD-L1	77	Female	15	0	NA	NA	NA
P-0016033-T01-IM6	Samstein et al. (PMID 30643254)	Non-small cell lung cancer	high	Anti-PD-1/PD-L1	73	Male	15	0	NA	0	PR
P-0016046-T01-IM6	Samstein et al. (PMID 30643254)	Non-small cell lung cancer	high	Anti-PD-1/PD-L1	69	Female	16	0	NA	1	PD
P-0016048-T01-IM6	Samstein et al. (PMID 30643254)	Glioma	high	Anti-PD-1/PD-L1	25	Female	12	1	NA	NA	NA
P-0016062-T01-IM6	Samstein et al. (PMID 30643254)	Head and neck cancer	low	Anti-PD-1/PD-L1	63	Male	14	0	NA	NA	NA
P-0016149-T01-IM6	Samstein et al. (PMID 30643254)	Urothelial cancer	high	Anti-PD-1/PD-L1+CTLA-4	65	Male	7	0	NA	NA	NA
P-0016174-T01-IM6	Samstein et al. (PMID 30643254)	Non-small cell lung cancer	low	Anti-PD-1/PD-L1	73	Female	14	0	NA	NA	NA
P-0016175-T01-IM6	Samstein et al. (PMID 30643254)	Non-small cell lung cancer	high	Anti-PD-1/PD-L1	77	Female	1	1	NA	NA	NA
P-0016177-T01-IM6	Samstein et al. (PMID 30643254)	Melanoma	low	Anti-PD-1/PD-L1	73	Male	15	0	NA	NA	NA
P-0016181-T01-IM6	Samstein et al. (PMID 30643254)	Colorectal cancer	low	Anti-PD-1/PD-L1	77	Female	67	0	NA	NA	NA
P-0016185-T01-IM6	Samstein et al. (PMID 30643254)	Non-small cell lung cancer	high	Anti-PD-1/PD-L1	73	Male	9	1	NA	NA	NA
P-0016191-T01-IM6	Samstein et al. (PMID 30643254)	Head and neck cancer	high	Anti-PD-1/PD-L1	78	Male	7	0	NA	NA	NA
P-0016197-T01-IM6	Samstein et al. (PMID 30643254)	Melanoma	low	Anti-PD-1/PD-L1	83	Male	3	1	NA	NA	NA
P-0016210-T01-IM6	Samstein et al. (PMID 30643254)	Head and neck cancer	low	Anti-PD-1/PD-L1	74	Male	14	0	NA	NA	NA
P-0016226-T01-IM6	Samstein et al. (PMID 30643254)	Breast cancer	high	Anti-CTLA-4	54	Female	22	1	NA	NA	NA
P-0016233-T01-IM6	Samstein et al. (PMID 30643254)	Esophagogastric cancer	high	Anti-PD-1/PD-L1	82	Male	3	1	NA	NA	NA
P-0016238-T01-IM6	Samstein et al. (PMID 30643254)	Glioma	high	Anti-PD-1/PD-L1	57	Male	23	0	NA	NA	NA
P-0016240-T01-IM6	Samstein et al. (PMID 30643254)	Head and neck cancer	high	Anti-PD-1/PD-L1	55	Female	10	0	NA	NA	NA
P-0016243-T01-IM6	Samstein et al. (PMID 30643254)	Head and neck cancer	high	Anti-PD-1/PD-L1	45	Male	3	1	NA	NA	NA
P-0016256-T01-IM6	Samstein et al. (PMID 30643254)	Glioma	high	Anti-PD-1/PD-L1	55	Male	5	1	NA	NA	NA
P-0016276-T01-IM6	Samstein et al. (PMID 30643254)	Melanoma	high	Anti-PD-1/PD-L1	86	Female	12	0	NA	NA	NA
P-0016284-T01-IM6	Samstein et al. (PMID 30643254)	Non-small cell lung cancer	high	Anti-PD-1/PD-L1	80	Male	20	0	NA	NA	NA
P-0016287-T01-IM6	Samstein et al. (PMID 30643254)	Melanoma	high	Anti-PD-1/PD-L1	90	Male	11	1	NA	NA	NA
P-0016290-T01-IM6	Samstein et al. (PMID 30643254)	Non-small cell lung cancer	high	Anti-PD-1/PD-L1	83	Female	2	1	NA	NA	NA
P-0016308-T01-IM6	Samstein et al. (PMID 30643254)	Non-small cell lung cancer	low	Anti-PD-1/PD-L1	71	Female	14	1	NA	NA	NA
P-0016311-T01-IM6	Samstein et al. (PMID 30643254)	Esophagogastric cancer	high	Anti-PD-1/PD-L1	56	Male	23	0	NA	1	PR
P-0016314-T01-IM6	Samstein et al. (PMID 30643254)	Colorectal cancer	low	Anti-PD-1/PD-L1	63	Female	3	1	NA	NA	NA
P-0016316-T01-IM6	Samstein et al. (PMID 30643254)	Urothelial cancer	low	Anti-PD-1/PD-L1	68	Female	22	0	NA	NA	NA
P-0016402-T01-IM6	Samstein et al. (PMID 30643254)	Urothelial cancer	high	Anti-PD-1/PD-L1	42	Male	3	1	NA	NA	NA
P-0016481-T01-IM6	Samstein et al. (PMID 30643254)	Non-small cell lung cancer	low	Anti-PD-1/PD-L1	62	Male	6	1	NA	NA	NA
P-0016506-T01-IM6	Samstein et al. (PMID 30643254)	Melanoma	high	Anti-PD-1/PD-L1	46	Female	14	0	NA	NA	NA
P-0016522-T01-IM6	Samstein et al. (PMID 30643254)	Colorectal cancer	low	Anti-PD-1/PD-L1	59	Male	8	0	NA	NA	NA
P-0016531-T01-IM6	Samstein et al. (PMID 30643254)	Melanoma	high	Anti-PD-1/PD-L1+CTLA-4	67	Male	14	0	NA	NA	NA
P-0016542-T01-IM6	Samstein et al. (PMID 30643254)	Non-small cell lung cancer	high	Anti-PD-1/PD-L1	80	Male	1	1	NA	NA	NA
P-0016546-T01-IM6	Samstein et al. (PMID 30643254)	Urothelial cancer	high	Anti-PD-1/PD-L1	73	Male	11	1	NA	NA	NA
P-0016562-T01-IM6	Samstein et al. (PMID 30643254)	Head and neck cancer	high	Anti-PD-1/PD-L1	45	Male	16	0	NA	NA	NA
P-0016614-T01-IM6	Samstein et al. (PMID 30643254)	Non-small cell lung cancer	high	Anti-PD-1/PD-L1	60	Female	4	1	NA	NA	NA
P-0016618-T01-IM6	Samstein et al. (PMID 30643254)	Urothelial cancer	high	Anti-PD-1/PD-L1	81	Female	10	0	NA	NA	NA
P-0016624-T01-IM6	Samstein et al. (PMID 30643254)	Urothelial cancer	high	Anti-PD-1/PD-L1	66	Male	14	0	NA	NA	NA
P-0016646-T01-IM6	Samstein et al. (PMID 30643254)	Non-small cell lung cancer	high	Anti-PD-1/PD-L1	77	Male	4	1	NA	1	SD
P-0016648-T01-IM6	Samstein et al. (PMID 30643254)	Melanoma	high	Anti-PD-1/PD-L1	87	Male	14	0	NA	NA	NA
P-0016691-T01-IM6	Samstein et al. (PMID 30643254)	Glioma	high	Anti-PD-1/PD-L1	54	Male	13	0	NA	NA	NA
P-0016697-T01-IM6	Samstein et al. (PMID 30643254)	Melanoma	high	Anti-PD-1/PD-L1	68	Female	14	0	NA	NA	NA
P-0016720-T01-IM6	Samstein et al. (PMID 30643254)	Urothelial cancer	high	Anti-PD-1/PD-L1	69	Male	14	0	NA	NA	NA
P-0016767-T01-IM6	Samstein et al. (PMID 30643254)	Colorectal cancer	high	Anti-PD-1/PD-L1	53	Female	10	0	NA	NA	NA
P-0016782-T01-IM6	Samstein et al. (PMID 30643254)	Non-small cell lung cancer	low	Anti-PD-1/PD-L1	61	Female	3	0	NA	NA	NA
P-0016835-T01-IM6	Samstein et al. (PMID 30643254)	Head and neck cancer	high	Anti-PD-1/PD-L1	68	Female	5	0	NA	NA	NA
P-0016855-T01-IM6	Samstein et al. (PMID 30643254)	Urothelial cancer	high	Anti-PD-1/PD-L1	68	Male	12	0	NA	NA	NA
P-0016875-T01-IM6	Samstein et al. (PMID 30643254)	Non-small cell lung cancer	low	Anti-PD-1/PD-L1	89	Female	1	0	NA	NA	NA
P-0016910-T01-IM6	Samstein et al. (PMID 30643254)	Non-small cell lung cancer	high	Anti-PD-1/PD-L1	70	Female	13	0	NA	NA	NA
P-0016915-T01-IM6	Samstein et al. (PMID 30643254)	Urothelial cancer	high	Anti-PD-1/PD-L1	79	Male	7	0	NA	NA	NA
P-0016925-T01-IM6	Samstein et al. (PMID 30643254)	Urothelial cancer	high	Anti-PD-1/PD-L1	71	Male	4	1	NA	NA	NA
P-0016931-T01-IM6	Samstein et al. (PMID 30643254)	Esophagogastric cancer	high	Anti-PD-1/PD-L1+CTLA-4	61	Male	1	0	NA	NA	NA
P-0017044-T01-IM6	Samstein et al. (PMID 30643254)	Urothelial cancer	high	Anti-PD-1/PD-L1	53	Male	13	0	NA	NA	NA
P-0017208-T01-IM6	Samstein et al. (PMID 30643254)	Urothelial cancer	high	Anti-PD-1/PD-L1	66	Male	3	1	NA	NA	NA
P-0017241-T01-IM6	Samstein et al. (PMID 30643254)	Urothelial cancer	high	Anti-PD-1/PD-L1	71	Male	4	1	NA	NA	NA
P-0017263-T01-IM6	Samstein et al. (PMID 30643254)	Colorectal cancer	high	Anti-PD-1/PD-L1	74	Male	2	0	NA	NA	NA
P-0017276-T01-IM6	Samstein et al. (PMID 30643254)	Urothelial cancer	high	Anti-PD-1/PD-L1	60	Male	18	1	NA	NA	NA
P-0017313-T01-IM6	Samstein et al. (PMID 30643254)	Urothelial cancer	high	Anti-PD-1/PD-L1	79	Male	19	1	NA	NA	NA
P-0017370-T01-IM6	Samstein et al. (PMID 30643254)	Esophagogastric cancer	low	Anti-PD-1/PD-L1	64	Male	6	0	NA	NA	NA
P-0017414-T01-IM6	Samstein et al. (PMID 30643254)	Head and neck cancer	high	Anti-PD-1/PD-L1	52	Male	12	0	NA	NA	NA
P-0017472-T01-IM6	Samstein et al. (PMID 30643254)	Urothelial cancer	low	Anti-PD-1/PD-L1	80	Male	6	0	NA	NA	NA
P-0017508-T01-IM6	Samstein et al. (PMID 30643254)	Head and neck cancer	high	Anti-PD-1/PD-L1	68	Female	2	1	NA	NA	NA
P-0017599-T01-IM5	Samstein et al. (PMID 30643254)	Urothelial cancer	high	Anti-PD-1/PD-L1	72	Male	7	1	NA	NA	NA
P-0017658-T01-IM5	Samstein et al. (PMID 30643254)	Urothelial cancer	high	Anti-PD-1/PD-L1	76	Male	3	0	NA	NA	NA
P-0017678-T01-IM6	Samstein et al. (PMID 30643254)	Head and neck cancer	high	Anti-PD-1/PD-L1	47	Male	14	0	NA	NA	NA
P-0017687-T01-IM6	Samstein et al. (PMID 30643254)	Head and neck cancer	high	Anti-PD-1/PD-L1	76	Female	11	0	NA	NA	NA
P-0017697-T01-IM6	Samstein et al. (PMID 30643254)	Colorectal cancer	low	Anti-PD-1/PD-L1	60	Female	8	1	NA	NA	NA
P-0017712-T01-IM6	Samstein et al. (PMID 30643254)	Urothelial cancer	high	Anti-PD-1/PD-L1	70	Male	2	1	NA	NA	NA
P-0017717-T01-IM6	Samstein et al. (PMID 30643254)	Head and neck cancer	high	Anti-PD-1/PD-L1	66	Male	12	0	NA	NA	NA
P-0017766-T01-IM6	Samstein et al. (PMID 30643254)	Colorectal cancer	high	Anti-PD-1/PD-L1+CTLA-4	66	Male	6	0	NA	NA	NA
P-0017769-T01-IM6	Samstein et al. (PMID 30643254)	Head and neck cancer	high	Anti-PD-1/PD-L1	39	Male	9	1	NA	NA	NA
P-0017986-T01-IM6	Samstein et al. (PMID 30643254)	Colorectal cancer	low	Anti-PD-1/PD-L1	33	Female	2	0	NA	NA	NA
P-0018028-T01-IM6	Samstein et al. (PMID 30643254)	Urothelial cancer	high	Anti-PD-1/PD-L1	72	Male	3	1	NA	NA	NA
P-0018143-T01-IM6	Samstein et al. (PMID 30643254)	Esophagogastric cancer	high	Anti-PD-1/PD-L1	70	Female	0	1	NA	NA	NA
P-0018185-T01-IM6	Samstein et al. (PMID 30643254)	Head and neck cancer	high	Anti-PD-1/PD-L1	49	Female	14	0	NA	NA	NA
P-0018188-T01-IM6	Samstein et al. (PMID 30643254)	Head and neck cancer	high	Anti-PD-1/PD-L1	61	Female	4	1	NA	NA	NA
P-0018216-T01-IM6	Samstein et al. (PMID 30643254)	Urothelial cancer	high	Anti-PD-1/PD-L1	62	Male	1	0	NA	NA	NA
P-0018229-T01-IM6	Samstein et al. (PMID 30643254)	Urothelial cancer	high	Anti-PD-1/PD-L1	71	Female	5	0	NA	NA	NA
P-0018277-T01-IM6	Samstein et al. (PMID 30643254)	Colorectal cancer	high	Anti-PD-1/PD-L1+CTLA-4	27	Male	1	0	NA	NA	NA
P-0018340-T01-IM6	Samstein et al. (PMID 30643254)	Esophagogastric cancer	high	Anti-PD-1/PD-L1	71	Male	12	0	NA	NA	NA
P-0018371-T01-IM6	Samstein et al. (PMID 30643254)	Esophagogastric cancer	high	Anti-PD-1/PD-L1	73	Male	13	0	NA	NA	NA
P-0018464-T01-IM6	Samstein et al. (PMID 30643254)	Esophagogastric cancer	high	Anti-PD-1/PD-L1	26	Male	22	0	NA	1	PR
P-0018541-T01-IM6	Samstein et al. (PMID 30643254)	Urothelial cancer	low	Anti-PD-1/PD-L1	79	Male	3	0	NA	NA	NA
P-0018568-T01-IM6	Samstein et al. (PMID 30643254)	Esophagogastric cancer	high	Anti-PD-1/PD-L1	65	Female	12	0	NA	NA	NA
P-0018580-T01-IM6	Samstein et al. (PMID 30643254)	Colorectal cancer	high	Anti-PD-1/PD-L1	41	Female	5	1	NA	NA	NA
P-0018683-T01-IM6	Samstein et al. (PMID 30643254)	Esophagogastric cancer	high	Anti-PD-1/PD-L1	63	Female	9	0	NA	NA	NA
P-0018771-T02-IM6	Samstein et al. (PMID 30643254)	Esophagogastric cancer	low	Anti-PD-1/PD-L1	71	Male	13	0	NA	NA	NA
P-0018782-T01-IM6	Samstein et al. (PMID 30643254)	Esophagogastric cancer	high	Anti-PD-1/PD-L1+CTLA-4	62	Male	10	0	NA	NA	NA
P-0018800-T01-IM6	Samstein et al. (PMID 30643254)	Esophagogastric cancer	high	Anti-PD-1/PD-L1+CTLA-4	49	Male	3	0	NA	NA	NA
P-0018925-T01-IM6	Samstein et al. (PMID 30643254)	Head and neck cancer	high	Anti-PD-1/PD-L1	69	Male	2	1	NA	NA	NA
P-0018927-T01-IM6	Samstein et al. (PMID 30643254)	Esophagogastric cancer	high	Anti-PD-1/PD-L1+CTLA-4	68	Female	13	0	NA	NA	NA
P-0018986-T01-IM6	Samstein et al. (PMID 30643254)	Esophagogastric cancer	high	Anti-PD-1/PD-L1	73	Female	12	0	NA	NA	NA
P-0019036-T01-IM6	Samstein et al. (PMID 30643254)	Urothelial cancer	high	Anti-PD-1/PD-L1	58	Male	6	0	NA	NA	NA
P-0019101-T01-IM6	Samstein et al. (PMID 30643254)	Urothelial cancer	high	Anti-PD-1/PD-L1	52	Female	4	0	NA	NA	NA
P-0019226-T01-IM6	Samstein et al. (PMID 30643254)	Head and neck cancer	high	Anti-PD-1/PD-L1	29	Male	9	0	NA	NA	NA
P-0019240-T01-IM6	Samstein et al. (PMID 30643254)	Head and neck cancer	high	Anti-PD-1/PD-L1	59	Male	3	1	NA	NA	NA
P-0019258-T01-IM6	Samstein et al. (PMID 30643254)	Head and neck cancer	low	Anti-PD-1/PD-L1	62	Male	3	1	NA	NA	NA
P-0019267-T01-IM6	Samstein et al. (PMID 30643254)	Colorectal cancer	high	Anti-PD-1/PD-L1	50	Female	7	0	NA	NA	NA
P-0019271-T01-IM6	Samstein et al. (PMID 30643254)	Esophagogastric cancer	low	Anti-PD-1/PD-L1+CTLA-4	32	Male	9	0	NA	NA	NA
P-0019272-T01-IM6	Samstein et al. (PMID 30643254)	Esophagogastric cancer	low	Anti-PD-1/PD-L1	47	Female	12	0	NA	NA	NA
P-0019297-T01-IM6	Samstein et al. (PMID 30643254)	Head and neck cancer	high	Anti-PD-1/PD-L1	44	Female	11	0	NA	NA	NA
P-0019316-T01-IM6	Samstein et al. (PMID 30643254)	Head and neck cancer	high	Anti-PD-1/PD-L1	52	Male	10	1	NA	NA	NA
P-0019351-T01-IM6	Samstein et al. (PMID 30643254)	Esophagogastric cancer	high	Anti-PD-1/PD-L1	62	Male	10	0	NA	NA	NA
P-0019407-T01-IM6	Samstein et al. (PMID 30643254)	Head and neck cancer	high	Anti-PD-1/PD-L1	77	Male	5	1	NA	NA	NA
P-0019413-T01-IM6	Samstein et al. (PMID 30643254)	Esophagogastric cancer	high	Anti-PD-1/PD-L1	62	Male	2	0	NA	NA	NA
P-0019417-T01-IM6	Samstein et al. (PMID 30643254)	Urothelial cancer	low	Anti-PD-1/PD-L1	75	Male	14	1	NA	NA	NA
P-0019428-T01-IM6	Samstein et al. (PMID 30643254)	Colorectal cancer	low	Anti-PD-1/PD-L1	70	Female	5	0	NA	NA	NA
P-0019475-T01-IM6	Samstein et al. (PMID 30643254)	Colorectal cancer	low	Anti-PD-1/PD-L1	47	Male	1	1	NA	NA	NA
P-0019540-T01-IM6	Samstein et al. (PMID 30643254)	Head and neck cancer	low	Anti-PD-1/PD-L1	46	Male	2	1	NA	NA	NA
P-0019657-T01-IM6	Samstein et al. (PMID 30643254)	Esophagogastric cancer	high	Anti-PD-1/PD-L1	70	Male	3	1	NA	NA	NA
P-0019691-T01-IM6	Samstein et al. (PMID 30643254)	Esophagogastric cancer	low	Anti-PD-1/PD-L1	48	Male	8	0	NA	NA	NA
P-0019710-T01-IM6	Samstein et al. (PMID 30643254)	Colorectal cancer	high	Anti-PD-1/PD-L1	56	Male	7	1	NA	NA	NA
P-0019717-T01-IM6	Samstein et al. (PMID 30643254)	Urothelial cancer	low	Anti-PD-1/PD-L1	63	Male	12	0	NA	NA	NA
P-0019754-T01-IM6	Samstein et al. (PMID 30643254)	Esophagogastric cancer	low	Anti-PD-1/PD-L1	60	Male	10	0	NA	NA	NA
P-0019771-T01-IM6	Samstein et al. (PMID 30643254)	Urothelial cancer	high	Anti-PD-1/PD-L1	55	Female	7	0	NA	NA	NA
P-0019916-T01-IM6	Samstein et al. (PMID 30643254)	Esophagogastric cancer	high	Anti-PD-1/PD-L1+CTLA-4	44	Female	2	0	NA	NA	NA
P-0019949-T01-IM6	Samstein et al. (PMID 30643254)	Colorectal cancer	high	Anti-PD-1/PD-L1	28	Male	8	0	NA	NA	NA
P-0020040-T01-IM6	Samstein et al. (PMID 30643254)	Head and neck cancer	high	Anti-PD-1/PD-L1	62	Male	10	1	NA	NA	NA
P-0020047-T01-IM6	Samstein et al. (PMID 30643254)	Urothelial cancer	high	Anti-PD-1/PD-L1	76	Female	12	0	NA	NA	NA
P-0020065-T01-IM6	Samstein et al. (PMID 30643254)	Urothelial cancer	low	Anti-PD-1/PD-L1	73	Male	10	0	NA	NA	NA
P-0020086-T01-IM6	Samstein et al. (PMID 30643254)	Urothelial cancer	low	Anti-PD-1/PD-L1	80	Female	10	0	NA	NA	NA
P-0020109-T01-IM6	Samstein et al. (PMID 30643254)	Esophagogastric cancer	high	Anti-PD-1/PD-L1	66	Male	3	1	NA	NA	NA
P-0020113-T01-IM6	Samstein et al. (PMID 30643254)	Head and neck cancer	high	Anti-PD-1/PD-L1	51	Male	9	1	NA	NA	NA
P-0020121-T01-IM6	Samstein et al. (PMID 30643254)	Urothelial cancer	high	Anti-PD-1/PD-L1	79	Female	8	0	NA	NA	NA
P-0020122-T01-IM6	Samstein et al. (PMID 30643254)	Urothelial cancer	low	Anti-PD-1/PD-L1	64	Female	9	0	NA	NA	NA
P-0020146-T01-IM6	Samstein et al. (PMID 30643254)	Head and neck cancer	high	Anti-PD-1/PD-L1	67	Female	2	1	NA	NA	NA
P-0020147-T01-IM6	Samstein et al. (PMID 30643254)	Head and neck cancer	low	Anti-PD-1/PD-L1	69	Male	9	0	NA	NA	NA
P-0020156-T01-IM6	Samstein et al. (PMID 30643254)	Head and neck cancer	low	Anti-PD-1/PD-L1	67	Female	8	0	NA	NA	NA
P-0020167-T01-IM6	Samstein et al. (PMID 30643254)	Urothelial cancer	high	Anti-PD-1/PD-L1	71	Male	2	1	NA	NA	NA
P-0020169-T01-IM6	Samstein et al. (PMID 30643254)	Esophagogastric cancer	high	Anti-PD-1/PD-L1	59	Male	4	1	NA	NA	NA
P-0020175-T01-IM6	Samstein et al. (PMID 30643254)	Esophagogastric cancer	high	Anti-PD-1/PD-L1	70	Male	8	0	NA	NA	NA
P-0020226-T01-IM6	Samstein et al. (PMID 30643254)	Esophagogastric cancer	high	Anti-PD-1/PD-L1	48	Male	9	0	NA	NA	NA
P-0020252-T01-IM6	Samstein et al. (PMID 30643254)	Colorectal cancer	low	Anti-PD-1/PD-L1	66	Female	9	0	NA	NA	NA
P-0020399-T01-IM6	Samstein et al. (PMID 30643254)	Colorectal cancer	low	Anti-PD-1/PD-L1	62	Male	15	0	NA	NA	NA
P-0020542-T01-IM6	Samstein et al. (PMID 30643254)	Urothelial cancer	high	Anti-PD-1/PD-L1	73	Male	12	0	NA	NA	NA
P-0020592-T01-IM6	Samstein et al. (PMID 30643254)	Urothelial cancer	high	Anti-PD-1/PD-L1	75	Male	9	0	NA	NA	NA
P-0020649-T01-IM6	Samstein et al. (PMID 30643254)	Head and neck cancer	high	Anti-PD-1/PD-L1	63	Male	8	0	NA	NA	NA
P-0020835-T01-IM6	Samstein et al. (PMID 30643254)	Urothelial cancer	high	Anti-PD-1/PD-L1	65	Male	8	0	NA	NA	NA
P-0020846-T01-IM6	Samstein et al. (PMID 30643254)	Head and neck cancer	high	Anti-PD-1/PD-L1	62	Male	3	1	NA	NA	NA
P-0020878-T01-IM6	Samstein et al. (PMID 30643254)	Colorectal cancer	high	Anti-PD-1/PD-L1	46	Male	18	0	NA	NA	NA
P-0020903-T01-IM6	Samstein et al. (PMID 30643254)	Esophagogastric cancer	high	Anti-PD-1/PD-L1	56	Male	8	0	NA	NA	NA
P-0020965-T01-IM6	Samstein et al. (PMID 30643254)	Head and neck cancer	high	Anti-PD-1/PD-L1	60	Male	4	1	NA	NA	NA
P-0020995-T01-IM6	Samstein et al. (PMID 30643254)	Urothelial cancer	high	Anti-PD-1/PD-L1+CTLA-4	63	Male	5	1	NA	NA	NA
P-0021004-T01-IM6	Samstein et al. (PMID 30643254)	Urothelial cancer	high	Anti-PD-1/PD-L1	81	Male	5	0	NA	NA	NA
P-0021255-T01-IM6	Samstein et al. (PMID 30643254)	Urothelial cancer	high	Anti-PD-1/PD-L1	65	Male	5	0	NA	NA	NA
P-0021304-T01-IM6	Samstein et al. (PMID 30643254)	Colorectal cancer	low	Anti-PD-1/PD-L1	50	Male	6	0	NA	NA	NA
P-0021403-T01-IM6	Samstein et al. (PMID 30643254)	Esophagogastric cancer	high	Anti-PD-1/PD-L1+CTLA-4	72	Male	1	0	NA	NA	NA
P-0021471-T01-IM6	Samstein et al. (PMID 30643254)	Urothelial cancer	low	Anti-PD-1/PD-L1	66	Female	6	0	NA	NA	NA
P-0021474-T01-IM6	Samstein et al. (PMID 30643254)	Head and neck cancer	high	Anti-PD-1/PD-L1	68	Male	51	0	NA	NA	NA
P-0021484-T01-IM6	Samstein et al. (PMID 30643254)	Urothelial cancer	high	Anti-PD-1/PD-L1	65	Male	9	0	NA	NA	NA
P-0021503-T01-IM6	Samstein et al. (PMID 30643254)	Urothelial cancer	high	Anti-PD-1/PD-L1	73	Male	7	1	NA	NA	NA
P-0021528-T01-IM6	Samstein et al. (PMID 30643254)	Urothelial cancer	low	Anti-PD-1/PD-L1	86	Male	11	0	NA	NA	NA
P-0021532-T01-IM6	Samstein et al. (PMID 30643254)	Urothelial cancer	high	Anti-PD-1/PD-L1	79	Female	7	0	NA	NA	NA
P-0021621-T01-IM6	Samstein et al. (PMID 30643254)	Head and neck cancer	high	Anti-PD-1/PD-L1	53	Female	19	0	NA	NA	NA
P-0021622-T01-IM6	Samstein et al. (PMID 30643254)	Urothelial cancer	high	Anti-PD-1/PD-L1	74	Male	8	0	NA	NA	NA
P-0021644-T01-IM6	Samstein et al. (PMID 30643254)	Urothelial cancer	high	Anti-PD-1/PD-L1	84	Male	9	0	NA	NA	NA
P-0021834-T01-IM6	Samstein et al. (PMID 30643254)	Colorectal cancer	high	Anti-PD-1/PD-L1	64	Male	27	0	NA	NA	NA
P-0021848-T01-IM6	Samstein et al. (PMID 30643254)	Urothelial cancer	high	Anti-PD-1/PD-L1	60	Male	4	1	NA	NA	NA
P-0021915-T01-IM6	Samstein et al. (PMID 30643254)	Head and neck cancer	high	Anti-PD-1/PD-L1	65	Male	7	1	NA	NA	NA
P-0021993-T01-IM6	Samstein et al. (PMID 30643254)	Esophagogastric cancer	high	Anti-PD-1/PD-L1	64	Female	5	0	NA	NA	NA
P-0022034-T01-IM6	Samstein et al. (PMID 30643254)	Urothelial cancer	high	Anti-PD-1/PD-L1	51	Male	2	1	NA	NA	NA
P-0022068-T01-IM6	Samstein et al. (PMID 30643254)	Urothelial cancer	low	Anti-PD-1/PD-L1	83	Female	3	0	NA	NA	NA
P-0022154-T01-IM6	Samstein et al. (PMID 30643254)	Esophagogastric cancer	high	Anti-PD-1/PD-L1	76	Male	7	0	NA	NA	NA
P-0022441-T01-IM6	Samstein et al. (PMID 30643254)	Head and neck cancer	low	Anti-PD-1/PD-L1	70	Female	3	0	NA	NA	NA
P-0022502-T01-IM6	Samstein et al. (PMID 30643254)	Head and neck cancer	high	Anti-PD-1/PD-L1	62	Male	6	0	NA	NA	NA
P-0022510-T01-IM6	Samstein et al. (PMID 30643254)	Esophagogastric cancer	high	Anti-PD-1/PD-L1	71	Male	6	1	NA	NA	NA
P-0022520-T01-IM6	Samstein et al. (PMID 30643254)	Urothelial cancer	low	Anti-PD-1/PD-L1	48	Male	6	0	NA	NA	NA
P-0022688-T01-IM6	Samstein et al. (PMID 30643254)	Esophagogastric cancer	high	Anti-PD-1/PD-L1	59	Male	6	0	NA	NA	NA
P-0022788-T01-IM6	Samstein et al. (PMID 30643254)	Esophagogastric cancer	low	Anti-PD-1/PD-L1+CTLA-4	54	Male	4	0	NA	NA	NA
P-0022847-T01-IM6	Samstein et al. (PMID 30643254)	Esophagogastric cancer	low	Anti-PD-1/PD-L1	68	Male	5	1	NA	NA	NA
P-0022952-T01-IM6	Samstein et al. (PMID 30643254)	Esophagogastric cancer	high	Anti-PD-1/PD-L1	55	Male	9	0	NA	NA	NA
P-0022977-T01-IM6	Samstein et al. (PMID 30643254)	Colorectal cancer	high	Anti-PD-1/PD-L1	48	Female	5	0	NA	NA	NA
P-0022995-T01-IM6	Samstein et al. (PMID 30643254)	Esophagogastric cancer	low	Anti-PD-1/PD-L1	62	Male	7	1	NA	NA	NA
P-0023015-T01-IM6	Samstein et al. (PMID 30643254)	Head and neck cancer	high	Anti-PD-1/PD-L1	75	Male	3	0	NA	NA	NA
P-0023128-T01-IM6	Samstein et al. (PMID 30643254)	Colorectal cancer	high	Anti-PD-1/PD-L1	44	Male	11	0	NA	NA	NA
P-0023138-T01-IM6	Samstein et al. (PMID 30643254)	Urothelial cancer	high	Anti-PD-1/PD-L1	76	Male	8	1	NA	NA	NA
P-0023194-T01-IM6	Samstein et al. (PMID 30643254)	Esophagogastric cancer	high	Anti-PD-1/PD-L1	59	Male	5	0	NA	NA	NA
P-0023425-T01-IM6	Samstein et al. (PMID 30643254)	Urothelial cancer	high	Anti-PD-1/PD-L1	58	Male	6	1	NA	NA	NA
P-0023450-T01-IM6	Samstein et al. (PMID 30643254)	Urothelial cancer	high	Anti-PD-1/PD-L1	83	Male	2	0	NA	NA	NA
P-0023553-T01-IM6	Samstein et al. (PMID 30643254)	Esophagogastric cancer	high	Anti-PD-1/PD-L1	56	Male	10	0	NA	NA	NA
P-0023557-T01-IM6	Samstein et al. (PMID 30643254)	Head and neck cancer	high	Anti-PD-1/PD-L1	58	Male	5	0	NA	NA	NA
P-0023603-T01-IM6	Samstein et al. (PMID 30643254)	Esophagogastric cancer	low	Anti-PD-1/PD-L1	62	Male	3	1	NA	NA	NA
P-0023627-T01-IM6	Samstein et al. (PMID 30643254)	Esophagogastric cancer	high	Anti-PD-1/PD-L1	54	Male	8	0	NA	NA	NA
P-0023731-T01-IM6	Samstein et al. (PMID 30643254)	Colorectal cancer	high	Anti-PD-1/PD-L1	56	Female	2	0	NA	NA	NA
P-0023749-T01-IM6	Samstein et al. (PMID 30643254)	Head and neck cancer	high	Anti-PD-1/PD-L1	55	Male	2	0	NA	NA	NA
P-0023896-T01-IM6	Samstein et al. (PMID 30643254)	Head and neck cancer	high	Anti-PD-1/PD-L1	71	Male	14	0	NA	NA	NA
P-0023948-T01-IM6	Samstein et al. (PMID 30643254)	Head and neck cancer	high	Anti-PD-1/PD-L1	75	Male	4	0	NA	NA	NA
P-0023963-T01-IM6	Samstein et al. (PMID 30643254)	Esophagogastric cancer	low	Anti-PD-1/PD-L1	82	Female	2	0	NA	NA	NA
P-0024054-T01-IM6	Samstein et al. (PMID 30643254)	Esophagogastric cancer	high	Anti-PD-1/PD-L1	67	Male	4	0	NA	NA	NA
P-0024068-T01-IM6	Samstein et al. (PMID 30643254)	Esophagogastric cancer	low	Anti-PD-1/PD-L1	70	Female	1	0	NA	NA	NA
P-0024205-T01-IM6	Samstein et al. (PMID 30643254)	Esophagogastric cancer	high	Anti-PD-1/PD-L1	60	Male	3	0	NA	NA	NA
P-0024243-T01-IM6	Samstein et al. (PMID 30643254)	Esophagogastric cancer	low	Anti-PD-1/PD-L1	56	Female	2	0	NA	NA	NA
P-0024263-T01-IM6	Samstein et al. (PMID 30643254)	Urothelial cancer	high	Anti-PD-1/PD-L1	70	Male	3	0	NA	NA	NA
P-0024270-T01-IM6	Samstein et al. (PMID 30643254)	Esophagogastric cancer	high	Anti-PD-1/PD-L1+CTLA-4	50	Male	2	0	NA	NA	NA
P-0024386-T01-IM6	Samstein et al. (PMID 30643254)	Head and neck cancer	high	Anti-PD-1/PD-L1	51	Male	2	0	NA	NA	NA
P-0024419-T01-IM6	Samstein et al. (PMID 30643254)	Esophagogastric cancer	high	Anti-PD-1/PD-L1	60	Male	4	0	NA	NA	NA
P-0024527-T01-IM6	Samstein et al. (PMID 30643254)	Esophagogastric cancer	high	Anti-PD-1/PD-L1+CTLA-4	57	Male	7	0	NA	NA	NA
P-0024530-T01-IM6	Samstein et al. (PMID 30643254)	Esophagogastric cancer	low	Anti-PD-1/PD-L1	64	Male	4	0	NA	NA	NA
P-0024544-T01-IM6	Samstein et al. (PMID 30643254)	Urothelial cancer	high	Anti-PD-1/PD-L1	79	Female	16	0	NA	NA	NA
P-0024576-T01-IM6	Samstein et al. (PMID 30643254)	Head and neck cancer	high	Anti-PD-1/PD-L1	62	Male	3	0	NA	NA	NA
P-0024795-T01-IM6	Samstein et al. (PMID 30643254)	Urothelial cancer	high	Anti-PD-1/PD-L1	72	Female	3	0	NA	NA	NA
P-0024824-T01-IM6	Samstein et al. (PMID 30643254)	Colorectal cancer	low	Anti-PD-1/PD-L1	55	Male	3	0	NA	NA	NA
P-0024827-T01-IM6	Samstein et al. (PMID 30643254)	Urothelial cancer	high	Anti-PD-1/PD-L1	74	Male	1	0	NA	NA	NA
P-0024866-T01-IM6	Samstein et al. (PMID 30643254)	Head and neck cancer	low	Anti-PD-1/PD-L1	68	Male	3	0	NA	NA	NA
P-0025079-T01-IM6	Samstein et al. (PMID 30643254)	Urothelial cancer	high	Anti-PD-1/PD-L1	82	Male	6	0	NA	NA	NA
P-0025120-T01-IM6	Samstein et al. (PMID 30643254)	Urothelial cancer	high	Anti-PD-1/PD-L1	59	Female	4	0	NA	NA	NA
P-0025146-T01-IM6	Samstein et al. (PMID 30643254)	Esophagogastric cancer	high	Anti-PD-1/PD-L1	73	Male	5	0	NA	NA	NA
P-0025174-T01-IM6	Samstein et al. (PMID 30643254)	Urothelial cancer	high	Anti-PD-1/PD-L1	64	Female	6	0	NA	NA	NA
P-0025224-T01-IM6	Samstein et al. (PMID 30643254)	Esophagogastric cancer	low	Anti-PD-1/PD-L1	48	Male	4	0	NA	NA	NA
P-0025313-T01-IM6	Samstein et al. (PMID 30643254)	Urothelial cancer	high	Anti-PD-1/PD-L1	83	Female	8	0	NA	NA	NA
P-0025373-T01-IM6	Samstein et al. (PMID 30643254)	Head and neck cancer	high	Anti-PD-1/PD-L1	61	Male	1	0	NA	NA	NA
P-0025394-T01-IM6	Samstein et al. (PMID 30643254)	Esophagogastric cancer	high	Anti-PD-1/PD-L1+CTLA-4	73	Male	2	0	NA	NA	NA
P-0025471-T01-IM6	Samstein et al. (PMID 30643254)	Esophagogastric cancer	high	Anti-PD-1/PD-L1	43	Male	2	0	NA	NA	NA
P-0025532-T01-IM6	Samstein et al. (PMID 30643254)	Colorectal cancer	low	Anti-PD-1/PD-L1	68	Female	3	0	NA	NA	NA
P-0025544-T01-IM6	Samstein et al. (PMID 30643254)	Head and neck cancer	high	Anti-PD-1/PD-L1	52	Male	3	0	NA	NA	NA
P-0025720-T01-IM6	Samstein et al. (PMID 30643254)	Head and neck cancer	high	Anti-PD-1/PD-L1	61	Male	2	0	NA	NA	NA
P-0025827-T01-IM6	Samstein et al. (PMID 30643254)	Urothelial cancer	high	Anti-PD-1/PD-L1	71	Male	4	0	NA	NA	NA
P-0025888-T01-IM6	Samstein et al. (PMID 30643254)	Urothelial cancer	low	Anti-PD-1/PD-L1	80	Female	8	0	NA	NA	NA
P-0026114-T01-IM6	Samstein et al. (PMID 30643254)	Esophagogastric cancer	high	Anti-PD-1/PD-L1	75	Female	2	0	NA	NA	NA
P-0026160-T01-IM6	Samstein et al. (PMID 30643254)	Urothelial cancer	high	Anti-PD-1/PD-L1	80	Male	1	0	NA	NA	NA
P-0026250-T01-IM6	Samstein et al. (PMID 30643254)	Esophagogastric cancer	high	Anti-PD-1/PD-L1	74	Female	3	0	NA	NA	NA
P-0026282-T01-IM6	Samstein et al. (PMID 30643254)	Head and neck cancer	high	Anti-PD-1/PD-L1	67	Male	3	0	NA	NA	NA
P-0026723-T01-IM6	Samstein et al. (PMID 30643254)	Urothelial cancer	high	Anti-PD-1/PD-L1	58	Male	1	0	NA	NA	NA
P-0026892-T01-IM6	Samstein et al. (PMID 30643254)	Urothelial cancer	high	Anti-PD-1/PD-L1	89	Male	3	0	NA	NA	NA
P-0026970-T01-IM6	Samstein et al. (PMID 30643254)	Urothelial cancer	low	Anti-PD-1/PD-L1	62	Male	4	0	NA	NA	NA
P-0027031-T01-IM6	Samstein et al. (PMID 30643254)	Esophagogastric cancer	high	Anti-PD-1/PD-L1	32	Female	5	0	NA	NA	NA
P-0027346-T01-IM6	Samstein et al. (PMID 30643254)	Urothelial cancer	high	Anti-PD-1/PD-L1	76	Male	3	0	NA	NA	NA

## Sheet: Table S2
Table S2: The clinical data for each sample used in the validation cohort.
Sample ID	Cohort	Cancer_type	Risk group	Drug_type	Age	Gender	Overall survival	Survival status	Progression-free survival	Progression status	Best treatment response
AL4602	Miao et la. (PMID 30150660)	Non-small cell lung cancer	low	Anti-PD-1/PD-L1	59	Male	8.39	0	8.39	0	SD
AU5884	Miao et la. (PMID 30150660)	Non-small cell lung cancer	high	Anti-PD-1/PD-L1	64	Male	1.78	0	1.78	1	PD
BL3403	Miao et la. (PMID 30150660)	Non-small cell lung cancer	high	Anti-PD-1/PD-L1	73	Female	6.48	0	6.48	1	SD
BLADDER-15330_CCPM_0700629-Tumor-SM-AVI1C	Miao et la. (PMID 30150660)	Urothelial cancer	low	Anti-PD-1/PD-L1	69	Male	3.49	0	1.78	0	PR
BLADDER-15330_CCPM_0700691-Tumor-SM-AVI13	Miao et la. (PMID 30150660)	Urothelial cancer	high	Anti-PD-1/PD-L1	57	Male	5.72	1	4.05	1	SD
BLADDER-15330_CCPM_0700692-Tumor-SM-AVI11	Miao et la. (PMID 30150660)	Urothelial cancer	high	Anti-PD-1/PD-L1	68	Male	8.95	1	3.91	1	SD
BLADDER-15330_CCPM_0700694-Tumor-SM-AVI16	Miao et la. (PMID 30150660)	Urothelial cancer	high	Anti-PD-1/PD-L1	60	Male	9.44	0	4.8	1	PR
BLCA-001-Tumor-SM-CUCGA	Miao et la. (PMID 30150660)	Urothelial cancer	low	Anti-PD-1/PD-L1	NA	Male	3.16	1	1.05	1	PD
BLCA-002-Tumor-SM-CUCGB	Miao et la. (PMID 30150660)	Urothelial cancer	high	Anti-PD-1/PD-L1	NA	Male	16.71	0	16.71	0	SD
BLCA-003-Tumor-SM-CUCGC	Miao et la. (PMID 30150660)	Urothelial cancer	high	Anti-PD-1/PD-L1	NA	Male	2.43	1	0.95	1	PD
BLCA-005-Tumor-SM-CUCGE	Miao et la. (PMID 30150660)	Urothelial cancer	high	Anti-PD-1/PD-L1	NA	Female	16.55	0	16.55	0	PR
BLCA-006-Tumor-SM-CUCGF	Miao et la. (PMID 30150660)	Urothelial cancer	high	Anti-PD-1/PD-L1+CTLA-4	NA	Male	12.11	1	5.43	1	PR
BLCA-007-Tumor-SM-CUCGH	Miao et la. (PMID 30150660)	Urothelial cancer	high	Anti-PD-1/PD-L1	NA	Female	13.03	0	13.03	0	CR
BLCA-008-Tumor-SM-CUCGI	Miao et la. (PMID 30150660)	Urothelial cancer	high	Anti-PD-1/PD-L1	NA	Female	3.45	1	3.45	1	PD
BLCA-009-Tumor-SM-CUCGJ	Miao et la. (PMID 30150660)	Urothelial cancer	low	Anti-PD-1/PD-L1	NA	Male	4.67	1	4.05	1	PD
BLCA-010-Tumor-SM-CUCGK	Miao et la. (PMID 30150660)	Urothelial cancer	high	Anti-PD-1/PD-L1	NA	Male	16.12	0	16.12	0	PR
BLCA-011-Tumor-SM-CUCGL	Miao et la. (PMID 30150660)	Urothelial cancer	high	Anti-PD-1/PD-L1	NA	Male	5.56	1	2.07	1	PD
BLCA-012-Tumor-SM-CUCGM	Miao et la. (PMID 30150660)	Urothelial cancer	low	Anti-PD-1/PD-L1	NA	Male	16.58	0	15.76	1	PR
BLCA-014-Tumor-SM-CUCGO	Miao et la. (PMID 30150660)	Urothelial cancer	high	Anti-PD-1/PD-L1	NA	Female	11.84	0	1.97	1	PD
BLCA-015-Tumor-SM-CUCGP	Miao et la. (PMID 30150660)	Urothelial cancer	high	Anti-PD-1/PD-L1	NA	Male	3.13	1	2.27	1	PD
BLCA-016-Tumor-SM-CUCGQ	Miao et la. (PMID 30150660)	Urothelial cancer	low	Anti-PD-1/PD-L1	NA	Female	24.47	0	24.47	0	PR
BLCA-IM01-Tumor-SM-79XD9	Miao et la. (PMID 30150660)	Urothelial cancer	high	Anti-PD-1/PD-L1	67	Male	7.01	1	2.8	1	PD
BLCA-IM04-Tumor-SM-79XDB	Miao et la. (PMID 30150660)	Urothelial cancer	high	Anti-PD-1/PD-L1	55	Female	6.41	1	5.59	1	SD
BLCA-IM06-Tumor-SM-79XDL	Miao et la. (PMID 30150660)	Urothelial cancer	high	Anti-PD-1/PD-L1	58	Female	24.01	0	1.91	1	PD
BLCA-IM07-Tumor-SM-79XDD	Miao et la. (PMID 30150660)	Urothelial cancer	low	Anti-PD-1/PD-L1	55	Male	16.32	0	16.32	1	PR
BLCA-IM09-Tumor-SM-79XDF	Miao et la. (PMID 30150660)	Urothelial cancer	high	Anti-PD-1/PD-L1	74	Female	21.81	1	14.51	1	PR
BLCA-IM10-Tumor-SM-79XDG	Miao et la. (PMID 30150660)	Urothelial cancer	low	Anti-PD-1/PD-L1	72	Male	15.39	1	11.71	1	CR
BLCA-IM11-Tumor-SM-79XDH	Miao et la. (PMID 30150660)	Urothelial cancer	high	Anti-PD-1/PD-L1	68	Male	13.52	1	5.59	1	PR
BLCA-IM12-Tumor-SM-9RN2L	Miao et la. (PMID 30150660)	Urothelial cancer	high	Anti-PD-1/PD-L1	79	Male	4.7	1	2.8	1	PD
CA9903	Miao et la. (PMID 30150660)	Non-small cell lung cancer	high	Anti-PD-1/PD-L1	57	Male	14.51	0	14.51	1	PR
CANSEQU01-0100425-Tumor-SM-6ZL67	Miao et la. (PMID 30150660)	Non-small cell lung cancer	low	Anti-PD-1/PD-L1	NA	Female	24.18	0	6.81	1	PR
CR0095_T	Miao et la. (PMID 30150660)	Melanoma	low	Anti-CTLA-4	NA	Male	68.44	0	14.97	NA	CR
CR04885_T	Miao et la. (PMID 30150660)	Melanoma	low	Anti-CTLA-4	NA	Female	25.21	0	19.57	NA	CR
CR06670_T	Miao et la. (PMID 30150660)	Melanoma	low	Anti-CTLA-4	NA	Female	44.42	1	38.68	NA	CR
CR1509_T	Miao et la. (PMID 30150660)	Melanoma	low	Anti-CTLA-4	NA	Female	54.03	0	16.58	NA	CR
CR22640_T	Miao et la. (PMID 30150660)	Melanoma	low	Anti-CTLA-4	NA	Male	51.63	0	49.74	NA	CR
CR3665_T	Miao et la. (PMID 30150660)	Melanoma	high	Anti-CTLA-4	NA	Male	32.42	0	11.05	NA	CR
CR4880	Snyder et al. (PMID 25409260)	Melanoma	high	Anti-CTLA-4	63	Male	64.3068	0	NA	NA	NA
CR6126_T	Miao et la. (PMID 30150660)	Melanoma	high	Anti-CTLA-4	NA	Female	23.26	0	23.26	NA	CR
CR6161_T	Miao et la. (PMID 30150660)	Melanoma	low	Anti-CTLA-4	NA	Male	31.32	1	31.32	NA	CR
CR7623	Snyder et al. (PMID 25409260)	Melanoma	low	Anti-CTLA-4	62	Male	64.8	0	NA	NA	NA
CR9306_T	Miao et la. (PMID 30150660)	Melanoma	low	Anti-CTLA-4	NA	Male	63.63	0	9.67	NA	CR
CR9699_T	Miao et la. (PMID 30150660)	Melanoma	low	Anti-CTLA-4	NA	Male	52.83	0	11.97	NA	CR
CRNR0244	Snyder et al. (PMID 25409260)	Melanoma	low	Anti-CTLA-4	49	Male	25.2	0	NA	NA	NA
CRNR2472	Snyder et al. (PMID 25409260)	Melanoma	low	Anti-CTLA-4	71	Male	20.4	0	NA	NA	NA
CRNR4941	Snyder et al. (PMID 25409260)	Melanoma	high	Anti-CTLA-4	40	Female	86.4	0	NA	NA	NA
CU9061	Miao et la. (PMID 30150660)	Non-small cell lung cancer	high	Anti-PD-1/PD-L1	57	Male	3.98	0	3.98	0	SD
DFCI_11-104_011-Tumor-SM-5PA3E	Miao et la. (PMID 30150660)	Urothelial cancer	high	Anti-PD-1/PD-L1	NA	Male	44.34	0	19.44	1	CR
DFCI_MM_1-Tumor-SM-BZRJ8	Miao et la. (PMID 30150660)	Melanoma	high	Anti-PD-1/PD-L1	NA	Female	19.74	0	18.03	1	CR
DFCI_MM_2-Tumor-SM-BZRJA	Miao et la. (PMID 30150660)	Melanoma	low	Anti-PD-1/PD-L1	NA	Female	12.01	0	12.01	1	CR
DI6359	Miao et la. (PMID 30150660)	Non-small cell lung cancer	low	Anti-PD-1/PD-L1	61	Female	9.8	0	9.8	0	PR
DM123062	Miao et la. (PMID 30150660)	Non-small cell lung cancer	low	Anti-PD-1/PD-L1	50	Male	1.88	0	1.88	1	PD
FR9547	Miao et la. (PMID 30150660)	Non-small cell lung cancer	low	Anti-PD-1/PD-L1	65	Female	4.18	0	4.18	0	PR
GR4788	Miao et la. (PMID 30150660)	Non-small cell lung cancer	high	Anti-PD-1/PD-L1	59	Male	1.88	0	1.88	1	PD
HE3202	Miao et la. (PMID 30150660)	Non-small cell lung cancer	high	Anti-PD-1/PD-L1	63	Female	14.7	0	14.7	0	PR
HNSCC-186-Tumor-SM-AXGDN	Miao et la. (PMID 30150660)	Head and neck cancer	high	Anti-PD-1/PD-L1	NA	Male	20.39	1	19.61	1	SD
HNSCC-215-Tumor-SM-CK9VX	Miao et la. (PMID 30150660)	Head and neck cancer	high	Anti-PD-1/PD-L1	NA	Male	8.75	1	2.14	1	PD
HNSCC-238-Tumor-SM-AXGF5	Miao et la. (PMID 30150660)	Head and neck cancer	high	Anti-PD-1/PD-L1	NA	Male	15.13	0	10.36	1	PR
HNSCC-239-Tumor-SM-AXGCS	Miao et la. (PMID 30150660)	Head and neck cancer	high	Anti-PD-1/PD-L1	NA	Male	13.22	1	4.54	1	SD
HNSCC-243-Tumor-SM-CLFNS	Miao et la. (PMID 30150660)	Head and neck cancer	high	Anti-PD-1/PD-L1+CTLA-4	NA	Male	3.72	0	1.81	1	PD
HNSCC-258-Tumor-SM-AXGAI	Miao et la. (PMID 30150660)	Head and neck cancer	high	Anti-PD-1/PD-L1	NA	Male	12.43	0	12.43	0	SD
HNSCC-266-Tumor-SM-CK9YG	Miao et la. (PMID 30150660)	Head and neck cancer	high	Anti-PD-1/PD-L1	NA	Female	1.97	1	1.28	1	PD
HNSCC-287-Tumor-SM-AXGEI	Miao et la. (PMID 30150660)	Head and neck cancer	high	Anti-PD-1/PD-L1+CTLA-4	NA	Male	2.34	1	1.84	1	PD
HNSCC-296-Tumor-SM-CLFOB	Miao et la. (PMID 30150660)	Head and neck cancer	high	Anti-PD-1/PD-L1	NA	Male	1.51	1	1.41	1	SD
HNSCC-305-Tumor-SM-CK9XQ	Miao et la. (PMID 30150660)	Head and neck cancer	high	Anti-PD-1/PD-L1+CTLA-4	NA	Male	4.9	0	2.8	1	SD
HNSCC-306-Tumor-SM-CK9Y6	Miao et la. (PMID 30150660)	Head and neck cancer	high	Anti-PD-1/PD-L1+CTLA-4	NA	Male	5.56	0	2.76	1	PD
HNSCC-323-Tumor-SM-CK9WS	Miao et la. (PMID 30150660)	Head and neck cancer	high	Anti-PD-1/PD-L1	NA	Male	4.61	0	4.61	0	PR
JB112852	Miao et la. (PMID 30150660)	Non-small cell lung cancer	high	Anti-PD-1/PD-L1	60	Male	3.29	0	3.29	1	PD
KA3947	Miao et la. (PMID 30150660)	Non-small cell lung cancer	high	Anti-PD-1/PD-L1	64	Female	8.09	0	8.09	1	SD
LO3793	Miao et la. (PMID 30150660)	Non-small cell lung cancer	low	Anti-PD-1/PD-L1	62	Female	3.49	0	3.49	1	SD
LO5004	Miao et la. (PMID 30150660)	Non-small cell lung cancer	low	Anti-PD-1/PD-L1	56	Female	6.28	0	6.28	1	SD
LSD0167_T	Miao et la. (PMID 30150660)	Melanoma	low	Anti-CTLA-4	NA	Male	32.42	0	32.24	NA	SD
LSD2057_T	Miao et la. (PMID 30150660)	Melanoma	low	Anti-CTLA-4	NA	Female	39.62	0	14.74	NA	SD
LSD3484_T	Miao et la. (PMID 30150660)	Melanoma	low	Anti-CTLA-4	NA	Male	35.46	0	35.46	NA	SD
LSD4691	Snyder et al. (PMID 25409260)	Melanoma	low	Anti-CTLA-4	62	Male	87.6	0	NA	NA	NA
LSD4744_T	Miao et la. (PMID 30150660)	Melanoma	low	Anti-CTLA-4	NA	Male	25.21	0	18.42	NA	SD
LSD6819_T	Miao et la. (PMID 30150660)	Melanoma	low	Anti-CTLA-4	NA	Male	40.82	0	15.43	NA	SD
LSDNR1120	Snyder et al. (PMID 25409260)	Melanoma	high	Anti-CTLA-4	68	Male	55.2	0	NA	NA	NA
LSDNR1650	Snyder et al. (PMID 25409260)	Melanoma	high	Anti-CTLA-4	71	Female	32.4	1	NA	NA	NA
LSDNR3086	Snyder et al. (PMID 25409260)	Melanoma	low	Anti-CTLA-4	43	Male	31.2	1	NA	NA	NA
LSDNR9298	Snyder et al. (PMID 25409260)	Melanoma	low	Anti-CTLA-4	82	Female	50	0	NA	NA	NA
LUAD-BS-08-013532-Tumor-SM-9J2Y1	Miao et la. (PMID 30150660)	Non-small cell lung cancer	high	Anti-PD-1/PD-L1	NA	Female	7.99	1	7.99	1	PR
LUAD-BS-10-J11656-Tumor-SM-9J2Y7	Miao et la. (PMID 30150660)	Non-small cell lung cancer	high	Anti-PD-1/PD-L1	NA	Male	4.47	1	4.24	1	SD
LUAD-BS-10-R22401-Tumor-SM-9J2XK	Miao et la. (PMID 30150660)	Non-small cell lung cancer	high	Anti-PD-1/PD-L1	NA	Male	3.91	1	1.71	1	SD
LUAD-BS-11-F1305-Tumor-SM-9J2XG	Miao et la. (PMID 30150660)	Non-small cell lung cancer	high	Anti-PD-1/PD-L1	NA	Female	3.91	1	1.15	1	SD
LUAD-BS-11-R21845-Tumor-SM-9J2YH	Miao et la. (PMID 30150660)	Non-small cell lung cancer	high	Anti-PD-1/PD-L1	NA	Female	58.59	0	13.75	1	SD
LUAD-BS-12-R10269-Tumor-SM-9J2XO	Miao et la. (PMID 30150660)	Non-small cell lung cancer	high	Anti-PD-1/PD-L1	NA	Female	13.59	1	4.7	1	PR
LUAD-BS-12-X27523-Tumor-SM-9J2Y5	Miao et la. (PMID 30150660)	Non-small cell lung cancer	high	Anti-PD-1/PD-L1	NA	Female	10.72	1	4.11	1	SD
LUAD-BS-13-F33496-Tumor-SM-9J2XU	Miao et la. (PMID 30150660)	Non-small cell lung cancer	high	Anti-PD-1/PD-L1	NA	Female	6.74	1	3.22	1	SD
LUAD-BS-13-J60666-Tumor-SM-9J2YL	Miao et la. (PMID 30150660)	Non-small cell lung cancer	low	Anti-PD-1/PD-L1	NA	Female	32.86	0	32.86	1	PR
LUAD-BS-13-N35728-Tumor-SM-9J2XI	Miao et la. (PMID 30150660)	Non-small cell lung cancer	low	Anti-PD-1/PD-L1	NA	Female	12.63	1	6.38	1	SD
LUAD-BS-13-X14864-Tumor-SM-9J2XQ	Miao et la. (PMID 30150660)	Non-small cell lung cancer	high	Anti-PD-1/PD-L1	NA	Male	5.79	1	5.59	1	SD
LUAD-BS-14-J45174-Tumor-SM-9J2YJ	Miao et la. (PMID 30150660)	Non-small cell lung cancer	high	Anti-PD-1/PD-L1	NA	Female	24.9	0	1.32	1	PD
LUAD-BS-14-N19784-Tumor-SM-9J2XW	Miao et la. (PMID 30150660)	Non-small cell lung cancer	high	Anti-PD-1/PD-L1	NA	Male	26.91	1	4.14	1	SD
LUNG-2630-Tumor-SM-CLFOY	Miao et la. (PMID 30150660)	Non-small cell lung cancer	high	Anti-PD-1/PD-L1	NA	Male	15.53	1	7.66	1	SD
Lung-DFCI-11-104-009-Tumor-SM-5YS7O	Miao et la. (PMID 30150660)	Non-small cell lung cancer	low	Anti-PD-1/PD-L1	57	Male	21.71	0	21.71	0	CR
M4945	Miao et la. (PMID 30150660)	Non-small cell lung cancer	high	Anti-PD-1/PD-L1	66	Male	14.61	0	14.61	0	PR
MA7027	Miao et la. (PMID 30150660)	Non-small cell lung cancer	high	Anti-PD-1/PD-L1	56	Male	1.78	0	1.78	1	PD
MEL-582186-Tumor-SM-CN21Q	Miao et la. (PMID 30150660)	Melanoma	low	Anti-PD-1/PD-L1+CTLA-4	NA	Female	13.65	0	10.63	1	PR
MEL-587761-Tumor-SM-CN1ZV	Miao et la. (PMID 30150660)	Melanoma	low	Anti-PD-1/PD-L1+CTLA-4	NA	Male	19.21	0	6.12	1	SD
MEL-650366-Tumor-SM-CN221	Miao et la. (PMID 30150660)	Melanoma	low	Anti-PD-1/PD-L1+CTLA-4	NA	Female	26.12	0	1.38	1	PD
MEL-682321-Tumor-SM-CN21G	Miao et la. (PMID 30150660)	Melanoma	low	Anti-PD-1/PD-L1+CTLA-4	NA	Female	14.7	0	14.7	0	PR
MEL-IPI_Pat02-Tumor-SM-4DJZX	Miao et la. (PMID 30150660)	Melanoma	low	Anti-CTLA-4	42	Female	53.68	0	41.25	0	SD
MEL-IPI_Pat03-Tumor-SM-4DJZY	Miao et la. (PMID 30150660)	Melanoma	low	Anti-CTLA-4	61	Female	3.29	1	2.5	1	PD
MEL-IPI_Pat04-Tumor-SM-4DJZZ	Miao et la. (PMID 30150660)	Melanoma	low	Anti-CTLA-4	71	Male	32.47	0	21.25	0	PR
MEL-IPI_Pat06-Tumor-SM-4DK12	Miao et la. (PMID 30150660)	Melanoma	low	Anti-CTLA-4	33	Male	5.3	1	2.53	1	PD
MEL-IPI_Pat07-Tumor-SM-4DK13	Miao et la. (PMID 30150660)	Melanoma	low	Anti-CTLA-4	35	Male	34.54	0	23.72	0	SD
MEL-IPI_Pat08-Tumor-SM-4DK14	Miao et la. (PMID 30150660)	Melanoma	low	Anti-CTLA-4	73	Male	4.61	1	2.4	1	PD
MEL-IPI_Pat100-Tumor-SM-53U2D	Miao et la. (PMID 30150660)	Melanoma	high	Anti-CTLA-4	71	Male	11.84	1	3.65	1	PD
MEL-IPI_Pat101-Tumor-SM-4CU6O	Miao et la. (PMID 30150660)	Melanoma	low	Anti-CTLA-4	75	Male	9.47	1	2.53	1	PD
MEL-IPI_Pat103-Tumor-SM-4CU6Q	Miao et la. (PMID 30150660)	Melanoma	low	Anti-CTLA-4	70	Male	34.47	1	31.88	1	PR
MEL-IPI_Pat104-Tumor-SM-4CU6R	Miao et la. (PMID 30150660)	Melanoma	low	Anti-CTLA-4	45	Female	7.8	1	7.8	1	SD
MEL-IPI_Pat105-Tumor-SM-4CU6S	Miao et la. (PMID 30150660)	Melanoma	low	Anti-CTLA-4	41	Male	34.44	0	22.7	0	PR
MEL-IPI_Pat106-Tumor-SM-4CU6T	Miao et la. (PMID 30150660)	Melanoma	high	Anti-CTLA-4	43	Female	8.22	1	4.51	1	PD
MEL-IPI_Pat11-Tumor-SM-4DK17	Miao et la. (PMID 30150660)	Melanoma	low	Anti-CTLA-4	67	Male	25.99	0	4.14	1	PD
MEL-IPI_Pat110-Tumor-SM-4CU6X	Miao et la. (PMID 30150660)	Melanoma	low	Anti-CTLA-4	76	Male	10.53	1	2.4	1	PD
MEL-IPI_Pat111-Tumor-SM-4CU6Y	Miao et la. (PMID 30150660)	Melanoma	low	Anti-CTLA-4	84	Male	20.33	1	15.36	1	PD
MEL-IPI_Pat113-Tumor-SM-53U2Q	Miao et la. (PMID 30150660)	Melanoma	high	Anti-CTLA-4	68	Male	9.9	1	1.71	1	PR
MEL-IPI_Pat115-Tumor-SM-5X2QS	Miao et la. (PMID 30150660)	Melanoma	high	Anti-CTLA-4	46	Male	4.77	1	2.43	1	PD
MEL-IPI_Pat117-Tumor-SM-5X2QU	Miao et la. (PMID 30150660)	Melanoma	low	Anti-CTLA-4	74	Male	30.07	0	5.99	0	PR
MEL-IPI_Pat118-Tumor-SM-5X2QV	Miao et la. (PMID 30150660)	Melanoma	low	Anti-CTLA-4	43	Female	10.3	1	3.95	1	PD
MEL-IPI_Pat119-Tumor-SM-7459N	Miao et la. (PMID 30150660)	Melanoma	high	Anti-CTLA-4	61	Male	26.58	0	3.55	0	PD
MEL-IPI_Pat12-Tumor-SM-7459O	Miao et la. (PMID 30150660)	Melanoma	low	Anti-CTLA-4	41	Male	9.54	1	2.76	1	PD
MEL-IPI_Pat121-Tumor-SM-7459K	Miao et la. (PMID 30150660)	Melanoma	high	Anti-CTLA-4	47	Male	4.01	1	2.76	1	PD
MEL-IPI_Pat123-Tumor-SM-5X2R1	Miao et la. (PMID 30150660)	Melanoma	low	Anti-CTLA-4	49	Female	28.06	1	17.89	1	SD
MEL-IPI_Pat124-Tumor-SM-7459L	Miao et la. (PMID 30150660)	Melanoma	low	Anti-CTLA-4	78	Male	4.8	1	2.2	1	PD
MEL-IPI_Pat126-Tumor-SM-5X2R4	Miao et la. (PMID 30150660)	Melanoma	high	Anti-CTLA-4	77	Male	21.09	0	6.15	0	PR
MEL-IPI_Pat127-Tumor-SM-5X2R5	Miao et la. (PMID 30150660)	Melanoma	low	Anti-CTLA-4	24	Female	10.92	1	3.95	1	PD
MEL-IPI_Pat128-Tumor-SM-5X2R6	Miao et la. (PMID 30150660)	Melanoma	low	Anti-CTLA-4	30	Male	3.72	1	2.66	1	PD
MEL-IPI_Pat129-Tumor-SM-5X2R7	Miao et la. (PMID 30150660)	Melanoma	low	Anti-CTLA-4	18	Male	17.73	0	2.24	0	PD
MEL-IPI_Pat13-Tumor-SM-4DK19	Miao et la. (PMID 30150660)	Melanoma	low	Anti-CTLA-4	78	Male	24.08	1	3.42	1	PD
MEL-IPI_Pat132-Tumor-SM-5VWJA	Miao et la. (PMID 30150660)	Melanoma	low	Anti-CTLA-4	81	Male	22.24	0	6.15	0	PR
MEL-IPI_Pat133-Tumor-SM-7A14Z	Miao et la. (PMID 30150660)	Melanoma	high	Anti-CTLA-4	75	Male	17.83	1	4.41	1	PD
MEL-IPI_Pat134-Tumor-SM-5VWJC	Miao et la. (PMID 30150660)	Melanoma	high	Anti-CTLA-4	73	Male	9.93	1	2.37	1	PD
MEL-IPI_Pat135-Tumor-SM-7A152	Miao et la. (PMID 30150660)	Melanoma	high	Anti-CTLA-4	29	Female	2.66	1	2.4	1	PD
MEL-IPI_Pat138-Tumor-SM-7A155	Miao et la. (PMID 30150660)	Melanoma	low	Anti-CTLA-4	39	Female	48.62	1	19.11	1	SD
MEL-IPI_Pat139-Tumor-SM-5VWJH	Miao et la. (PMID 30150660)	Melanoma	low	Anti-CTLA-4	58	Male	3.26	1	1.51	1	PD
MEL-IPI_Pat14-Tumor-SM-53U3C	Miao et la. (PMID 30150660)	Melanoma	low	Anti-CTLA-4	47	Female	5.36	1	2.76	1	PD
MEL-IPI_Pat140-Tumor-SM-5VWJI	Miao et la. (PMID 30150660)	Melanoma	high	Anti-CTLA-4	62	Male	16.18	1	3.75	1	PD
MEL-IPI_Pat143-Tumor-SM-7A156	Miao et la. (PMID 30150660)	Melanoma	low	Anti-CTLA-4	71	Male	5.03	1	2.96	1	PD
MEL-IPI_Pat144-Tumor-SM-7A157	Miao et la. (PMID 30150660)	Melanoma	high	Anti-CTLA-4	65	Male	28.62	1	24.05	1	PR
MEL-IPI_Pat147-Tumor-SM-7A158	Miao et la. (PMID 30150660)	Melanoma	low	Anti-CTLA-4	63	Male	7.37	1	3.95	1	PD
MEL-IPI_Pat148-Tumor-SM-5VWJQ	Miao et la. (PMID 30150660)	Melanoma	low	Anti-CTLA-4	36	Female	2.76	1	1.58	1	PD
MEL-IPI_Pat15-Tumor-SM-4DK1B	Miao et la. (PMID 30150660)	Melanoma	low	Anti-CTLA-4	32	Male	1.64	1	1.02	1	PD
MEL-IPI_Pat151-Tumor-SM-7A15A	Miao et la. (PMID 30150660)	Melanoma	low	Anti-CTLA-4	68	Male	6.71	1	3.49	1	PD
MEL-IPI_Pat157-Tumor-SM-7A15B	Miao et la. (PMID 30150660)	Melanoma	low	Anti-CTLA-4	69	Female	2.83	1	1.74	1	NA
MEL-IPI_Pat159-Tumor-SM-5VWK2	Miao et la. (PMID 30150660)	Melanoma	low	Anti-CTLA-4	52	Male	27.7	0	3.29	0	PD
MEL-IPI_Pat16-Tumor-SM-53U3E	Miao et la. (PMID 30150660)	Melanoma	low	Anti-CTLA-4	68	Female	26.68	1	2.76	1	PD
MEL-IPI_Pat160-Tumor-SM-5VWK3	Miao et la. (PMID 30150660)	Melanoma	high	Anti-CTLA-4	79	Male	5	1	2.66	1	PD
MEL-IPI_Pat162-Tumor-SM-7A15D	Miao et la. (PMID 30150660)	Melanoma	high	Anti-CTLA-4	55	Female	6.94	1	2.57	1	PD
MEL-IPI_Pat163-Tumor-SM-5VWK6	Miao et la. (PMID 30150660)	Melanoma	low	Anti-CTLA-4	54	Male	24.64	0	2.5	0	PD
MEL-IPI_Pat166-Tumor-SM-7A15G	Miao et la. (PMID 30150660)	Melanoma	high	Anti-CTLA-4	31	Male	2.53	1	2.5	1	NA
MEL-IPI_Pat167-Tumor-SM-7A15H	Miao et la. (PMID 30150660)	Melanoma	high	Anti-CTLA-4	50	Male	13.42	1	2.76	1	PD
MEL-IPI_Pat168-Tumor-SM-5VOAX	Miao et la. (PMID 30150660)	Melanoma	low	Anti-CTLA-4	69	Male	2.2	1	2.2	1	NA
MEL-IPI_Pat17-Tumor-SM-4DK1D	Miao et la. (PMID 30150660)	Melanoma	high	Anti-CTLA-4	44	Male	6.74	1	2.8	1	PD
MEL-IPI_Pat170-Tumor-SM-5VOAZ	Miao et la. (PMID 30150660)	Melanoma	low	Anti-CTLA-4	48	Male	3.55	1	3.19	1	PD
MEL-IPI_Pat171-Tumor-SM-7A15J	Miao et la. (PMID 30150660)	Melanoma	high	Anti-CTLA-4	66	Male	15.33	1	2.8	1	PD
MEL-IPI_Pat174-Tumor-SM-5VOB4	Miao et la. (PMID 30150660)	Melanoma	low	Anti-CTLA-4	57	Female	22.63	0	4.41	0	PR
MEL-IPI_Pat175-Tumor-SM-7A15L	Miao et la. (PMID 30150660)	Melanoma	low	Anti-CTLA-4	66	Female	2.96	1	2.96	1	NA
MEL-IPI_Pat18-Tumor-SM-4DK1E	Miao et la. (PMID 30150660)	Melanoma	low	Anti-CTLA-4	55	Female	37.3	0	3.68	1	PD
MEL-IPI_Pat21-Tumor-SM-4DK1H	Miao et la. (PMID 30150660)	Melanoma	low	Anti-CTLA-4	81	Male	22.24	1	18.36	1	SD
MEL-IPI_Pat24-Tumor-SM-4DK1K	Miao et la. (PMID 30150660)	Melanoma	high	Anti-CTLA-4	74	Female	31.94	0	21.64	0	PR
MEL-IPI_Pat27-Tumor-SM-4DK1N	Miao et la. (PMID 30150660)	Melanoma	low	Anti-CTLA-4	61	Male	45.36	0	4.57	1	PD
MEL-IPI_Pat32-Tumor-SM-53U3T	Miao et la. (PMID 30150660)	Melanoma	low	Anti-CTLA-4	73	Male	4.84	1	2.3	1	PD
MEL-IPI_Pat39-Tumor-SM-4DK1Z	Miao et la. (PMID 30150660)	Melanoma	low	Anti-CTLA-4	67	Male	48.91	0	48.91	0	CR
MEL-IPI_Pat41-Tumor-SM-4DK22	Miao et la. (PMID 30150660)	Melanoma	high	Anti-CTLA-4	64	Male	4.21	1	1.78	1	PD
MEL-IPI_Pat43-Tumor-SM-4DK24	Miao et la. (PMID 30150660)	Melanoma	low	Anti-CTLA-4	75	Female	1.22	1	1.22	1	PD
MEL-IPI_Pat45-Tumor-SM-4DK26	Miao et la. (PMID 30150660)	Melanoma	low	Anti-CTLA-4	69	Male	2.93	1	2.01	1	PD
MEL-IPI_Pat46-Tumor-SM-53U48	Miao et la. (PMID 30150660)	Melanoma	low	Anti-CTLA-4	37	Female	5.26	1	1.18	1	PD
MEL-IPI_Pat47-Tumor-SM-4DK28	Miao et la. (PMID 30150660)	Melanoma	high	Anti-CTLA-4	78	Male	36.38	0	36.38	0	CR
MEL-IPI_Pat49-Tumor-SM-4DK2A	Miao et la. (PMID 30150660)	Melanoma	low	Anti-CTLA-4	36	Male	34.01	0	5.36	1	SD
MEL-IPI_Pat50-Tumor-SM-53U69	Miao et la. (PMID 30150660)	Melanoma	low	Anti-CTLA-4	77	Male	2.14	1	2.14	1	PD
MEL-IPI_Pat52-Tumor-SM-4DK2D	Miao et la. (PMID 30150660)	Melanoma	low	Anti-CTLA-4	65	Male	6.22	1	2.24	1	PD
MEL-IPI_Pat54-Tumor-SM-4DK2F	Miao et la. (PMID 30150660)	Melanoma	low	Anti-CTLA-4	73	Male	6.84	1	2.66	1	PD
MEL-IPI_Pat55-Tumor-SM-4DK2G	Miao et la. (PMID 30150660)	Melanoma	low	Anti-CTLA-4	71	Female	6.35	1	2.57	1	PD
MEL-IPI_Pat56-Tumor-SM-4DK2H	Miao et la. (PMID 30150660)	Melanoma	high	Anti-CTLA-4	68	Male	7.73	1	3.16	1	PD
MEL-IPI_Pat57-Tumor-SM-4DK2I	Miao et la. (PMID 30150660)	Melanoma	high	Anti-CTLA-4	69	Male	8.22	1	2.24	1	PD
MEL-IPI_Pat58-Tumor-SM-4DK2J	Miao et la. (PMID 30150660)	Melanoma	low	Anti-CTLA-4	59	Female	21.45	1	3.26	1	PD
MEL-IPI_Pat59-Tumor-SM-4DK2K	Miao et la. (PMID 30150660)	Melanoma	low	Anti-CTLA-4	36	Male	7.37	1	2.5	1	PD
MEL-IPI_Pat60-Tumor-SM-4DK2L	Miao et la. (PMID 30150660)	Melanoma	low	Anti-CTLA-4	86	Male	8.95	1	2.93	1	PD
MEL-IPI_Pat61-Tumor-SM-4DK2M	Miao et la. (PMID 30150660)	Melanoma	high	Anti-CTLA-4	78	Female	3.98	1	2.66	1	PD
MEL-IPI_Pat62-Tumor-SM-4DK2N	Miao et la. (PMID 30150660)	Melanoma	low	Anti-CTLA-4	76	Male	19.8	1	2.53	1	PD
MEL-IPI_Pat64-Tumor-SM-4DK2P	Miao et la. (PMID 30150660)	Melanoma	low	Anti-CTLA-4	83	Male	3.49	1	2.27	1	PD
MEL-IPI_Pat66-Tumor-SM-4DK2R	Miao et la. (PMID 30150660)	Melanoma	low	Anti-CTLA-4	44	Female	21.48	0	19.67	1	SD
MEL-IPI_Pat67-Tumor-SM-4DK2S	Miao et la. (PMID 30150660)	Melanoma	high	Anti-CTLA-4	40	Male	2.6	1	2.6	1	PD
MEL-IPI_Pat71-Tumor-SM-4DK2W	Miao et la. (PMID 30150660)	Melanoma	low	Anti-CTLA-4	64	Male	4.51	1	3.22	1	PD
MEL-IPI_Pat73-Tumor-SM-4DK2Y	Miao et la. (PMID 30150660)	Melanoma	high	Anti-CTLA-4	71	Male	14.54	1	13.42	1	PR
MEL-IPI_Pat74-Tumor-SM-4DK2Z	Miao et la. (PMID 30150660)	Melanoma	low	Anti-CTLA-4	73	Male	6.35	1	2.63	1	PD
MEL-IPI_Pat76-Tumor-SM-4DK32	Miao et la. (PMID 30150660)	Melanoma	low	Anti-CTLA-4	74	Male	4.57	1	2.3	1	PD
MEL-IPI_Pat77-Tumor-SM-4DK33	Miao et la. (PMID 30150660)	Melanoma	low	Anti-CTLA-4	22	Male	33.85	0	7.93	0	PR
MEL-IPI_Pat79-Tumor-SM-53U2S	Miao et la. (PMID 30150660)	Melanoma	low	Anti-CTLA-4	69	Male	26.35	1	13.32	1	PR
MEL-IPI_Pat80-Tumor-SM-4DK36	Miao et la. (PMID 30150660)	Melanoma	low	Anti-CTLA-4	47	Male	23.82	1	5.99	1	SD
MEL-IPI_Pat81-Tumor-SM-4DK37	Miao et la. (PMID 30150660)	Melanoma	low	Anti-CTLA-4	54	Female	20.66	1	2.5	1	PD
MEL-IPI_Pat82-Tumor-SM-4DK38	Miao et la. (PMID 30150660)	Melanoma	low	Anti-CTLA-4	54	Female	3.42	1	2.47	1	PD
MEL-IPI_Pat83-Tumor-SM-53U2W	Miao et la. (PMID 30150660)	Melanoma	low	Anti-CTLA-4	22	Male	33.78	0	3.52	1	PD
MEL-IPI_Pat85-Tumor-SM-53U2Y	Miao et la. (PMID 30150660)	Melanoma	high	Anti-CTLA-4	83	Male	15.07	1	2.73	1	PD
MEL-IPI_Pat86-Tumor-SM-4DK3C	Miao et la. (PMID 30150660)	Melanoma	low	Anti-CTLA-4	54	Male	9.64	1	5.03	1	SD
MEL-IPI_Pat87-Tumor-SM-4DK3D	Miao et la. (PMID 30150660)	Melanoma	low	Anti-CTLA-4	47	Male	35.95	0	4.97	1	PD
MEL-IPI_Pat90-Tumor-SM-4DK3G	Miao et la. (PMID 30150660)	Melanoma	low	Anti-CTLA-4	59	Male	33.06	0	22.01	0	PR
MEL-IPI_Pat98-Tumor-SM-4CU6L	Miao et la. (PMID 30150660)	Melanoma	high	Anti-CTLA-4	57	Female	4.61	1	2.53	1	PD
MEL-IPI_Pat99-Tumor-SM-4CU6M	Miao et la. (PMID 30150660)	Melanoma	low	Anti-CTLA-4	36	Female	11.58	1	2.7	1	PD
NI9507	Miao et la. (PMID 30150660)	Non-small cell lung cancer	high	Anti-PD-1/PD-L1	41	Female	1.88	0	1.88	1	PD
NR1867_T	Miao et la. (PMID 30150660)	Melanoma	high	Anti-CTLA-4	NA	Male	18.01	0	5.3	0	PD
NR2137_T	Miao et la. (PMID 30150660)	Melanoma	low	Anti-CTLA-4	NA	Male	9.61	0	1.84	0	PD
NR3156	Snyder et al. (PMID 25409260)	Melanoma	high	Anti-CTLA-4	68	Female	12.6247	1	NA	NA	NA
NR3549_T	Miao et la. (PMID 30150660)	Melanoma	low	Anti-CTLA-4	NA	Male	6	0	3.68	0	PD
NR4018_T	Miao et la. (PMID 30150660)	Melanoma	low	Anti-CTLA-4	NA	Male	3.6	0	2.53	0	PD
NR4045_T	Miao et la. (PMID 30150660)	Melanoma	low	Anti-CTLA-4	NA	Male	20.41	0	2.53	0	PD
NR4083_T	Miao et la. (PMID 30150660)	Melanoma	high	Anti-CTLA-4	NA	Male	2.76	0	2.76	0	PD
NR4631_T	Miao et la. (PMID 30150660)	Melanoma	low	Anti-CTLA-4	NA	Male	6	0	2.99	0	PD
NR4810_T	Miao et la. (PMID 30150660)	Melanoma	low	Anti-CTLA-4	NA	Female	4.8	0	2.76	0	PD
NR4949_T	Miao et la. (PMID 30150660)	Melanoma	high	Anti-CTLA-4	NA	Female	8.4	0	5.3	0	PD
NR5784	Snyder et al. (PMID 25409260)	Melanoma	high	Anti-CTLA-4	58	Female	5.49041	1	NA	NA	NA
NR6689	Snyder et al. (PMID 25409260)	Melanoma	high	Anti-CTLA-4	46	Female	15	1	NA	NA	NA
NR6721	Snyder et al. (PMID 25409260)	Melanoma	high	Anti-CTLA-4	64	Male	9.6	1	NA	NA	NA
NR6842	Snyder et al. (PMID 25409260)	Melanoma	high	Anti-CTLA-4	64	Male	9.8	1	NA	NA	NA
NR8727	Snyder et al. (PMID 25409260)	Melanoma	high	Anti-CTLA-4	69	Male	5.19452	1	NA	NA	NA
NR8815_T	Miao et la. (PMID 30150660)	Melanoma	low	Anti-CTLA-4	NA	Female	14.41	0	2.07	0	PD
NR9341	Snyder et al. (PMID 25409260)	Melanoma	high	Anti-CTLA-4	77	Male	12.1315	1	NA	NA	NA
NR9445_T	Miao et la. (PMID 30150660)	Melanoma	low	Anti-CTLA-4	NA	Male	2.4	0	1.84	0	PD
NR9449_T	Miao et la. (PMID 30150660)	Melanoma	low	Anti-CTLA-4	NA	Female	7.2	0	2.3	0	PD
NR9521_T	Miao et la. (PMID 30150660)	Melanoma	low	Anti-CTLA-4	NA	Male	32.42	0	2.76	0	PD
NR9705_T	Miao et la. (PMID 30150660)	Melanoma	low	Anti-CTLA-4	NA	Female	14.41	0	6.68	0	PD
NR9765_T	Miao et la. (PMID 30150660)	Melanoma	low	Anti-CTLA-4	NA	Female	25.21	0	5.07	0	PD
Pat02	Van Allen et al. (PMID 26359337)	Melanoma	high	Anti-CTLA-4	42	Female	54.4	0	17.9333	1	SD
Pat03	Van Allen et al. (PMID 26359337)	Melanoma	low	Anti-CTLA-4	61	Female	3.33333	1	2.53333	1	PD
Pat04	Van Allen et al. (PMID 26359337)	Melanoma	low	Anti-CTLA-4	71	Male	32.9	0	21.5333	0	PR
Pat06	Van Allen et al. (PMID 26359337)	Melanoma	low	Anti-CTLA-4	33	Male	5.36667	1	2.56667	1	PD
Pat07	Van Allen et al. (PMID 26359337)	Melanoma	low	Anti-CTLA-4	36	Male	35	0	24.0333	1	SD
Pat08	Van Allen et al. (PMID 26359337)	Melanoma	low	Anti-CTLA-4	73	Male	4.66667	1	2.43333	1	PD
Pat100	Van Allen et al. (PMID 26359337)	Melanoma	high	Anti-CTLA-4	70	Male	12	1	3.7	1	PD
Pat101	Van Allen et al. (PMID 26359337)	Melanoma	low	Anti-CTLA-4	75	Male	9.6	1	2.56667	1	PD
Pat103	Van Allen et al. (PMID 26359337)	Melanoma	low	Anti-CTLA-4	70	Male	34.9333	1	32.3	0	PR
Pat104	Van Allen et al. (PMID 26359337)	Melanoma	low	Anti-CTLA-4	45	Female	7.9	1	7.9	0	SD
Pat105	Van Allen et al. (PMID 26359337)	Melanoma	low	Anti-CTLA-4	41	Male	34.9	0	23	0	PR
Pat106	Van Allen et al. (PMID 26359337)	Melanoma	high	Anti-CTLA-4	43	Female	8.33333	1	4.56667	1	PD
Pat109	Van Allen et al. (PMID 26359337)	Melanoma	high	Anti-CTLA-4	69	Male	2.76667	1	0.633333	1	PD
Pat11	Van Allen et al. (PMID 26359337)	Melanoma	low	Anti-CTLA-4	67	Male	26.3333	0	4.2	1	PD
Pat110	Van Allen et al. (PMID 26359337)	Melanoma	low	Anti-CTLA-4	76	Male	10.6667	1	2.43333	1	PD
Pat113	Van Allen et al. (PMID 26359337)	Melanoma	high	Anti-CTLA-4	68	Male	10.0333	1	1.73333	1	PR
Pat115	Van Allen et al. (PMID 26359337)	Melanoma	high	Anti-CTLA-4	45	Male	4.83333	1	2.46667	1	PD
Pat117	Van Allen et al. (PMID 26359337)	Melanoma	low	Anti-CTLA-4	73	Male	30.4667	0	6.06667	1	PR
Pat118	Van Allen et al. (PMID 26359337)	Melanoma	low	Anti-CTLA-4	43	Female	10.4333	1	4	1	PD
Pat119	Van Allen et al. (PMID 26359337)	Melanoma	high	Anti-CTLA-4	61	Male	26.9333	0	3.6	1	PD
Pat121	Van Allen et al. (PMID 26359337)	Melanoma	high	Anti-CTLA-4	46	Male	4.06667	1	2.8	1	PD
Pat123	Van Allen et al. (PMID 26359337)	Melanoma	low	Anti-CTLA-4	50	Female	28.4333	1	18.1333	1	SD
Pat124	Van Allen et al. (PMID 26359337)	Melanoma	low	Anti-CTLA-4	78	Male	4.86667	1	2.23333	1	PD
Pat126	Van Allen et al. (PMID 26359337)	Melanoma	high	Anti-CTLA-4	77	Male	21.3667	0	6.23333	1	PR
Pat127	Van Allen et al. (PMID 26359337)	Melanoma	low	Anti-CTLA-4	25	Female	11.0667	1	2.8	1	PD
Pat128	Van Allen et al. (PMID 26359337)	Melanoma	low	Anti-CTLA-4	29	Male	3.76667	1	2.7	1	PD
Pat129	Van Allen et al. (PMID 26359337)	Melanoma	low	Anti-CTLA-4	18	Male	17.9667	0	2.26667	1	PD
Pat13	Van Allen et al. (PMID 26359337)	Melanoma	high	Anti-CTLA-4	78	Male	24.4	1	3.46667	1	PD
Pat130	Van Allen et al. (PMID 26359337)	Melanoma	low	Anti-CTLA-4	76	Male	1.5	1	0.566667	1	PD
Pat131	Van Allen et al. (PMID 26359337)	Melanoma	high	Anti-CTLA-4	32	Male	8.56667	1	6.5	1	SD
Pat132	Van Allen et al. (PMID 26359337)	Melanoma	low	Anti-CTLA-4	81	Male	22.5333	0	6.23333	1	PR
Pat133	Van Allen et al. (PMID 26359337)	Melanoma	high	Anti-CTLA-4	76	Male	18.0667	1	4.46667	1	PD
Pat135	Van Allen et al. (PMID 26359337)	Melanoma	high	Anti-CTLA-4	29	Female	2.7	1	2.43333	1	PD
Pat138	Van Allen et al. (PMID 26359337)	Melanoma	low	Anti-CTLA-4	39	Female	49.2667	1	19.3667	1	SD
Pat139	Van Allen et al. (PMID 26359337)	Melanoma	low	Anti-CTLA-4	58	Male	3.3	1	1.53333	1	PD
Pat14	Van Allen et al. (PMID 26359337)	Melanoma	low	Anti-CTLA-4	48	Female	5.43333	1	2.8	1	PD
Pat140	Van Allen et al. (PMID 26359337)	Melanoma	high	Anti-CTLA-4	62	Male	16.4	1	3.8	1	PD
Pat143	Van Allen et al. (PMID 26359337)	Melanoma	low	Anti-CTLA-4	71	Male	5.1	1	3	1	PD
Pat147	Van Allen et al. (PMID 26359337)	Melanoma	low	Anti-CTLA-4	63	Male	7.46667	1	4	1	PD
Pat148	Van Allen et al. (PMID 26359337)	Melanoma	low	Anti-CTLA-4	35	Female	2.8	1	1.6	1	PD
Pat15	Van Allen et al. (PMID 26359337)	Melanoma	low	Anti-CTLA-4	32	Male	1.66667	1	1.03333	1	PD
Pat151	Van Allen et al. (PMID 26359337)	Melanoma	low	Anti-CTLA-4	68	Male	6.8	1	3.53333	1	PD
Pat157	Van Allen et al. (PMID 26359337)	Melanoma	low	Anti-CTLA-4	69	Female	2.86667	1	1.76667	1	NA
Pat159	Van Allen et al. (PMID 26359337)	Melanoma	low	Anti-CTLA-4	51	Male	28.0667	0	3.33333	1	PD
Pat16	Van Allen et al. (PMID 26359337)	Melanoma	low	Anti-CTLA-4	68	Female	27.0333	1	2.8	1	PD
Pat160	Van Allen et al. (PMID 26359337)	Melanoma	high	Anti-CTLA-4	79	Male	5.06667	1	2.7	1	PD
Pat162	Van Allen et al. (PMID 26359337)	Melanoma	high	Anti-CTLA-4	55	Female	7.03333	1	2.6	1	PD
Pat163	Van Allen et al. (PMID 26359337)	Melanoma	low	Anti-CTLA-4	54	Male	24.9667	0	2.53333	1	PD
Pat165	Van Allen et al. (PMID 26359337)	Melanoma	high	Anti-CTLA-4	50	Female	3.83333	1	3.16667	1	PD
Pat166	Van Allen et al. (PMID 26359337)	Melanoma	high	Anti-CTLA-4	31	Male	2.56667	1	2.53333	1	NA
Pat167	Van Allen et al. (PMID 26359337)	Melanoma	high	Anti-CTLA-4	50	Male	13.6	1	2.8	1	PD
Pat168	Van Allen et al. (PMID 26359337)	Melanoma	low	Anti-CTLA-4	68	Male	2.23333	1	2.23333	1	NA
Pat17	Van Allen et al. (PMID 26359337)	Melanoma	high	Anti-CTLA-4	44	Male	6.83333	1	2.83333	1	PD
Pat170	Van Allen et al. (PMID 26359337)	Melanoma	low	Anti-CTLA-4	48	Male	3.6	1	3.23333	1	PD
Pat171	Van Allen et al. (PMID 26359337)	Melanoma	high	Anti-CTLA-4	66	Male	15.5333	1	2.83333	1	PD
Pat174	Van Allen et al. (PMID 26359337)	Melanoma	low	Anti-CTLA-4	57	Female	22.9333	0	4.46667	1	PR
Pat175	Van Allen et al. (PMID 26359337)	Melanoma	low	Anti-CTLA-4	67	Female	3	1	3	1	NA
Pat18	Van Allen et al. (PMID 26359337)	Melanoma	low	Anti-CTLA-4	55	Female	26.6	0	3.73333	1	PD
Pat19	Van Allen et al. (PMID 26359337)	Melanoma	high	Anti-CTLA-4	59	Male	5.83333	1	0.7	1	PD
Pat21	Van Allen et al. (PMID 26359337)	Melanoma	low	Anti-CTLA-4	81	Male	22.5333	1	18.6	1	SD
Pat24	Van Allen et al. (PMID 26359337)	Melanoma	high	Anti-CTLA-4	74	Female	32.3667	0	21.9333	0	PR
Pat25	Van Allen et al. (PMID 26359337)	Melanoma	high	Anti-CTLA-4	69	Male	10.8333	1	2.23333	1	PD
Pat27	Van Allen et al. (PMID 26359337)	Melanoma	low	Anti-CTLA-4	61	Male	45.9667	0	4.63333	1	PD
Pat28	Van Allen et al. (PMID 26359337)	Melanoma	low	Anti-CTLA-4	77	Male	39.4667	1	2.56667	1	PD
Pat29	Van Allen et al. (PMID 26359337)	Melanoma	high	Anti-CTLA-4	82	Male	44.2	0	11.3667	1	NA
Pat32	Van Allen et al. (PMID 26359337)	Melanoma	low	Anti-CTLA-4	72	Male	4.9	1	2.33333	1	PD
Pat33	Van Allen et al. (PMID 26359337)	Melanoma	high	Anti-CTLA-4	65	Male	7.03333	1	7.03333	1	PD
Pat36	Van Allen et al. (PMID 26359337)	Melanoma	high	Anti-CTLA-4	52	Female	1.8	1	1.36667	1	PD
Pat37	Van Allen et al. (PMID 26359337)	Melanoma	high	Anti-CTLA-4	47	Female	2.33333	1	0.766667	1	PD
Pat38	Van Allen et al. (PMID 26359337)	Melanoma	low	Anti-CTLA-4	45	Male	51.3	0	10.0667	1	PR
Pat39	Van Allen et al. (PMID 26359337)	Melanoma	low	Anti-CTLA-4	67	Male	49.5667	0	49.5667	0	CR
Pat40	Van Allen et al. (PMID 26359337)	Melanoma	high	Anti-CTLA-4	74	Male	1.13333	1	1.13333	1	PD
Pat41	Van Allen et al. (PMID 26359337)	Melanoma	high	Anti-CTLA-4	64	Male	4.26667	1	1.8	1	PD
Pat43	Van Allen et al. (PMID 26359337)	Melanoma	low	Anti-CTLA-4	75	Female	1.23333	1	1.23333	1	PD
Pat44	Van Allen et al. (PMID 26359337)	Melanoma	high	Anti-CTLA-4	57	Female	9.03333	1	2.06667	1	PD
Pat45	Van Allen et al. (PMID 26359337)	Melanoma	low	Anti-CTLA-4	68	Male	2.96667	1	2.03333	1	PD
Pat46	Van Allen et al. (PMID 26359337)	Melanoma	low	Anti-CTLA-4	36	Female	5.33333	1	1.2	1	PD
Pat47	Van Allen et al. (PMID 26359337)	Melanoma	high	Anti-CTLA-4	78	Male	36.8667	0	36.8667	0	CR
Pat49	Van Allen et al. (PMID 26359337)	Melanoma	low	Anti-CTLA-4	36	Male	34.4667	0	5.43333	1	SD
Pat50	Van Allen et al. (PMID 26359337)	Melanoma	low	Anti-CTLA-4	77	Male	2.16667	1	2.16667	1	PD
Pat54	Van Allen et al. (PMID 26359337)	Melanoma	low	Anti-CTLA-4	73	Male	6.93333	1	2.7	1	PD
Pat55	Van Allen et al. (PMID 26359337)	Melanoma	low	Anti-CTLA-4	71	Female	6.43333	1	2.6	1	PD
Pat56	Van Allen et al. (PMID 26359337)	Melanoma	high	Anti-CTLA-4	68	Male	7.83333	1	3.2	1	PD
Pat57	Van Allen et al. (PMID 26359337)	Melanoma	high	Anti-CTLA-4	69	Male	8.33333	1	2.26667	1	PD
Pat58	Van Allen et al. (PMID 26359337)	Melanoma	low	Anti-CTLA-4	59	Female	21.7333	1	3.3	1	PD
Pat59	Van Allen et al. (PMID 26359337)	Melanoma	low	Anti-CTLA-4	36	Male	7.46667	1	2.53333	1	PD
Pat60	Van Allen et al. (PMID 26359337)	Melanoma	low	Anti-CTLA-4	86	Male	9.06667	1	2.96667	1	PD
Pat62	Van Allen et al. (PMID 26359337)	Melanoma	low	Anti-CTLA-4	76	Male	20.0667	1	2.56667	1	PD
Pat63	Van Allen et al. (PMID 26359337)	Melanoma	high	Anti-CTLA-4	65	Male	34.6333	0	23.9333	0	CR
Pat64	Van Allen et al. (PMID 26359337)	Melanoma	low	Anti-CTLA-4	83	Male	3.53333	1	2.3	1	PD
Pat66	Van Allen et al. (PMID 26359337)	Melanoma	low	Anti-CTLA-4	44	Female	21.7667	0	19.9333	1	SD
Pat67	Van Allen et al. (PMID 26359337)	Melanoma	high	Anti-CTLA-4	39	Male	2.63333	1	2.63333	1	PD
Pat70	Van Allen et al. (PMID 26359337)	Melanoma	low	Anti-CTLA-4	38	Male	17.7333	1	0.5	1	PD
Pat71	Van Allen et al. (PMID 26359337)	Melanoma	low	Anti-CTLA-4	63	Male	4.56667	1	3.26667	1	PD
Pat73	Van Allen et al. (PMID 26359337)	Melanoma	high	Anti-CTLA-4	71	Male	14.7333	1	13.6	1	PR
Pat74	Van Allen et al. (PMID 26359337)	Melanoma	low	Anti-CTLA-4	73	Male	6.43333	1	2.66667	1	PD
Pat76	Van Allen et al. (PMID 26359337)	Melanoma	low	Anti-CTLA-4	74	Male	4.63333	1	2.33333	1	PD
Pat77	Van Allen et al. (PMID 26359337)	Melanoma	low	Anti-CTLA-4	21	Male	34.3	0	8.03333	0	PR
Pat78	Van Allen et al. (PMID 26359337)	Melanoma	low	Anti-CTLA-4	71	Female	1.26667	1	1.26667	1	PD
Pat79	Van Allen et al. (PMID 26359337)	Melanoma	low	Anti-CTLA-4	69	Male	26.7	1	13.5	1	PR
Pat80	Van Allen et al. (PMID 26359337)	Melanoma	low	Anti-CTLA-4	48	Male	24.1333	1	6.06667	1	SD
Pat81	Van Allen et al. (PMID 26359337)	Melanoma	high	Anti-CTLA-4	54	Female	20.9333	1	2.53333	1	PD
Pat82	Van Allen et al. (PMID 26359337)	Melanoma	high	Anti-CTLA-4	54	Female	3.46667	1	2.5	1	PD
Pat83	Van Allen et al. (PMID 26359337)	Melanoma	low	Anti-CTLA-4	22	Male	34.2333	0	3.56667	1	PD
Pat85	Van Allen et al. (PMID 26359337)	Melanoma	high	Anti-CTLA-4	83	Male	15.2667	1	2.76667	1	PD
Pat86	Van Allen et al. (PMID 26359337)	Melanoma	low	Anti-CTLA-4	55	Male	9.76667	1	5.1	1	SD
Pat88	Van Allen et al. (PMID 26359337)	Melanoma	low	Anti-CTLA-4	60	Female	32.9667	0	22.1667	0	SD
Pat90	Van Allen et al. (PMID 26359337)	Melanoma	low	Anti-CTLA-4	59	Male	33.5	0	22.3	0	PR
Pat92	Van Allen et al. (PMID 26359337)	Melanoma	low	Anti-CTLA-4	49	Male	4.1	1	2.8	1	PD
Pat98	Van Allen et al. (PMID 26359337)	Melanoma	high	Anti-CTLA-4	57	Female	4.66667	1	2.56667	1	PD
Patient1	Liu et al. (PMID 31792460)	Melanoma	high	Anti-PD-1/PD-L1	NA	Female	9.43333	1	3.1	1	PD
Patient10	Liu et al. (PMID 31792460)	Melanoma	low	Anti-PD-1/PD-L1	NA	Female	37.9667	1	5.63333	1	PR
Patient100	Liu et al. (PMID 31792460)	Melanoma	high	Anti-PD-1/PD-L1	NA	Female	31.2667	1	30.7333	0	PR
Patient102	Liu et al. (PMID 31792460)	Melanoma	low	Anti-PD-1/PD-L1	NA	Male	26.1667	0	5.86667	1	NA
Patient104	Liu et al. (PMID 31792460)	Melanoma	high	Anti-PD-1/PD-L1	NA	Female	26.3	0	26.3	0	PR
Patient105	Liu et al. (PMID 31792460)	Melanoma	low	Anti-PD-1/PD-L1	NA	Female	17.3667	1	12.6	0	NA
Patient106	Liu et al. (PMID 31792460)	Melanoma	low	Anti-PD-1/PD-L1	NA	Female	26	0	26	0	CR
Patient107	Liu et al. (PMID 31792460)	Melanoma	low	Anti-PD-1/PD-L1	NA	Male	1.56667	1	1.56667	1	PR
Patient108	Liu et al. (PMID 31792460)	Melanoma	high	Anti-PD-1/PD-L1	NA	Male	5.5	1	2.56667	1	PD
Patient11	Liu et al. (PMID 31792460)	Melanoma	low	Anti-PD-1/PD-L1	NA	Female	5.33333	1	2.83333	1	PD
Patient110	Liu et al. (PMID 31792460)	Melanoma	low	Anti-PD-1/PD-L1	NA	Female	16.8667	0	3.13333	1	PD
Patient112	Liu et al. (PMID 31792460)	Melanoma	low	Anti-PD-1/PD-L1	NA	Female	17.3667	1	3.03333	1	PD
Patient116	Liu et al. (PMID 31792460)	Melanoma	high	Anti-PD-1/PD-L1	NA	Female	3.93333	1	2.13333	1	PD
Patient117	Liu et al. (PMID 31792460)	Melanoma	high	Anti-PD-1/PD-L1	NA	Female	9.83333	1	3.33333	1	PD
Patient118	Liu et al. (PMID 31792460)	Melanoma	high	Anti-PD-1/PD-L1	NA	Female	43.8667	0	43.8667	0	PR
Patient119	Liu et al. (PMID 31792460)	Melanoma	high	Anti-PD-1/PD-L1	NA	Female	8.66667	1	2.46667	1	PD
Patient120	Liu et al. (PMID 31792460)	Melanoma	low	Anti-PD-1/PD-L1	NA	Female	43.7	0	43.7	0	CR
Patient121	Liu et al. (PMID 31792460)	Melanoma	low	Anti-PD-1/PD-L1	NA	Female	43.5333	0	40.9333	1	PR
Patient125	Liu et al. (PMID 31792460)	Melanoma	low	Anti-PD-1/PD-L1	NA	Male	32.6	0	32.6	0	CR
Patient126	Liu et al. (PMID 31792460)	Melanoma	low	Anti-PD-1/PD-L1	NA	Male	33.0667	0	24.7333	1	PR
Patient127	Liu et al. (PMID 31792460)	Melanoma	low	Anti-PD-1/PD-L1	NA	Male	28.8667	0	28.8667	0	CR
Patient13	Liu et al. (PMID 31792460)	Melanoma	low	Anti-PD-1/PD-L1	NA	Male	1.93333	1	1.46667	1	PD
Patient130	Liu et al. (PMID 31792460)	Melanoma	high	Anti-PD-1/PD-L1	NA	Female	6.4	1	4.13333	1	PD
Patient131	Liu et al. (PMID 31792460)	Melanoma	high	Anti-PD-1/PD-L1	NA	Male	27.7667	0	27.7667	0	PR
Patient132	Liu et al. (PMID 31792460)	Melanoma	low	Anti-PD-1/PD-L1	NA	Male	24.6333	0	12.9667	1	CR
Patient133	Liu et al. (PMID 31792460)	Melanoma	low	Anti-PD-1/PD-L1	NA	Male	12.3333	1	2.1	1	PD
Patient134	Liu et al. (PMID 31792460)	Melanoma	low	Anti-PD-1/PD-L1	NA	Male	19.6667	1	2.1	1	PD
Patient135	Liu et al. (PMID 31792460)	Melanoma	low	Anti-PD-1/PD-L1	NA	Male	20.9333	0	20.9333	0	CR
Patient136	Liu et al. (PMID 31792460)	Melanoma	low	Anti-PD-1/PD-L1	NA	Male	23.2667	0	2.06667	1	PD
Patient137	Liu et al. (PMID 31792460)	Melanoma	low	Anti-PD-1/PD-L1	NA	Female	25.7333	0	25.7333	0	CR
Patient14	Liu et al. (PMID 31792460)	Melanoma	low	Anti-PD-1/PD-L1	NA	Female	6.2	1	2.53333	1	PD
Patient140	Liu et al. (PMID 31792460)	Melanoma	low	Anti-PD-1/PD-L1	NA	Male	11.7	1	2.23333	1	PD
Patient141	Liu et al. (PMID 31792460)	Melanoma	low	Anti-PD-1/PD-L1	NA	Female	29.1667	0	29.1667	0	PR
Patient142	Liu et al. (PMID 31792460)	Melanoma	low	Anti-PD-1/PD-L1	NA	Female	33.2	0	33.2	0	SD
Patient143	Liu et al. (PMID 31792460)	Melanoma	low	Anti-PD-1/PD-L1	NA	Male	21	0	5.1	1	PD
Patient144	Liu et al. (PMID 31792460)	Melanoma	low	Anti-PD-1/PD-L1	NA	Male	22.0667	0	22.0667	0	PR
Patient145	Liu et al. (PMID 31792460)	Melanoma	high	Anti-PD-1/PD-L1	NA	Male	27.7667	0	27.7667	0	CR
Patient146	Liu et al. (PMID 31792460)	Melanoma	high	Anti-PD-1/PD-L1	NA	Female	20.4	0	20.4	0	CR
Patient147	Liu et al. (PMID 31792460)	Melanoma	high	Anti-PD-1/PD-L1	NA	Male	32	0	32	0	CR
Patient148	Liu et al. (PMID 31792460)	Melanoma	high	Anti-PD-1/PD-L1	NA	Female	26.4	0	26.4	0	PR
Patient149	Liu et al. (PMID 31792460)	Melanoma	high	Anti-PD-1/PD-L1	NA	Male	16.5667	1	7	1	SD
Patient15	Liu et al. (PMID 31792460)	Melanoma	high	Anti-PD-1/PD-L1	NA	Female	4.96667	1	3.5	1	PR
Patient150	Liu et al. (PMID 31792460)	Melanoma	low	Anti-PD-1/PD-L1	NA	Male	22.8333	0	22.8333	0	PR
Patient154	Liu et al. (PMID 31792460)	Melanoma	low	Anti-PD-1/PD-L1	NA	Female	21.1667	0	8.36667	1	SD
Patient155	Liu et al. (PMID 31792460)	Melanoma	low	Anti-PD-1/PD-L1	NA	Male	15.8333	0	3.76667	1	PD
Patient156	Liu et al. (PMID 31792460)	Melanoma	low	Anti-PD-1/PD-L1	NA	Male	2.9	1	2.66667	1	PD
Patient157	Liu et al. (PMID 31792460)	Melanoma	high	Anti-PD-1/PD-L1	NA	Male	4.76667	0	2.76667	1	PD
Patient158	Liu et al. (PMID 31792460)	Melanoma	low	Anti-PD-1/PD-L1	NA	Male	6.46667	0	5.4	1	PR
Patient159	Liu et al. (PMID 31792460)	Melanoma	high	Anti-PD-1/PD-L1	NA	Female	9.6	0	7.2	1	SD
Patient162	Liu et al. (PMID 31792460)	Melanoma	low	Anti-PD-1/PD-L1	NA	Male	6.7	1	1.76667	1	PD
Patient163	Liu et al. (PMID 31792460)	Melanoma	low	Anti-PD-1/PD-L1	NA	Male	5.76667	1	1.6	1	PD
Patient165	Liu et al. (PMID 31792460)	Melanoma	low	Anti-PD-1/PD-L1	NA	Male	2.5	0	0.433333	1	PD
Patient166	Liu et al. (PMID 31792460)	Melanoma	high	Anti-PD-1/PD-L1	NA	Female	6.83333	1	6.83333	0	PR
Patient167	Liu et al. (PMID 31792460)	Melanoma	high	Anti-PD-1/PD-L1	NA	Female	9.4	1	1.9	1	PD
Patient168	Liu et al. (PMID 31792460)	Melanoma	low	Anti-PD-1/PD-L1	NA	Male	20.7667	0	19.3333	0	PR
Patient169	Liu et al. (PMID 31792460)	Melanoma	low	Anti-PD-1/PD-L1	NA	Male	18.1	0	18.1	0	PR
Patient17	Liu et al. (PMID 31792460)	Melanoma	low	Anti-PD-1/PD-L1	NA	Male	22.8667	1	6.73333	1	SD
Patient170	Liu et al. (PMID 31792460)	Melanoma	high	Anti-PD-1/PD-L1	NA	Male	11.5667	0	11.5667	0	SD
Patient172	Liu et al. (PMID 31792460)	Melanoma	low	Anti-PD-1/PD-L1	NA	Male	9.06667	0	9.06667	1	SD
Patient173	Liu et al. (PMID 31792460)	Melanoma	low	Anti-PD-1/PD-L1	NA	Female	1.4	1	0.533333	1	PD
Patient179	Liu et al. (PMID 31792460)	Melanoma	low	Anti-PD-1/PD-L1	NA	Female	21.7667	0	11.2	1	PR
Patient18	Liu et al. (PMID 31792460)	Melanoma	high	Anti-PD-1/PD-L1	NA	Male	4.33333	1	2.86667	1	PD
Patient180	Liu et al. (PMID 31792460)	Melanoma	low	Anti-PD-1/PD-L1	NA	Male	12.6667	1	11.4333	1	SD
Patient181	Liu et al. (PMID 31792460)	Melanoma	high	Anti-PD-1/PD-L1	NA	Female	15.8667	0	15.8667	0	CR
Patient182	Liu et al. (PMID 31792460)	Melanoma	low	Anti-PD-1/PD-L1	NA	Female	24.9333	1	2.8	1	PD
Patient183	Liu et al. (PMID 31792460)	Melanoma	low	Anti-PD-1/PD-L1	NA	Male	19.0667	1	2.8	1	PD
Patient184	Liu et al. (PMID 31792460)	Melanoma	low	Anti-PD-1/PD-L1	NA	Male	17.1	0	12.4	0	CR
Patient185	Liu et al. (PMID 31792460)	Melanoma	low	Anti-PD-1/PD-L1	NA	Male	6.76667	0	6.76667	0	SD
Patient187	Liu et al. (PMID 31792460)	Melanoma	low	Anti-PD-1/PD-L1	NA	Female	20.5667	0	20.5667	0	CR
Patient188	Liu et al. (PMID 31792460)	Melanoma	high	Anti-PD-1/PD-L1	NA	Male	2.46667	1	0.766667	1	PD
Patient189	Liu et al. (PMID 31792460)	Melanoma	high	Anti-PD-1/PD-L1	NA	Female	23.9333	0	13.5333	1	PR
Patient191	Liu et al. (PMID 31792460)	Melanoma	low	Anti-PD-1/PD-L1	NA	Male	21.9333	0	21.9333	0	PR
Patient192	Liu et al. (PMID 31792460)	Melanoma	low	Anti-PD-1/PD-L1	NA	Female	9.66667	0	8.3	1	PR
Patient193	Liu et al. (PMID 31792460)	Melanoma	high	Anti-PD-1/PD-L1	NA	Female	21.9667	0	15.8667	1	SD
Patient195	Liu et al. (PMID 31792460)	Melanoma	low	Anti-PD-1/PD-L1	NA	Male	29.8333	0	29.8333	0	PR
Patient196	Liu et al. (PMID 31792460)	Melanoma	low	Anti-PD-1/PD-L1	NA	Male	2.7	1	2.7	1	PD
Patient197	Liu et al. (PMID 31792460)	Melanoma	high	Anti-PD-1/PD-L1	NA	Female	32	0	2.96667	1	PR
Patient20	Liu et al. (PMID 31792460)	Melanoma	low	Anti-PD-1/PD-L1	NA	Female	8.06667	1	2.8	1	PD
Patient200	Liu et al. (PMID 31792460)	Melanoma	low	Anti-PD-1/PD-L1	NA	Male	17.0667	1	3.6	1	PD
Patient201	Liu et al. (PMID 31792460)	Melanoma	low	Anti-PD-1/PD-L1	NA	Male	5.56667	1	2.3	1	PD
Patient203	Liu et al. (PMID 31792460)	Melanoma	low	Anti-PD-1/PD-L1	NA	Male	20.8667	1	3.3	1	PD
Patient204	Liu et al. (PMID 31792460)	Melanoma	low	Anti-PD-1/PD-L1	NA	Male	27.3	0	21	0	CR
Patient205	Liu et al. (PMID 31792460)	Melanoma	low	Anti-PD-1/PD-L1	NA	Female	13.0667	1	6.33333	1	PD
Patient206	Liu et al. (PMID 31792460)	Melanoma	low	Anti-PD-1/PD-L1	NA	Male	3	1	1.4	1	PD
Patient21	Liu et al. (PMID 31792460)	Melanoma	high	Anti-PD-1/PD-L1	NA	Female	30.2	0	30.2	0	PR
Patient22	Liu et al. (PMID 31792460)	Melanoma	high	Anti-PD-1/PD-L1	NA	Male	8.43333	1	3.03333	1	PD
Patient23	Liu et al. (PMID 31792460)	Melanoma	high	Anti-PD-1/PD-L1	NA	Male	32.5	0	2.56667	1	PD
Patient24	Liu et al. (PMID 31792460)	Melanoma	high	Anti-PD-1/PD-L1	NA	Male	4.56667	1	1.03333	1	PD
Patient25	Liu et al. (PMID 31792460)	Melanoma	high	Anti-PD-1/PD-L1	NA	Male	36.5333	0	25.0667	1	PR
Patient27	Liu et al. (PMID 31792460)	Melanoma	high	Anti-PD-1/PD-L1	NA	Male	14.3667	1	3.13333	1	PD
Patient30	Liu et al. (PMID 31792460)	Melanoma	low	Anti-PD-1/PD-L1	NA	Female	7.1	1	4.43333	1	SD
Patient31	Liu et al. (PMID 31792460)	Melanoma	low	Anti-PD-1/PD-L1	NA	Male	14.2	1	2.83333	1	PD
Patient32	Liu et al. (PMID 31792460)	Melanoma	low	Anti-PD-1/PD-L1	NA	Female	1.76667	1	1.63333	1	PD
Patient33	Liu et al. (PMID 31792460)	Melanoma	high	Anti-PD-1/PD-L1	NA	Female	55.9667	0	55.9667	0	PR
Patient34	Liu et al. (PMID 31792460)	Melanoma	high	Anti-PD-1/PD-L1	NA	Male	56.3667	0	8	1	PR
Patient35	Liu et al. (PMID 31792460)	Melanoma	low	Anti-PD-1/PD-L1	NA	Male	32.2667	1	6.03333	1	SD
Patient36	Liu et al. (PMID 31792460)	Melanoma	low	Anti-PD-1/PD-L1	NA	Male	15.0333	1	2.1	1	PD
Patient37	Liu et al. (PMID 31792460)	Melanoma	high	Anti-PD-1/PD-L1	NA	Male	9.16667	1	2.56667	1	PD
Patient38	Liu et al. (PMID 31792460)	Melanoma	low	Anti-PD-1/PD-L1	NA	Male	11.4333	1	3.26667	1	PD
Patient39	Liu et al. (PMID 31792460)	Melanoma	high	Anti-PD-1/PD-L1	NA	Male	31.2333	0	31.2333	0	SD
Patient4	Liu et al. (PMID 31792460)	Melanoma	low	Anti-PD-1/PD-L1	NA	Male	20	1	19.1333	1	CR
Patient40	Liu et al. (PMID 31792460)	Melanoma	low	Anti-PD-1/PD-L1	NA	Female	15.6	1	2.1	1	PD
Patient41	Liu et al. (PMID 31792460)	Melanoma	low	Anti-PD-1/PD-L1	NA	Male	56.1667	0	3.53333	1	PR
Patient42	Liu et al. (PMID 31792460)	Melanoma	high	Anti-PD-1/PD-L1	NA	Male	34.2333	0	34.2333	0	CR
Patient43	Liu et al. (PMID 31792460)	Melanoma	high	Anti-PD-1/PD-L1	NA	Male	30.8333	0	25	1	PR
Patient44	Liu et al. (PMID 31792460)	Melanoma	high	Anti-PD-1/PD-L1	NA	Male	30.7333	0	30.7333	0	PR
Patient45	Liu et al. (PMID 31792460)	Melanoma	high	Anti-PD-1/PD-L1	NA	Male	55.5333	0	55.5333	0	PR
Patient46	Liu et al. (PMID 31792460)	Melanoma	low	Anti-PD-1/PD-L1	NA	Male	29.8667	0	29.8667	0	SD
Patient47	Liu et al. (PMID 31792460)	Melanoma	low	Anti-PD-1/PD-L1	NA	Female	31.2333	0	2.46667	1	PD
Patient48	Liu et al. (PMID 31792460)	Melanoma	high	Anti-PD-1/PD-L1	NA	Female	1.76667	1	1.66667	1	PD
Patient49	Liu et al. (PMID 31792460)	Melanoma	low	Anti-PD-1/PD-L1	NA	Female	54.5	0	9.33333	1	PR
Patient50	Liu et al. (PMID 31792460)	Melanoma	high	Anti-PD-1/PD-L1	NA	Female	5.83333	1	3.5	1	NA
Patient51	Liu et al. (PMID 31792460)	Melanoma	low	Anti-PD-1/PD-L1	NA	Male	51.5667	0	15.7	1	PR
Patient54	Liu et al. (PMID 31792460)	Melanoma	low	Anti-PD-1/PD-L1	NA	Male	33.9	1	14.3	1	NA
Patient55	Liu et al. (PMID 31792460)	Melanoma	low	Anti-PD-1/PD-L1	NA	Male	50.1	0	50.1	0	PR
Patient56	Liu et al. (PMID 31792460)	Melanoma	high	Anti-PD-1/PD-L1	NA	Male	4.06667	1	2.36667	1	PD
Patient58	Liu et al. (PMID 31792460)	Melanoma	high	Anti-PD-1/PD-L1	NA	Male	10.1	1	2.56667	1	PD
Patient59	Liu et al. (PMID 31792460)	Melanoma	high	Anti-PD-1/PD-L1	NA	Male	6.36667	1	2.73333	1	PD
Patient6	Liu et al. (PMID 31792460)	Melanoma	high	Anti-PD-1/PD-L1	NA	Female	22.9	1	4.13333	1	SD
Patient60	Liu et al. (PMID 31792460)	Melanoma	low	Anti-PD-1/PD-L1	NA	Male	22.0667	1	5.83333	1	SD
Patient61	Liu et al. (PMID 31792460)	Melanoma	low	Anti-PD-1/PD-L1	NA	Female	32.9	0	32.9	0	SD
Patient62	Liu et al. (PMID 31792460)	Melanoma	low	Anti-PD-1/PD-L1	NA	Female	33.3667	0	33.3667	0	PR
Patient63	Liu et al. (PMID 31792460)	Melanoma	high	Anti-PD-1/PD-L1	NA	Female	5.93333	1	2.96667	1	PD
Patient67	Liu et al. (PMID 31792460)	Melanoma	high	Anti-PD-1/PD-L1	NA	Female	4.53333	1	3.13333	1	PD
Patient7	Liu et al. (PMID 31792460)	Melanoma	high	Anti-PD-1/PD-L1	NA	Male	8.96667	1	7.23333	1	SD
Patient72	Liu et al. (PMID 31792460)	Melanoma	low	Anti-PD-1/PD-L1	NA	Male	13.1667	0	2.23333	1	PD
Patient73	Liu et al. (PMID 31792460)	Melanoma	high	Anti-PD-1/PD-L1	NA	Male	28.2	1	2.83333	1	PD
Patient75	Liu et al. (PMID 31792460)	Melanoma	high	Anti-PD-1/PD-L1	NA	Male	29.7	0	29.7	1	PR
Patient77	Liu et al. (PMID 31792460)	Melanoma	low	Anti-PD-1/PD-L1	NA	Female	14.8	1	3.16667	1	PD
Patient78	Liu et al. (PMID 31792460)	Melanoma	low	Anti-PD-1/PD-L1	NA	Female	11.8667	1	2.86667	1	PD
Patient79	Liu et al. (PMID 31792460)	Melanoma	low	Anti-PD-1/PD-L1	NA	Female	28.3	0	2.8	1	PD
Patient8	Liu et al. (PMID 31792460)	Melanoma	high	Anti-PD-1/PD-L1	NA	Male	33.5	1	31.8333	1	SD
Patient80	Liu et al. (PMID 31792460)	Melanoma	high	Anti-PD-1/PD-L1	NA	Male	16.7333	1	2.56667	1	PD
Patient82	Liu et al. (PMID 31792460)	Melanoma	low	Anti-PD-1/PD-L1	NA	Male	4.36667	1	2.96667	1	PD
Patient83	Liu et al. (PMID 31792460)	Melanoma	low	Anti-PD-1/PD-L1	NA	Male	2.36667	1	2.36667	1	PD
Patient84	Liu et al. (PMID 31792460)	Melanoma	high	Anti-PD-1/PD-L1	NA	Female	5.46667	1	2.76667	1	PD
Patient86	Liu et al. (PMID 31792460)	Melanoma	low	Anti-PD-1/PD-L1	NA	Male	44.2333	0	44.2333	1	SD
Patient87	Liu et al. (PMID 31792460)	Melanoma	high	Anti-PD-1/PD-L1	NA	Female	42.1	0	38.0667	1	PR
Patient88	Liu et al. (PMID 31792460)	Melanoma	high	Anti-PD-1/PD-L1	NA	Male	2.46667	1	2.3	1	PD
Patient9	Liu et al. (PMID 31792460)	Melanoma	high	Anti-PD-1/PD-L1	NA	Female	32.1	0	0.7	1	PD
Patient94	Liu et al. (PMID 31792460)	Melanoma	low	Anti-PD-1/PD-L1	NA	Female	1.33333	1	1.33333	1	PD
Patient96	Liu et al. (PMID 31792460)	Melanoma	low	Anti-PD-1/PD-L1	NA	Male	30.4333	0	30.4333	0	CR
Patient98	Liu et al. (PMID 31792460)	Melanoma	high	Anti-PD-1/PD-L1	NA	Female	22.7667	1	2.43333	1	PD
Patient99	Liu et al. (PMID 31792460)	Melanoma	low	Anti-PD-1/PD-L1	NA	Male	30.7	0	10.6333	1	PR
PR03803	Snyder et al. (PMID 25409260)	Melanoma	low	Anti-CTLA-4	90	Male	94.6	1	NA	NA	NA
PR12117_T	Miao et la. (PMID 30150660)	Melanoma	low	Anti-CTLA-4	NA	Male	19.21	1	16.81	0	PR
PR4035_T	Miao et la. (PMID 30150660)	Melanoma	low	Anti-CTLA-4	NA	Male	50.43	0	50.2	0	PR
PR4046_T	Miao et la. (PMID 30150660)	Melanoma	low	Anti-CTLA-4	NA	Male	25.33	0	25.33	0	PR
PR4077_T	Miao et la. (PMID 30150660)	Melanoma	low	Anti-CTLA-4	NA	Male	73.24	0	72.76	0	PR
PR4091_T	Miao et la. (PMID 30150660)	Melanoma	low	Anti-CTLA-4	NA	Female	72.3	0	72.3	0	PR
PR4092_T	Miao et la. (PMID 30150660)	Melanoma	low	Anti-CTLA-4	NA	Female	73.24	0	72.53	0	PR
Pt1	Hugo et al. (PMID 26997480)	Melanoma	low	Anti-PD-1/PD-L1	66	Female	20.2333	1	NA	NA	PD
Pt10	Hugo et al. (PMID 26997480)	Melanoma	high	Anti-PD-1/PD-L1	60	Male	12.9	0	NA	NA	PD
Pt10	Riaz et al. (PMID 29033130)	Melanoma	high	Anti-PD-1/PD-L1	NA	NA	8.53333	1	3.96667	1	SD
Pt100	Riaz et al. (PMID 29033130)	Melanoma	high	Anti-PD-1/PD-L1	NA	NA	28	1	1.66667	1	PD
Pt101	Riaz et al. (PMID 29033130)	Melanoma	high	Anti-PD-1/PD-L1	NA	NA	27.8	0	20.4	1	PR
Pt102	Riaz et al. (PMID 29033130)	Melanoma	low	Anti-PD-1/PD-L1	NA	NA	21.2	0	3.73333	1	SD
Pt103	Riaz et al. (PMID 29033130)	Melanoma	high	Anti-PD-1/PD-L1	NA	NA	16.1333	0	1.66667	1	PD
Pt104	Riaz et al. (PMID 29033130)	Melanoma	high	Anti-PD-1/PD-L1	NA	NA	27.2667	0	24.7333	0	PR
Pt106	Riaz et al. (PMID 29033130)	Melanoma	low	Anti-PD-1/PD-L1	NA	NA	3.03333	1	1.86667	1	PD
Pt108	Riaz et al. (PMID 29033130)	Melanoma	high	Anti-PD-1/PD-L1	NA	NA	30.4333	0	18.3	1	SD
Pt11	Hugo et al. (PMID 26997480)	Melanoma	low	Anti-PD-1/PD-L1	37	Male	15.5667	1	NA	NA	PD
Pt11	Riaz et al. (PMID 29033130)	Melanoma	low	Anti-PD-1/PD-L1	NA	NA	27.9	1	1.96667	1	PD
Pt12	Hugo et al. (PMID 26997480)	Melanoma	low	Anti-PD-1/PD-L1	59	Male	10.9	1	NA	NA	PD
Pt13	Hugo et al. (PMID 26997480)	Melanoma	low	Anti-PD-1/PD-L1	53	Female	30.5667	0	NA	NA	CR
Pt13	Riaz et al. (PMID 29033130)	Melanoma	low	Anti-PD-1/PD-L1	NA	NA	9.33333	1	2.06667	1	PD
Pt14	Hugo et al. (PMID 26997480)	Melanoma	low	Anti-PD-1/PD-L1	27	Female	1.8	0	NA	NA	PD
Pt15	Hugo et al. (PMID 26997480)	Melanoma	high	Anti-PD-1/PD-L1	70	Male	32.6667	1	NA	NA	PR
Pt16	Hugo et al. (PMID 26997480)	Melanoma	low	Anti-PD-1/PD-L1	19	Male	6.2	1	NA	NA	PD
Pt17	Hugo et al. (PMID 26997480)	Melanoma	low	Anti-PD-1/PD-L1	67	Male	31.7667	1	NA	NA	PD
Pt17	Riaz et al. (PMID 29033130)	Melanoma	high	Anti-PD-1/PD-L1	NA	NA	1.9	1	1.6	1	PD
Pt18	Hugo et al. (PMID 26997480)	Melanoma	low	Anti-PD-1/PD-L1	64	Male	36.0333	0	NA	NA	PR
Pt18	Riaz et al. (PMID 29033130)	Melanoma	low	Anti-PD-1/PD-L1	NA	NA	35.7667	0	17.3	1	PR
Pt19	Hugo et al. (PMID 26997480)	Melanoma	low	Anti-PD-1/PD-L1	45	Male	35.3333	0	NA	NA	PR
Pt2	Hugo et al. (PMID 26997480)	Melanoma	low	Anti-PD-1/PD-L1	55	Male	30.9	0	NA	NA	PR
Pt20	Hugo et al. (PMID 26997480)	Melanoma	high	Anti-PD-1/PD-L1	63	Female	11.2333	1	NA	NA	PD
Pt21	Hugo et al. (PMID 26997480)	Melanoma	low	Anti-PD-1/PD-L1	60	Male	31.5	1	NA	NA	PR
Pt22	Hugo et al. (PMID 26997480)	Melanoma	low	Anti-PD-1/PD-L1	55	Male	6.06667	1	NA	NA	PD
Pt23	Hugo et al. (PMID 26997480)	Melanoma	low	Anti-PD-1/PD-L1	63	Male	3.43333	1	NA	NA	PD
Pt23	Riaz et al. (PMID 29033130)	Melanoma	low	Anti-PD-1/PD-L1	NA	NA	1.73333	1	1.73333	1	NA
Pt24	Hugo et al. (PMID 26997480)	Melanoma	high	Anti-PD-1/PD-L1	70	Male	32.4667	1	NA	NA	PR
Pt24	Riaz et al. (PMID 29033130)	Melanoma	high	Anti-PD-1/PD-L1	NA	NA	4.96667	0	1.66667	1	PD
Pt25	Hugo et al. (PMID 26997480)	Melanoma	high	Anti-PD-1/PD-L1	74	Male	8.73333	1	NA	NA	PD
Pt25	Riaz et al. (PMID 29033130)	Melanoma	low	Anti-PD-1/PD-L1	NA	NA	3.36667	1	0.8	1	PD
Pt26	Hugo et al. (PMID 26997480)	Melanoma	low	Anti-PD-1/PD-L1	71	Male	44.5333	0	NA	NA	CR
Pt26	Riaz et al. (PMID 29033130)	Melanoma	high	Anti-PD-1/PD-L1	NA	NA	31.7333	0	9.8	1	SD
Pt27	Hugo et al. (PMID 26997480)	Melanoma	low	Anti-PD-1/PD-L1	83	Male	18.2667	0	NA	NA	CR
Pt27	Riaz et al. (PMID 29033130)	Melanoma	low	Anti-PD-1/PD-L1	NA	NA	15.8333	1	1.66667	1	PD
Pt28	Hugo et al. (PMID 26997480)	Melanoma	low	Anti-PD-1/PD-L1	82	Male	14.6333	1	NA	NA	PR
Pt28	Riaz et al. (PMID 29033130)	Melanoma	high	Anti-PD-1/PD-L1	NA	NA	24.6667	1	2.03333	1	PD
Pt29	Hugo et al. (PMID 26997480)	Melanoma	high	Anti-PD-1/PD-L1	84	Male	8.96667	1	NA	NA	PD
Pt29	Riaz et al. (PMID 29033130)	Melanoma	high	Anti-PD-1/PD-L1	NA	NA	9.1	1	1.66667	1	PD
Pt3	Hugo et al. (PMID 26997480)	Melanoma	low	Anti-PD-1/PD-L1	58	Male	23.0333	1	NA	NA	PR
Pt3	Riaz et al. (PMID 29033130)	Melanoma	high	Anti-PD-1/PD-L1	NA	NA	38.1333	0	19.4333	1	PR
Pt30	Hugo et al. (PMID 26997480)	Melanoma	low	Anti-PD-1/PD-L1	80	Female	3.33333	1	NA	NA	PD
Pt30	Riaz et al. (PMID 29033130)	Melanoma	low	Anti-PD-1/PD-L1	NA	NA	35.1	0	20.1	1	CR
Pt31	Hugo et al. (PMID 26997480)	Melanoma	low	Anti-PD-1/PD-L1	47	Male	23.4667	0	NA	NA	PD
Pt31	Riaz et al. (PMID 29033130)	Melanoma	high	Anti-PD-1/PD-L1	NA	NA	32.0333	0	1.66667	1	PD
Pt32	Hugo et al. (PMID 26997480)	Melanoma	low	Anti-PD-1/PD-L1	47	Male	5.7	1	NA	NA	PD
Pt32	Riaz et al. (PMID 29033130)	Melanoma	low	Anti-PD-1/PD-L1	NA	NA	3.8	0	1.9	1	PD
Pt33	Hugo et al. (PMID 26997480)	Melanoma	low	Anti-PD-1/PD-L1	80	Female	72.5667	0	NA	NA	CR
Pt34	Hugo et al. (PMID 26997480)	Melanoma	high	Anti-PD-1/PD-L1	42	Male	13.9333	0	NA	NA	CR
Pt34	Riaz et al. (PMID 29033130)	Melanoma	low	Anti-PD-1/PD-L1	NA	NA	27.8	0	27.8	0	PR
Pt35	Hugo et al. (PMID 26997480)	Melanoma	low	Anti-PD-1/PD-L1	65	Female	14.2333	0	NA	NA	PR
Pt36	Hugo et al. (PMID 26997480)	Melanoma	high	Anti-PD-1/PD-L1	61	Female	27.9	1	NA	NA	PD
Pt36	Riaz et al. (PMID 29033130)	Melanoma	high	Anti-PD-1/PD-L1	NA	NA	36.0333	0	24.5667	0	SD
Pt37	Hugo et al. (PMID 26997480)	Melanoma	low	Anti-PD-1/PD-L1	70	Female	12.1333	0	NA	NA	PR
Pt37	Riaz et al. (PMID 29033130)	Melanoma	high	Anti-PD-1/PD-L1	NA	NA	21.5333	1	5.86667	1	SD
Pt38	Hugo et al. (PMID 26997480)	Melanoma	low	Anti-PD-1/PD-L1	57	Female	14.9333	0	NA	NA	PR
Pt38	Riaz et al. (PMID 29033130)	Melanoma	high	Anti-PD-1/PD-L1	NA	NA	5.56667	1	5.56667	1	SD
Pt4	Hugo et al. (PMID 26997480)	Melanoma	low	Anti-PD-1/PD-L1	62	Male	31.6	0	NA	NA	PR
Pt4	Riaz et al. (PMID 29033130)	Melanoma	high	Anti-PD-1/PD-L1	NA	NA	21.1	1	5.83333	1	SD
Pt44	Riaz et al. (PMID 29033130)	Melanoma	low	Anti-PD-1/PD-L1	NA	NA	36.4333	0	18.6667	1	PR
Pt46	Riaz et al. (PMID 29033130)	Melanoma	low	Anti-PD-1/PD-L1	NA	NA	7.56667	1	1.7	1	PD
Pt47	Riaz et al. (PMID 29033130)	Melanoma	low	Anti-PD-1/PD-L1	NA	NA	23.9333	1	1.9	1	PD
Pt48	Riaz et al. (PMID 29033130)	Melanoma	high	Anti-PD-1/PD-L1	NA	NA	34.8667	0	34.8667	0	CR
Pt49	Riaz et al. (PMID 29033130)	Melanoma	low	Anti-PD-1/PD-L1	NA	NA	27.5667	0	27.5667	0	PR
Pt5	Hugo et al. (PMID 26997480)	Melanoma	low	Anti-PD-1/PD-L1	61	Male	14.6333	0	NA	NA	PR
Pt5	Riaz et al. (PMID 29033130)	Melanoma	high	Anti-PD-1/PD-L1	NA	NA	7.4	1	1.86667	1	PD
Pt51	Riaz et al. (PMID 29033130)	Melanoma	low	Anti-PD-1/PD-L1	NA	NA	1.9	0	1.56667	1	PD
Pt52	Riaz et al. (PMID 29033130)	Melanoma	high	Anti-PD-1/PD-L1	NA	NA	15.8667	1	1.9	1	PD
Pt53	Riaz et al. (PMID 29033130)	Melanoma	high	Anti-PD-1/PD-L1	NA	NA	14.4333	1	8.76667	0	PR
Pt54	Riaz et al. (PMID 29033130)	Melanoma	low	Anti-PD-1/PD-L1	NA	NA	28.8333	0	28.8333	0	PR
Pt58	Riaz et al. (PMID 29033130)	Melanoma	low	Anti-PD-1/PD-L1	NA	NA	16.6333	1	3.76667	1	SD
Pt59	Riaz et al. (PMID 29033130)	Melanoma	high	Anti-PD-1/PD-L1	NA	NA	23.6	1	3.7	1	SD
Pt6	Hugo et al. (PMID 26997480)	Melanoma	low	Anti-PD-1/PD-L1	51	Male	29.4	0	NA	NA	PR
Pt60	Riaz et al. (PMID 29033130)	Melanoma	low	Anti-PD-1/PD-L1	NA	NA	24.6	0	1.7	1	PD
Pt65	Riaz et al. (PMID 29033130)	Melanoma	low	Anti-PD-1/PD-L1	NA	NA	23.0667	0	9.33333	0	SD
Pt66	Riaz et al. (PMID 29033130)	Melanoma	low	Anti-PD-1/PD-L1	NA	NA	18.0667	1	1.96667	1	PD
Pt67	Riaz et al. (PMID 29033130)	Melanoma	high	Anti-PD-1/PD-L1	NA	NA	34.4	0	9.36667	1	SD
Pt68	Riaz et al. (PMID 29033130)	Melanoma	low	Anti-PD-1/PD-L1	NA	NA	28.0667	0	25.3	0	PR
Pt7	Hugo et al. (PMID 26997480)	Melanoma	low	Anti-PD-1/PD-L1	55	Female	22.0667	1	NA	NA	PD
Pt7	Riaz et al. (PMID 29033130)	Melanoma	low	Anti-PD-1/PD-L1	NA	NA	38.3	0	14.8667	0	PR
Pt70	Riaz et al. (PMID 29033130)	Melanoma	low	Anti-PD-1/PD-L1	NA	NA	10.3667	1	3.53333	0	SD
Pt71	Riaz et al. (PMID 29033130)	Melanoma	high	Anti-PD-1/PD-L1	NA	NA	8.2	0	5.86667	0	SD
Pt72	Riaz et al. (PMID 29033130)	Melanoma	low	Anti-PD-1/PD-L1	NA	NA	25.6667	1	11.1	1	PR
Pt73	Riaz et al. (PMID 29033130)	Melanoma	high	Anti-PD-1/PD-L1	NA	NA	9.36667	0	5.6	1	SD
Pt74	Riaz et al. (PMID 29033130)	Melanoma	high	Anti-PD-1/PD-L1	NA	NA	0.666667	1	0.666667	1	NA
Pt76	Riaz et al. (PMID 29033130)	Melanoma	high	Anti-PD-1/PD-L1	NA	NA	0.333333	1	0.333333	1	NA
Pt77	Riaz et al. (PMID 29033130)	Melanoma	low	Anti-PD-1/PD-L1	NA	NA	15.7	1	5.43333	1	SD
Pt79	Riaz et al. (PMID 29033130)	Melanoma	high	Anti-PD-1/PD-L1	NA	NA	7.26667	1	5.7	1	SD
Pt8	Riaz et al. (PMID 29033130)	Melanoma	high	Anti-PD-1/PD-L1	NA	NA	8.63333	1	1.73333	1	PD
Pt82	Riaz et al. (PMID 29033130)	Melanoma	high	Anti-PD-1/PD-L1	NA	NA	14.3	1	7.33333	1	SD
Pt83	Riaz et al. (PMID 29033130)	Melanoma	low	Anti-PD-1/PD-L1	NA	NA	15.4	0	11.7	0	SD
Pt84	Riaz et al. (PMID 29033130)	Melanoma	high	Anti-PD-1/PD-L1	NA	NA	5.03333	1	1.66667	1	PD
Pt85	Riaz et al. (PMID 29033130)	Melanoma	high	Anti-PD-1/PD-L1	NA	NA	30.1333	0	1.63333	1	PD
Pt86	Riaz et al. (PMID 29033130)	Melanoma	high	Anti-PD-1/PD-L1	NA	NA	9.06667	1	2.56667	1	PD
Pt87	Riaz et al. (PMID 29033130)	Melanoma	low	Anti-PD-1/PD-L1	NA	NA	32.4667	0	3.6	1	SD
Pt89	Riaz et al. (PMID 29033130)	Melanoma	high	Anti-PD-1/PD-L1	NA	NA	28.1333	1	7.3	1	SD
Pt9	Hugo et al. (PMID 26997480)	Melanoma	low	Anti-PD-1/PD-L1	68	Male	35.1333	0	NA	NA	CR
Pt9	Riaz et al. (PMID 29033130)	Melanoma	low	Anti-PD-1/PD-L1	NA	NA	3.06667	1	2.2	1	PD
Pt90	Riaz et al. (PMID 29033130)	Melanoma	high	Anti-PD-1/PD-L1	NA	NA	5.8	1	1.46667	1	PD
Pt92	Riaz et al. (PMID 29033130)	Melanoma	low	Anti-PD-1/PD-L1	NA	NA	11.1	1	6.33333	1	SD
Pt93	Riaz et al. (PMID 29033130)	Melanoma	high	Anti-PD-1/PD-L1	NA	NA	28.3	0	1.7	1	PD
Pt94	Riaz et al. (PMID 29033130)	Melanoma	low	Anti-PD-1/PD-L1	NA	NA	32.7	0	24.3	0	CR
Pt98	Riaz et al. (PMID 29033130)	Melanoma	high	Anti-PD-1/PD-L1	NA	NA	24.9	1	13.6	1	SD
R7495	Miao et la. (PMID 30150660)	Non-small cell lung cancer	low	Anti-PD-1/PD-L1	63	Male	1.38	0	1.38	1	PD
RCC_1-Tumor-SM-A46EX	Miao et la. (PMID 29301960)	Renal cell carcinoma	low	Anti-PD-1/PD-L1	49	Male	1.43333	0	1.26667	1	PD
RCC_10-Tumor-SM-A46EN	Miao et la. (PMID 29301960)	Renal cell carcinoma	low	Anti-PD-1/PD-L1	64	Female	35.2667	0	5.76667	0	SD
RCC_102-Tumor-SM-A46FM	Miao et la. (PMID 29301960)	Renal cell carcinoma	low	Anti-PD-1/PD-L1	64	Male	5.5	0	3.6	1	SD
RCC_105-Tumor-SM-A46FA	Miao et la. (PMID 29301960)	Renal cell carcinoma	high	Anti-PD-1/PD-L1	64	Male	3.93333	1	1.5	1	PD
RCC_106-Tumor-SM-A46FT	Miao et la. (PMID 29301960)	Renal cell carcinoma	low	Anti-PD-1/PD-L1	61	Female	29	0	27.3667	0	PR
RCC_11-Tumor-SM-A46F1	Miao et la. (PMID 29301960)	Renal cell carcinoma	low	Anti-PD-1/PD-L1	50	Male	34.1333	0	4.06667	1	SD
RCC_114-Tumor-SM-A46FO	Miao et la. (PMID 29301960)	Renal cell carcinoma	low	Anti-PD-1/PD-L1	57	Female	11.3333	0	6.93333	1	PR
RCC_115-Tumor-SM-A46FY	Miao et la. (PMID 29301960)	Renal cell carcinoma	high	Anti-PD-1/PD-L1	60	Male	12.2	0	2.9	1	SD
RCC_117-Tumor-SM-A46FP	Miao et la. (PMID 29301960)	Renal cell carcinoma	low	Anti-PD-1/PD-L1	58	Male	2.13333	0	1.26667	0	SD
RCC_119-Tumor-SM-A46FX	Miao et la. (PMID 29301960)	Renal cell carcinoma	low	Anti-PD-1/PD-L1	72	Male	25.7667	0	13.8	1	PR
RCC_14-Tumor-SM-A46F5	Miao et la. (PMID 29301960)	Renal cell carcinoma	low	Anti-PD-1/PD-L1	59	Male	34.1667	0	18.0333	1	PR
RCC_15-Tumor-SM-A46EE	Miao et la. (PMID 29301960)	Renal cell carcinoma	low	Anti-PD-1/PD-L1	73	Female	33.7667	1	22.1	1	SD
RCC_18-Tumor-SM-A46EL	Miao et la. (PMID 29301960)	Renal cell carcinoma	low	Anti-PD-1/PD-L1	68	Male	3.7	0	1.43333	1	PD
RCC_20-Tumor-SM-A46EG	Miao et la. (PMID 29301960)	Renal cell carcinoma	low	Anti-PD-1/PD-L1	76	Male	35.5	0	34.0667	0	CR
RCC_21-Tumor-SM-A46FB	Miao et la. (PMID 29301960)	Renal cell carcinoma	low	Anti-PD-1/PD-L1	64	Male	11.6333	0	1.43333	0	SD
RCC_25-Tumor-SM-A46EF	Miao et la. (PMID 29301960)	Renal cell carcinoma	low	Anti-PD-1/PD-L1	72	Female	5.56667	1	1.3	1	PD
RCC_27-Tumor-SM-A46ES	Miao et la. (PMID 29301960)	Renal cell carcinoma	low	Anti-PD-1/PD-L1	59	Male	32.2667	0	1.16667	1	PD
RCC_32-Tumor-SM-A46FH	Miao et la. (PMID 29301960)	Renal cell carcinoma	low	Anti-PD-1/PD-L1	65	Male	8	1	7.1	0	SD
RCC_39-Tumor-SM-A46EP	Miao et la. (PMID 29301960)	Renal cell carcinoma	low	Anti-PD-1/PD-L1	72	Male	10.2	1	1.23333	1	PD
RCC_41-Tumor-SM-A46FE	Miao et la. (PMID 29301960)	Renal cell carcinoma	low	Anti-PD-1/PD-L1	66	Male	6.5	0	1.4	1	PD
RCC_50-Tumor-SM-A46EK	Miao et la. (PMID 29301960)	Renal cell carcinoma	low	Anti-PD-1/PD-L1	63	Female	32.7333	0	2.86667	1	SD
RCC_52-Tumor-SM-A46EU	Miao et la. (PMID 29301960)	Renal cell carcinoma	low	Anti-PD-1/PD-L1	63	Female	33.1667	0	8.2	1	SD
RCC_56-Tumor-SM-A46EJ	Miao et la. (PMID 29301960)	Renal cell carcinoma	low	Anti-PD-1/PD-L1	62	Female	33.0667	0	2.7	1	SD
RCC_58-Tumor-SM-A46FJ	Miao et la. (PMID 29301960)	Renal cell carcinoma	high	Anti-PD-1/PD-L1	55	Female	32.9333	0	22.9	0	PR
RCC_62-Tumor-SM-A46FI	Miao et la. (PMID 29301960)	Renal cell carcinoma	low	Anti-PD-1/PD-L1	48	Female	3.53333	0	2.9	1	SD
RCC_68-Tumor-SM-A46FC	Miao et la. (PMID 29301960)	Renal cell carcinoma	low	Anti-PD-1/PD-L1	69	Male	24.6667	1	1.3	1	PD
RCC_73-Tumor-SM-A46FG	Miao et la. (PMID 29301960)	Renal cell carcinoma	high	Anti-PD-1/PD-L1	77	Male	5.93333	1	1.93333	1	PD
RCC_79-Tumor-SM-A46ER	Miao et la. (PMID 29301960)	Renal cell carcinoma	low	Anti-PD-1/PD-L1	61	Female	29.1	0	4.33333	1	SD
RCC_84-Tumor-SM-A46FL	Miao et la. (PMID 29301960)	Renal cell carcinoma	low	Anti-PD-1/PD-L1	55	Female	22.6667	1	2.93333	1	SD
RCC_85-Tumor-SM-A46EQ	Miao et la. (PMID 29301960)	Renal cell carcinoma	high	Anti-PD-1/PD-L1	36	Male	23.7333	1	1.4	0	SD
RCC_90-Tumor-SM-A46F3	Miao et la. (PMID 29301960)	Renal cell carcinoma	low	Anti-PD-1/PD-L1	54	Male	16.6333	1	1.2	1	PD
RCC_93-Tumor-SM-A46F8	Miao et la. (PMID 29301960)	Renal cell carcinoma	low	Anti-PD-1/PD-L1	64	Male	22.8	1	16.6667	1	PR
RCC_96-Tumor-SM-A46FW	Miao et la. (PMID 29301960)	Renal cell carcinoma	low	Anti-PD-1/PD-L1	75	Female	19.4	0	1.23333	1	PD
RCC_97-Tumor-SM-A46EW	Miao et la. (PMID 29301960)	Renal cell carcinoma	high	Anti-PD-1/PD-L1	54	Male	29.0333	0	1.23333	1	PD
RCC_99-Tumor-SM-A46F7	Miao et la. (PMID 29301960)	Renal cell carcinoma	low	Anti-PD-1/PD-L1	50	Male	1.36667	1	1.36667	1	PD
RH090935	Miao et la. (PMID 30150660)	Non-small cell lung cancer	low	Anti-PD-1/PD-L1	78	Female	10.39	0	10.39	0	PR
RI1933	Miao et la. (PMID 30150660)	Non-small cell lung cancer	low	Anti-PD-1/PD-L1	60	Female	16.58	0	16.58	0	PR
RO3338	Miao et la. (PMID 30150660)	Non-small cell lung cancer	high	Anti-PD-1/PD-L1	71	Male	2.07	0	2.07	1	PD
SA9755	Miao et la. (PMID 30150660)	Non-small cell lung cancer	low	Anti-PD-1/PD-L1	63	Female	8.39	0	8.39	0	PR
SAM0011a04dd0ef	Mariathasan et al. (PMID 29443960)	Urothelial cancer	high	Anti-PD-1/PD-L1	NA	Male	10.9076	1	NA	NA	PD
SAM00c84e944073	Mariathasan et al. (PMID 29443960)	Urothelial cancer	high	Anti-PD-1/PD-L1	NA	Male	2.82546	1	NA	NA	NA
SAM0241656aa6b0	Mariathasan et al. (PMID 29443960)	Urothelial cancer	high	Anti-PD-1/PD-L1	NA	Male	6.73511	1	NA	NA	PD
SAM03c076511f1a	Mariathasan et al. (PMID 29443960)	Urothelial cancer	high	Anti-PD-1/PD-L1	NA	Male	12.7146	0	NA	NA	PR
SAM059abec239b1	Mariathasan et al. (PMID 29443960)	Urothelial cancer	high	Anti-PD-1/PD-L1	NA	Female	20.271	0	NA	NA	SD
SAM06e3233ae94d	Mariathasan et al. (PMID 29443960)	Urothelial cancer	high	Anti-PD-1/PD-L1	NA	Male	6.40657	1	NA	NA	SD
SAM07653ec609da	Mariathasan et al. (PMID 29443960)	Urothelial cancer	low	Anti-PD-1/PD-L1	NA	Male	18.6283	0	NA	NA	NA
SAM07cdac36f73d	Mariathasan et al. (PMID 29443960)	Urothelial cancer	high	Anti-PD-1/PD-L1	NA	Male	5.8809	1	NA	NA	PD
SAM0af9bfb5a20a	Mariathasan et al. (PMID 29443960)	Urothelial cancer	high	Anti-PD-1/PD-L1	NA	Male	3.54825	1	NA	NA	SD
SAM0dc993732a18	Mariathasan et al. (PMID 29443960)	Urothelial cancer	high	Anti-PD-1/PD-L1	NA	Male	1.70842	1	NA	NA	NA
SAM0f9cac4ca7a0	Mariathasan et al. (PMID 29443960)	Urothelial cancer	high	Anti-PD-1/PD-L1	NA	Female	13.2731	1	NA	NA	SD
SAM11b8c6d25646	Mariathasan et al. (PMID 29443960)	Urothelial cancer	high	Anti-PD-1/PD-L1	NA	Male	0.591376	1	NA	NA	NA
SAM1288ab6c6879	Mariathasan et al. (PMID 29443960)	Urothelial cancer	high	Anti-PD-1/PD-L1	NA	Male	4.27105	1	NA	NA	PD
SAM15ce02e8ab79	Mariathasan et al. (PMID 29443960)	Urothelial cancer	high	Anti-PD-1/PD-L1	NA	Male	7.95072	1	NA	NA	PD
SAM16df40838728	Mariathasan et al. (PMID 29443960)	Urothelial cancer	high	Anti-PD-1/PD-L1	NA	Male	7.32649	1	NA	NA	PD
SAM1715a784b228	Mariathasan et al. (PMID 29443960)	Urothelial cancer	high	Anti-PD-1/PD-L1	NA	Female	6.2423	1	NA	NA	PD
SAM17a1263100b6	Mariathasan et al. (PMID 29443960)	Urothelial cancer	high	Anti-PD-1/PD-L1	NA	Male	1.05133	1	NA	NA	NA
SAM189fc63f560d	Mariathasan et al. (PMID 29443960)	Urothelial cancer	high	Anti-PD-1/PD-L1	NA	Male	20.8296	0	NA	NA	CR
SAM18b596fef19d	Mariathasan et al. (PMID 29443960)	Urothelial cancer	high	Anti-PD-1/PD-L1	NA	Female	23.2608	0	NA	NA	PR
SAM18c076c8cc44	Mariathasan et al. (PMID 29443960)	Urothelial cancer	high	Anti-PD-1/PD-L1	NA	Male	11.3676	1	NA	NA	SD
SAM18d13ef5f0b2	Mariathasan et al. (PMID 29443960)	Urothelial cancer	high	Anti-PD-1/PD-L1	NA	Male	14.9815	0	NA	NA	PD
SAM194adbffb279	Mariathasan et al. (PMID 29443960)	Urothelial cancer	high	Anti-PD-1/PD-L1	NA	Female	2.85832	1	NA	NA	PD
SAM1c2d72630a45	Mariathasan et al. (PMID 29443960)	Urothelial cancer	high	Anti-PD-1/PD-L1	NA	Male	15.4415	0	NA	NA	PD
SAM1c606a593dac	Mariathasan et al. (PMID 29443960)	Urothelial cancer	high	Anti-PD-1/PD-L1	NA	Male	3.12115	1	NA	NA	PD
SAM1d5c6601cfbd	Mariathasan et al. (PMID 29443960)	Urothelial cancer	high	Anti-PD-1/PD-L1	NA	Male	14.7515	0	NA	NA	SD
SAM1db67552b17b	Mariathasan et al. (PMID 29443960)	Urothelial cancer	high	Anti-PD-1/PD-L1	NA	Female	7.88501	1	NA	NA	PD
SAM1dc479d93adf	Mariathasan et al. (PMID 29443960)	Urothelial cancer	high	Anti-PD-1/PD-L1	NA	Male	18.5626	0	NA	NA	CR
SAM1de5ed746a87	Mariathasan et al. (PMID 29443960)	Urothelial cancer	high	Anti-PD-1/PD-L1	NA	Male	1.80698	1	NA	NA	NA
SAM1eaee5f544bb	Mariathasan et al. (PMID 29443960)	Urothelial cancer	high	Anti-PD-1/PD-L1	NA	Male	9.03491	1	NA	NA	PD
SAM1fb6f209c10b	Mariathasan et al. (PMID 29443960)	Urothelial cancer	high	Anti-PD-1/PD-L1	NA	Male	22.7351	0	NA	NA	PD
SAM23cfb934e691	Mariathasan et al. (PMID 29443960)	Urothelial cancer	high	Anti-PD-1/PD-L1	NA	Male	13.4045	1	NA	NA	SD
SAM246e2b1e2dbd	Mariathasan et al. (PMID 29443960)	Urothelial cancer	high	Anti-PD-1/PD-L1	NA	Male	16.5914	0	NA	NA	PR
SAM26588ab3ca30	Mariathasan et al. (PMID 29443960)	Urothelial cancer	low	Anti-PD-1/PD-L1	NA	Male	14.1273	0	NA	NA	PD
SAM26c3adf4fdf4	Mariathasan et al. (PMID 29443960)	Urothelial cancer	high	Anti-PD-1/PD-L1	NA	Male	15.54	1	NA	NA	PR
SAM271ae9c9a478	Mariathasan et al. (PMID 29443960)	Urothelial cancer	high	Anti-PD-1/PD-L1	NA	Male	19.3511	0	NA	NA	CR
SAM28b83d252b94	Mariathasan et al. (PMID 29443960)	Urothelial cancer	high	Anti-PD-1/PD-L1	NA	Female	19.1211	0	NA	NA	SD
SAM28fb1b98f554	Mariathasan et al. (PMID 29443960)	Urothelial cancer	high	Anti-PD-1/PD-L1	NA	Male	20.6324	0	NA	NA	PR
SAM29d442dc78d2	Mariathasan et al. (PMID 29443960)	Urothelial cancer	high	Anti-PD-1/PD-L1	NA	Male	21.848	0	NA	NA	SD
SAM29dddba289b1	Mariathasan et al. (PMID 29443960)	Urothelial cancer	high	Anti-PD-1/PD-L1	NA	Female	8.24641	1	NA	NA	SD
SAM2a8632c5ede4	Mariathasan et al. (PMID 29443960)	Urothelial cancer	high	Anti-PD-1/PD-L1	NA	Male	10.4148	1	NA	NA	PD
SAM2b1948c25f96	Mariathasan et al. (PMID 29443960)	Urothelial cancer	high	Anti-PD-1/PD-L1	NA	Male	9.23203	1	NA	NA	SD
SAM2bc9e72333fd	Mariathasan et al. (PMID 29443960)	Urothelial cancer	high	Anti-PD-1/PD-L1	NA	Female	6.70226	1	NA	NA	SD
SAM2beb6f9f3307	Mariathasan et al. (PMID 29443960)	Urothelial cancer	high	Anti-PD-1/PD-L1	NA	Male	4.50103	1	NA	NA	PD
SAM2cc0fe4690c0	Mariathasan et al. (PMID 29443960)	Urothelial cancer	high	Anti-PD-1/PD-L1	NA	Male	6.96509	1	NA	NA	SD
SAM2d9b66bc81bd	Mariathasan et al. (PMID 29443960)	Urothelial cancer	high	Anti-PD-1/PD-L1	NA	Male	12.846	0	NA	NA	PR
SAM2e19aad0e9c5	Mariathasan et al. (PMID 29443960)	Urothelial cancer	high	Anti-PD-1/PD-L1	NA	Male	15.8686	1	NA	NA	PD
SAM2e666ce5dec0	Mariathasan et al. (PMID 29443960)	Urothelial cancer	high	Anti-PD-1/PD-L1	NA	Male	16.46	1	NA	NA	PD
SAM2f090346203e	Mariathasan et al. (PMID 29443960)	Urothelial cancer	high	Anti-PD-1/PD-L1	NA	Male	3.12115	1	NA	NA	PD
SAM30aa07b0e6bc	Mariathasan et al. (PMID 29443960)	Urothelial cancer	high	Anti-PD-1/PD-L1	NA	Male	2.13552	1	NA	NA	NA
SAM30b37352734d	Mariathasan et al. (PMID 29443960)	Urothelial cancer	high	Anti-PD-1/PD-L1	NA	Male	15.3101	1	NA	NA	SD
SAM31cac6912e3c	Mariathasan et al. (PMID 29443960)	Urothelial cancer	high	Anti-PD-1/PD-L1	NA	Male	21.3224	0	NA	NA	PR
SAM33ea8425dbb0	Mariathasan et al. (PMID 29443960)	Urothelial cancer	high	Anti-PD-1/PD-L1	NA	Male	21.3881	0	NA	NA	CR
SAM34a27e3f7310	Mariathasan et al. (PMID 29443960)	Urothelial cancer	high	Anti-PD-1/PD-L1	NA	Male	2.75975	1	NA	NA	PD
SAM35136b37f02f	Mariathasan et al. (PMID 29443960)	Urothelial cancer	high	Anti-PD-1/PD-L1	NA	Male	4.17248	1	NA	NA	PD
SAM3545870d6689	Mariathasan et al. (PMID 29443960)	Urothelial cancer	high	Anti-PD-1/PD-L1	NA	Male	9.56057	1	NA	NA	PD
SAM36f2221b855e	Mariathasan et al. (PMID 29443960)	Urothelial cancer	high	Anti-PD-1/PD-L1	NA	Male	16.46	0	NA	NA	PR
SAM376050fbc644	Mariathasan et al. (PMID 29443960)	Urothelial cancer	high	Anti-PD-1/PD-L1	NA	Male	21.5852	0	NA	NA	CR
SAM38cc9ff77180	Mariathasan et al. (PMID 29443960)	Urothelial cancer	high	Anti-PD-1/PD-L1	NA	Male	8.90349	0	NA	NA	PD
SAM39a921d5c245	Mariathasan et al. (PMID 29443960)	Urothelial cancer	low	Anti-PD-1/PD-L1	NA	Female	20.5667	0	NA	NA	PD
SAM3e4c313ffe5b	Mariathasan et al. (PMID 29443960)	Urothelial cancer	high	Anti-PD-1/PD-L1	NA	Male	19.2854	0	NA	NA	PD
SAM3e7f4a82d625	Mariathasan et al. (PMID 29443960)	Urothelial cancer	high	Anti-PD-1/PD-L1	NA	Male	1.18275	1	NA	NA	PD
SAM3ebc6155d707	Mariathasan et al. (PMID 29443960)	Urothelial cancer	high	Anti-PD-1/PD-L1	NA	Female	21.6509	0	NA	NA	PR
SAM3eec77543e9d	Mariathasan et al. (PMID 29443960)	Urothelial cancer	high	Anti-PD-1/PD-L1	NA	Male	5.65092	1	NA	NA	PD
SAM3fdbd02541d6	Mariathasan et al. (PMID 29443960)	Urothelial cancer	high	Anti-PD-1/PD-L1	NA	Male	20.731	0	NA	NA	CR
SAM3fe14d768066	Mariathasan et al. (PMID 29443960)	Urothelial cancer	high	Anti-PD-1/PD-L1	NA	Male	10.8419	1	NA	NA	PD
SAM412782626057	Mariathasan et al. (PMID 29443960)	Urothelial cancer	high	Anti-PD-1/PD-L1	NA	Male	5.38809	1	NA	NA	PD
SAM4142052149d8	Mariathasan et al. (PMID 29443960)	Urothelial cancer	high	Anti-PD-1/PD-L1	NA	Male	8.08214	1	NA	NA	SD
SAM44a28fb0b217	Mariathasan et al. (PMID 29443960)	Urothelial cancer	high	Anti-PD-1/PD-L1	NA	Female	11.9261	1	NA	NA	PD
SAM4538cf036d4e	Mariathasan et al. (PMID 29443960)	Urothelial cancer	high	Anti-PD-1/PD-L1	NA	Male	9.85626	1	NA	NA	PD
SAM46dd9d62241f	Mariathasan et al. (PMID 29443960)	Urothelial cancer	high	Anti-PD-1/PD-L1	NA	Male	2.13552	1	NA	NA	PD
SAM478ce6494f30	Mariathasan et al. (PMID 29443960)	Urothelial cancer	high	Anti-PD-1/PD-L1	NA	Male	15.4086	1	NA	NA	SD
SAM47c8c8464e19	Mariathasan et al. (PMID 29443960)	Urothelial cancer	high	Anti-PD-1/PD-L1	NA	Male	21.0267	1	NA	NA	SD
SAM4888298d18b6	Mariathasan et al. (PMID 29443960)	Urothelial cancer	high	Anti-PD-1/PD-L1	NA	Male	20.501	0	NA	NA	PR
SAM4a3195654c79	Mariathasan et al. (PMID 29443960)	Urothelial cancer	high	Anti-PD-1/PD-L1	NA	Male	2.89117	1	NA	NA	NA
SAM4aee1b3eca17	Mariathasan et al. (PMID 29443960)	Urothelial cancer	high	Anti-PD-1/PD-L1	NA	Male	15.3758	1	NA	NA	SD
SAM4b3d1442623a	Mariathasan et al. (PMID 29443960)	Urothelial cancer	high	Anti-PD-1/PD-L1	NA	Male	3.8768	1	NA	NA	PD
SAM4bb31c300cc2	Mariathasan et al. (PMID 29443960)	Urothelial cancer	high	Anti-PD-1/PD-L1	NA	Male	4.89528	1	NA	NA	SD
SAM4bcba493fe2e	Mariathasan et al. (PMID 29443960)	Urothelial cancer	high	Anti-PD-1/PD-L1	NA	Male	18.7269	0	NA	NA	PR
SAM4d6e21b01f11	Mariathasan et al. (PMID 29443960)	Urothelial cancer	high	Anti-PD-1/PD-L1	NA	Male	1.47844	1	NA	NA	PD
SAM4e16a33c39e8	Mariathasan et al. (PMID 29443960)	Urothelial cancer	high	Anti-PD-1/PD-L1	NA	Male	2.69405	1	NA	NA	NA
SAM4e39f3801532	Mariathasan et al. (PMID 29443960)	Urothelial cancer	high	Anti-PD-1/PD-L1	NA	Male	5.38809	1	NA	NA	SD
SAM4e3b20c51b22	Mariathasan et al. (PMID 29443960)	Urothelial cancer	low	Anti-PD-1/PD-L1	NA	Male	16.8214	0	NA	NA	CR
SAM4e43e38ea9b0	Mariathasan et al. (PMID 29443960)	Urothelial cancer	high	Anti-PD-1/PD-L1	NA	Male	1.9384	1	NA	NA	PD
SAM4f7a1bf3a98b	Mariathasan et al. (PMID 29443960)	Urothelial cancer	high	Anti-PD-1/PD-L1	NA	Male	0.854209	1	NA	NA	PD
SAM5044c27e67c2	Mariathasan et al. (PMID 29443960)	Urothelial cancer	high	Anti-PD-1/PD-L1	NA	Female	2.10267	0	NA	NA	PD
SAM51095a172c7c	Mariathasan et al. (PMID 29443960)	Urothelial cancer	high	Anti-PD-1/PD-L1	NA	Male	23.3265	0	NA	NA	SD
SAM51699c10e342	Mariathasan et al. (PMID 29443960)	Urothelial cancer	high	Anti-PD-1/PD-L1	NA	Male	0.62423	1	NA	NA	NA
SAM51b36c4a92ad	Mariathasan et al. (PMID 29443960)	Urothelial cancer	high	Anti-PD-1/PD-L1	NA	Male	20.8624	0	NA	NA	PR
SAM51bbfd2f67e7	Mariathasan et al. (PMID 29443960)	Urothelial cancer	high	Anti-PD-1/PD-L1	NA	Male	0.689938	0	NA	NA	NA
SAM51c0a65d2f44	Mariathasan et al. (PMID 29443960)	Urothelial cancer	high	Anti-PD-1/PD-L1	NA	Female	10.3491	1	NA	NA	PD
SAM52404b431d5a	Mariathasan et al. (PMID 29443960)	Urothelial cancer	high	Anti-PD-1/PD-L1	NA	Male	23.1294	0	NA	NA	CR
SAM5301279755ba	Mariathasan et al. (PMID 29443960)	Urothelial cancer	high	Anti-PD-1/PD-L1	NA	Female	2.49692	1	NA	NA	PD
SAM550f5b52990c	Mariathasan et al. (PMID 29443960)	Urothelial cancer	high	Anti-PD-1/PD-L1	NA	Female	10.5791	1	NA	NA	SD
SAM553259e42cb2	Mariathasan et al. (PMID 29443960)	Urothelial cancer	high	Anti-PD-1/PD-L1	NA	Male	5.8809	1	NA	NA	PD
SAM56897d83a22b	Mariathasan et al. (PMID 29443960)	Urothelial cancer	high	Anti-PD-1/PD-L1	NA	Male	18.7269	0	NA	NA	SD
SAM569b5ca16c89	Mariathasan et al. (PMID 29443960)	Urothelial cancer	high	Anti-PD-1/PD-L1	NA	Female	10.5462	1	NA	NA	PD
SAM573900f18c4d	Mariathasan et al. (PMID 29443960)	Urothelial cancer	high	Anti-PD-1/PD-L1	NA	Male	5.38809	1	NA	NA	SD
SAM57ceb527d348	Mariathasan et al. (PMID 29443960)	Urothelial cancer	high	Anti-PD-1/PD-L1	NA	Male	1.01848	1	NA	NA	PD
SAM58412da45bef	Mariathasan et al. (PMID 29443960)	Urothelial cancer	high	Anti-PD-1/PD-L1	NA	Male	6.01232	1	NA	NA	PD
SAM5866b88c9192	Mariathasan et al. (PMID 29443960)	Urothelial cancer	high	Anti-PD-1/PD-L1	NA	Male	3.48255	1	NA	NA	PD
SAM587dfd651b1f	Mariathasan et al. (PMID 29443960)	Urothelial cancer	high	Anti-PD-1/PD-L1	NA	Male	21.191	0	NA	NA	SD
SAM58dd8e455a50	Mariathasan et al. (PMID 29443960)	Urothelial cancer	high	Anti-PD-1/PD-L1	NA	Female	19.2854	0	NA	NA	CR
SAM593d2a81386c	Mariathasan et al. (PMID 29443960)	Urothelial cancer	high	Anti-PD-1/PD-L1	NA	Female	2.13552	1	NA	NA	PD
SAM59e7194681c8	Mariathasan et al. (PMID 29443960)	Urothelial cancer	high	Anti-PD-1/PD-L1	NA	Male	0.361396	1	NA	NA	NA
SAM5baed957399c	Mariathasan et al. (PMID 29443960)	Urothelial cancer	high	Anti-PD-1/PD-L1	NA	Male	8.08214	1	NA	NA	PD
SAM5beb8d8c2216	Mariathasan et al. (PMID 29443960)	Urothelial cancer	high	Anti-PD-1/PD-L1	NA	Male	4.36961	1	NA	NA	PD
SAM5cae20644ffd	Mariathasan et al. (PMID 29443960)	Urothelial cancer	low	Anti-PD-1/PD-L1	NA	Female	0.558522	1	NA	NA	PD
SAM5fb9f516a544	Mariathasan et al. (PMID 29443960)	Urothelial cancer	high	Anti-PD-1/PD-L1	NA	Male	0.854209	1	NA	NA	NA
SAM620216d4b8d2	Mariathasan et al. (PMID 29443960)	Urothelial cancer	high	Anti-PD-1/PD-L1	NA	Male	3.61396	1	NA	NA	PD
SAM64825605743b	Mariathasan et al. (PMID 29443960)	Urothelial cancer	high	Anti-PD-1/PD-L1	NA	Male	3.12115	1	NA	NA	PD
SAM6543c825c83e	Mariathasan et al. (PMID 29443960)	Urothelial cancer	high	Anti-PD-1/PD-L1	NA	Male	6.11088	1	NA	NA	PD
SAM66b1df4b39c1	Mariathasan et al. (PMID 29443960)	Urothelial cancer	high	Anti-PD-1/PD-L1	NA	Male	7.3922	1	NA	NA	SD
SAM685ec20da451	Mariathasan et al. (PMID 29443960)	Urothelial cancer	high	Anti-PD-1/PD-L1	NA	Male	2.03696	1	NA	NA	NA
SAM689efe104e02	Mariathasan et al. (PMID 29443960)	Urothelial cancer	high	Anti-PD-1/PD-L1	NA	Male	12.846	1	NA	NA	PD
SAM69fc87e7458a	Mariathasan et al. (PMID 29443960)	Urothelial cancer	high	Anti-PD-1/PD-L1	NA	Male	23.1622	0	NA	NA	PR
SAM6aa01b776e02	Mariathasan et al. (PMID 29443960)	Urothelial cancer	high	Anti-PD-1/PD-L1	NA	Male	21.0595	0	NA	NA	CR
SAM6b2649b89498	Mariathasan et al. (PMID 29443960)	Urothelial cancer	high	Anti-PD-1/PD-L1	NA	Male	20.731	0	NA	NA	PR
SAM6b5765ddbee3	Mariathasan et al. (PMID 29443960)	Urothelial cancer	high	Anti-PD-1/PD-L1	NA	Male	8.08214	1	NA	NA	PD
SAM6fec5909562a	Mariathasan et al. (PMID 29443960)	Urothelial cancer	high	Anti-PD-1/PD-L1	NA	Male	3.5154	1	NA	NA	PD
SAM715ed59b05c7	Mariathasan et al. (PMID 29443960)	Urothelial cancer	high	Anti-PD-1/PD-L1	NA	Male	1.67556	1	NA	NA	PD
SAM7250cafc462d	Mariathasan et al. (PMID 29443960)	Urothelial cancer	high	Anti-PD-1/PD-L1	NA	Male	1.97125	1	NA	NA	PD
SAM73436b9397fd	Mariathasan et al. (PMID 29443960)	Urothelial cancer	high	Anti-PD-1/PD-L1	NA	Male	15.7043	0	NA	NA	PR
SAM7433b9789294	Mariathasan et al. (PMID 29443960)	Urothelial cancer	high	Anti-PD-1/PD-L1	NA	Male	18.1684	0	NA	NA	PR
SAM74cee90f1ddf	Mariathasan et al. (PMID 29443960)	Urothelial cancer	high	Anti-PD-1/PD-L1	NA	Male	17.0842	1	NA	NA	PD
SAM77297829b9b0	Mariathasan et al. (PMID 29443960)	Urothelial cancer	high	Anti-PD-1/PD-L1	NA	Male	16.2628	1	NA	NA	PD
SAM7784e97fad89	Mariathasan et al. (PMID 29443960)	Urothelial cancer	high	Anti-PD-1/PD-L1	NA	Male	3.71253	1	NA	NA	PD
SAM7845bcaa8c0b	Mariathasan et al. (PMID 29443960)	Urothelial cancer	high	Anti-PD-1/PD-L1	NA	Male	20.731	0	NA	NA	SD
SAM79275d41e8f4	Mariathasan et al. (PMID 29443960)	Urothelial cancer	low	Anti-PD-1/PD-L1	NA	Male	21.5852	0	NA	NA	CR
SAM7abd935be8b8	Mariathasan et al. (PMID 29443960)	Urothelial cancer	high	Anti-PD-1/PD-L1	NA	Male	13.3388	1	NA	NA	PD
SAM7b16cf4a3193	Mariathasan et al. (PMID 29443960)	Urothelial cancer	high	Anti-PD-1/PD-L1	NA	Male	8.77207	1	NA	NA	PD
SAM7bb6e94fa61a	Mariathasan et al. (PMID 29443960)	Urothelial cancer	high	Anti-PD-1/PD-L1	NA	Male	1.41273	1	NA	NA	PD
SAM7bbd1c9e7cf5	Mariathasan et al. (PMID 29443960)	Urothelial cancer	high	Anti-PD-1/PD-L1	NA	Female	3.44969	0	NA	NA	PD
SAM7be187d31c1d	Mariathasan et al. (PMID 29443960)	Urothelial cancer	high	Anti-PD-1/PD-L1	NA	Male	21.2238	0	NA	NA	PR
SAM7c3df5638952	Mariathasan et al. (PMID 29443960)	Urothelial cancer	high	Anti-PD-1/PD-L1	NA	Male	2.10267	0	NA	NA	PD
SAM7c6a075391e1	Mariathasan et al. (PMID 29443960)	Urothelial cancer	high	Anti-PD-1/PD-L1	NA	Male	2.62834	1	NA	NA	PD
SAM7cfa5876e820	Mariathasan et al. (PMID 29443960)	Urothelial cancer	high	Anti-PD-1/PD-L1	NA	Male	10.1191	1	NA	NA	SD
SAM7e40ae6236da	Mariathasan et al. (PMID 29443960)	Urothelial cancer	high	Anti-PD-1/PD-L1	NA	Male	3.61396	1	NA	NA	PD
SAM7e76efdbace7	Mariathasan et al. (PMID 29443960)	Urothelial cancer	high	Anti-PD-1/PD-L1	NA	Male	10.4805	1	NA	NA	PD
SAM7f411afa0444	Mariathasan et al. (PMID 29443960)	Urothelial cancer	high	Anti-PD-1/PD-L1	NA	Female	1.80698	1	NA	NA	NA
SAM7f4a75910d74	Mariathasan et al. (PMID 29443960)	Urothelial cancer	high	Anti-PD-1/PD-L1	NA	Male	2.56263	1	NA	NA	PD
SAM7fe3f01e4b5e	Mariathasan et al. (PMID 29443960)	Urothelial cancer	high	Anti-PD-1/PD-L1	NA	Male	1.1499	1	NA	NA	NA
SAM80416eea9834	Mariathasan et al. (PMID 29443960)	Urothelial cancer	high	Anti-PD-1/PD-L1	NA	Female	14.7515	1	NA	NA	PD
SAM810f3e1f7599	Mariathasan et al. (PMID 29443960)	Urothelial cancer	high	Anti-PD-1/PD-L1	NA	Male	14.1273	1	NA	NA	PD
SAM81a6afa9ae6f	Mariathasan et al. (PMID 29443960)	Urothelial cancer	high	Anti-PD-1/PD-L1	NA	Male	17.2813	0	NA	NA	PR
SAM81eb0bcbd455	Mariathasan et al. (PMID 29443960)	Urothelial cancer	high	Anti-PD-1/PD-L1	NA	Male	15.6715	0	NA	NA	SD
SAM822945dec6a6	Mariathasan et al. (PMID 29443960)	Urothelial cancer	high	Anti-PD-1/PD-L1	NA	Female	11.1047	1	NA	NA	PD
SAM824be46437dd	Mariathasan et al. (PMID 29443960)	Urothelial cancer	high	Anti-PD-1/PD-L1	NA	Male	2.06982	1	NA	NA	PD
SAM84d34a2c9ead	Mariathasan et al. (PMID 29443960)	Urothelial cancer	high	Anti-PD-1/PD-L1	NA	Male	5.05955	1	NA	NA	PD
SAM86842293df3c	Mariathasan et al. (PMID 29443960)	Urothelial cancer	high	Anti-PD-1/PD-L1	NA	Male	0.887064	1	NA	NA	NA
SAM86f01b8682dd	Mariathasan et al. (PMID 29443960)	Urothelial cancer	low	Anti-PD-1/PD-L1	NA	Male	5.51951	0	NA	NA	SD
SAM87f112b7285e	Mariathasan et al. (PMID 29443960)	Urothelial cancer	high	Anti-PD-1/PD-L1	NA	Male	20.0082	0	NA	NA	PR
SAM89316187f7d2	Mariathasan et al. (PMID 29443960)	Urothelial cancer	high	Anti-PD-1/PD-L1	NA	Male	6.27515	1	NA	NA	PD
SAM89427a2df1b5	Mariathasan et al. (PMID 29443960)	Urothelial cancer	high	Anti-PD-1/PD-L1	NA	Male	14.7515	0	NA	NA	PD
SAM8979f9f2462a	Mariathasan et al. (PMID 29443960)	Urothelial cancer	high	Anti-PD-1/PD-L1	NA	Female	18.8583	0	NA	NA	PR
SAM8a898681aa32	Mariathasan et al. (PMID 29443960)	Urothelial cancer	high	Anti-PD-1/PD-L1	NA	Male	22.1437	0	NA	NA	CR
SAM8abd31d8b661	Mariathasan et al. (PMID 29443960)	Urothelial cancer	high	Anti-PD-1/PD-L1	NA	Male	6.70226	1	NA	NA	PD
SAM8bcefb4c6174	Mariathasan et al. (PMID 29443960)	Urothelial cancer	low	Anti-PD-1/PD-L1	NA	Male	3.97536	1	NA	NA	PD
SAM8ca3646ec8b8	Mariathasan et al. (PMID 29443960)	Urothelial cancer	high	Anti-PD-1/PD-L1	NA	Male	1.70842	1	NA	NA	NA
SAM8d181445de93	Mariathasan et al. (PMID 29443960)	Urothelial cancer	high	Anti-PD-1/PD-L1	NA	Male	1.67556	1	NA	NA	NA
SAM8d53870d1879	Mariathasan et al. (PMID 29443960)	Urothelial cancer	high	Anti-PD-1/PD-L1	NA	Female	2.7269	1	NA	NA	PD
SAM8d7cea623505	Mariathasan et al. (PMID 29443960)	Urothelial cancer	high	Anti-PD-1/PD-L1	NA	Male	0.62423	1	NA	NA	NA
SAM8df8ec84e1e2	Mariathasan et al. (PMID 29443960)	Urothelial cancer	high	Anti-PD-1/PD-L1	NA	Female	20.6324	0	NA	NA	SD
SAM8e802ecef7cc	Mariathasan et al. (PMID 29443960)	Urothelial cancer	high	Anti-PD-1/PD-L1	NA	Male	9.49487	1	NA	NA	PD
SAM8f09f8a5f946	Mariathasan et al. (PMID 29443960)	Urothelial cancer	high	Anti-PD-1/PD-L1	NA	Male	1.97125	1	NA	NA	NA
SAM9045feef18c8	Mariathasan et al. (PMID 29443960)	Urothelial cancer	high	Anti-PD-1/PD-L1	NA	Female	2.23409	1	NA	NA	PD
SAM904a155f2f49	Mariathasan et al. (PMID 29443960)	Urothelial cancer	high	Anti-PD-1/PD-L1	NA	Male	20.271	0	NA	NA	CR
SAM9243c5ebf367	Mariathasan et al. (PMID 29443960)	Urothelial cancer	high	Anti-PD-1/PD-L1	NA	Male	22.4066	0	NA	NA	PR
SAM93aafaa5be2f	Mariathasan et al. (PMID 29443960)	Urothelial cancer	high	Anti-PD-1/PD-L1	NA	Male	2.10267	1	NA	NA	PD
SAM9452b6dcd916	Mariathasan et al. (PMID 29443960)	Urothelial cancer	high	Anti-PD-1/PD-L1	NA	Male	21.5852	0	NA	NA	SD
SAM957b01a073b7	Mariathasan et al. (PMID 29443960)	Urothelial cancer	high	Anti-PD-1/PD-L1	NA	Female	9.7577	1	NA	NA	PD
SAM962bab704aa9	Mariathasan et al. (PMID 29443960)	Urothelial cancer	high	Anti-PD-1/PD-L1	NA	Male	2.66119	1	NA	NA	PD
SAM98beb6debaa3	Mariathasan et al. (PMID 29443960)	Urothelial cancer	high	Anti-PD-1/PD-L1	NA	Male	21.6181	0	NA	NA	PR
SAM99536f07036e	Mariathasan et al. (PMID 29443960)	Urothelial cancer	high	Anti-PD-1/PD-L1	NA	Male	0.62423	0	NA	NA	NA
SAM996f8f74a83c	Mariathasan et al. (PMID 29443960)	Urothelial cancer	high	Anti-PD-1/PD-L1	NA	Male	17.7741	1	NA	NA	SD
SAM99c1be00cdbb	Mariathasan et al. (PMID 29443960)	Urothelial cancer	high	Anti-PD-1/PD-L1	NA	Male	2.89117	1	NA	NA	PD
SAM9ac5622acdf2	Mariathasan et al. (PMID 29443960)	Urothelial cancer	high	Anti-PD-1/PD-L1	NA	Female	7.85216	1	NA	NA	PD
SAM9baf5c8e058b	Mariathasan et al. (PMID 29443960)	Urothelial cancer	high	Anti-PD-1/PD-L1	NA	Female	2.10267	1	NA	NA	PD
SAM9bd42433cf9f	Mariathasan et al. (PMID 29443960)	Urothelial cancer	high	Anti-PD-1/PD-L1	NA	Male	15.6386	1	NA	NA	SD
SAM9c3335269349	Mariathasan et al. (PMID 29443960)	Urothelial cancer	high	Anti-PD-1/PD-L1	NA	Male	6.6037	1	NA	NA	PD
SAM9cc53113a966	Mariathasan et al. (PMID 29443960)	Urothelial cancer	high	Anti-PD-1/PD-L1	NA	Male	15.6386	0	NA	NA	SD
SAM9dff829cf0d7	Mariathasan et al. (PMID 29443960)	Urothelial cancer	high	Anti-PD-1/PD-L1	NA	Male	8.01643	1	NA	NA	PD
SAMa009477da3b8	Mariathasan et al. (PMID 29443960)	Urothelial cancer	high	Anti-PD-1/PD-L1	NA	Male	21.4538	0	NA	NA	CR
SAMa0c8bbf8b749	Mariathasan et al. (PMID 29443960)	Urothelial cancer	high	Anti-PD-1/PD-L1	NA	Male	2.43121	1	NA	NA	PD
SAMa16386e36023	Mariathasan et al. (PMID 29443960)	Urothelial cancer	high	Anti-PD-1/PD-L1	NA	Male	18.1027	0	NA	NA	NA
SAMa181a7680519	Mariathasan et al. (PMID 29443960)	Urothelial cancer	high	Anti-PD-1/PD-L1	NA	Female	21.4209	0	NA	NA	PR
SAMa1c4b9944998	Mariathasan et al. (PMID 29443960)	Urothelial cancer	high	Anti-PD-1/PD-L1	NA	Male	15.8357	0	NA	NA	PD
SAMa4ff71243c63	Mariathasan et al. (PMID 29443960)	Urothelial cancer	high	Anti-PD-1/PD-L1	NA	Female	23.5236	0	NA	NA	CR
SAMa70870c8ca5c	Mariathasan et al. (PMID 29443960)	Urothelial cancer	high	Anti-PD-1/PD-L1	NA	Male	17.117	0	NA	NA	CR
SAMa7e4e6fa60a3	Mariathasan et al. (PMID 29443960)	Urothelial cancer	low	Anti-PD-1/PD-L1	NA	Male	21.4209	0	NA	NA	PR
SAMa80fcc2a452a	Mariathasan et al. (PMID 29443960)	Urothelial cancer	high	Anti-PD-1/PD-L1	NA	Male	0.197125	0	NA	NA	PD
SAMa94d78997136	Mariathasan et al. (PMID 29443960)	Urothelial cancer	high	Anti-PD-1/PD-L1	NA	Male	4.36961	1	NA	NA	PD
SAMa95eb0a1ddeb	Mariathasan et al. (PMID 29443960)	Urothelial cancer	high	Anti-PD-1/PD-L1	NA	Male	8.01643	1	NA	NA	SD
SAMa96895e58043	Mariathasan et al. (PMID 29443960)	Urothelial cancer	high	Anti-PD-1/PD-L1	NA	Male	20.5667	0	NA	NA	PR
SAMaacb2dd9840b	Mariathasan et al. (PMID 29443960)	Urothelial cancer	high	Anti-PD-1/PD-L1	NA	Male	23.3922	0	NA	NA	PR
SAMac0d6b198df9	Mariathasan et al. (PMID 29443960)	Urothelial cancer	high	Anti-PD-1/PD-L1	NA	Male	5.68378	1	NA	NA	PD
SAMac17e84e3752	Mariathasan et al. (PMID 29443960)	Urothelial cancer	high	Anti-PD-1/PD-L1	NA	Male	17.9055	1	NA	NA	PD
SAMac5d7aed8f23	Mariathasan et al. (PMID 29443960)	Urothelial cancer	high	Anti-PD-1/PD-L1	NA	Male	2.06982	1	NA	NA	PD
SAMad8c816bfe1b	Mariathasan et al. (PMID 29443960)	Urothelial cancer	high	Anti-PD-1/PD-L1	NA	Male	16.8542	0	NA	NA	PR
SAMae0f528b3b38	Mariathasan et al. (PMID 29443960)	Urothelial cancer	high	Anti-PD-1/PD-L1	NA	Male	2.62834	1	NA	NA	PD
SAMae96b96f6e23	Mariathasan et al. (PMID 29443960)	Urothelial cancer	high	Anti-PD-1/PD-L1	NA	Male	19.1869	0	NA	NA	PD
SAMaf222729c8e9	Mariathasan et al. (PMID 29443960)	Urothelial cancer	high	Anti-PD-1/PD-L1	NA	Male	21.2567	0	NA	NA	PD
SAMaf725d33fd8a	Mariathasan et al. (PMID 29443960)	Urothelial cancer	high	Anti-PD-1/PD-L1	NA	Male	7.72074	1	NA	NA	PD
SAMafa982ee3c0c	Mariathasan et al. (PMID 29443960)	Urothelial cancer	low	Anti-PD-1/PD-L1	NA	Female	7.06366	1	NA	NA	NA
SAMb02d3c5d4f49	Mariathasan et al. (PMID 29443960)	Urothelial cancer	high	Anti-PD-1/PD-L1	NA	Male	12.7146	1	NA	NA	SD
SAMb1c214d99419	Mariathasan et al. (PMID 29443960)	Urothelial cancer	high	Anti-PD-1/PD-L1	NA	Male	16.5914	0	NA	NA	PR
SAMb1e6069558cd	Mariathasan et al. (PMID 29443960)	Urothelial cancer	high	Anti-PD-1/PD-L1	NA	Female	9.26489	1	NA	NA	CR
SAMb25c4403d396	Mariathasan et al. (PMID 29443960)	Urothelial cancer	high	Anti-PD-1/PD-L1	NA	Male	4.96099	1	NA	NA	NA
SAMb2e11259e44c	Mariathasan et al. (PMID 29443960)	Urothelial cancer	high	Anti-PD-1/PD-L1	NA	Male	24.1807	0	NA	NA	PR
SAMb30b31f819df	Mariathasan et al. (PMID 29443960)	Urothelial cancer	high	Anti-PD-1/PD-L1	NA	Male	21.3881	0	NA	NA	SD
SAMb7c75a6ebca1	Mariathasan et al. (PMID 29443960)	Urothelial cancer	high	Anti-PD-1/PD-L1	NA	Male	3.8768	1	NA	NA	PD
SAMbb67de387c28	Mariathasan et al. (PMID 29443960)	Urothelial cancer	low	Anti-PD-1/PD-L1	NA	Male	20.0739	0	NA	NA	CR
SAMbc89234bd787	Mariathasan et al. (PMID 29443960)	Urothelial cancer	high	Anti-PD-1/PD-L1	NA	Female	0.492813	1	NA	NA	NA
SAMbe45fc72778d	Mariathasan et al. (PMID 29443960)	Urothelial cancer	high	Anti-PD-1/PD-L1	NA	Male	9.00205	1	NA	NA	PD
SAMbf7a57e35e47	Mariathasan et al. (PMID 29443960)	Urothelial cancer	high	Anti-PD-1/PD-L1	NA	Male	23.8193	0	NA	NA	SD
SAMc2c0e09da88f	Mariathasan et al. (PMID 29443960)	Urothelial cancer	high	Anti-PD-1/PD-L1	NA	Male	23.2279	0	NA	NA	PR
SAMc68636fb6502	Mariathasan et al. (PMID 29443960)	Urothelial cancer	low	Anti-PD-1/PD-L1	NA	Male	8.83778	1	NA	NA	PD
SAMc6e22b526d12	Mariathasan et al. (PMID 29443960)	Urothelial cancer	high	Anti-PD-1/PD-L1	NA	Male	20.0411	0	NA	NA	NA
SAMc71f356dbe76	Mariathasan et al. (PMID 29443960)	Urothelial cancer	high	Anti-PD-1/PD-L1	NA	Female	0.427105	1	NA	NA	NA
SAMc87f163afe60	Mariathasan et al. (PMID 29443960)	Urothelial cancer	high	Anti-PD-1/PD-L1	NA	Female	12.4189	1	NA	NA	PD
SAMc8876df3fe4c	Mariathasan et al. (PMID 29443960)	Urothelial cancer	high	Anti-PD-1/PD-L1	NA	Female	1.44559	1	NA	NA	NA
SAMc9d0803f12be	Mariathasan et al. (PMID 29443960)	Urothelial cancer	high	Anti-PD-1/PD-L1	NA	Male	1.577	1	NA	NA	NA
SAMca5e88d06142	Mariathasan et al. (PMID 29443960)	Urothelial cancer	high	Anti-PD-1/PD-L1	NA	Female	3.84394	1	NA	NA	PD
SAMcacf503a244e	Mariathasan et al. (PMID 29443960)	Urothelial cancer	high	Anti-PD-1/PD-L1	NA	Female	22.5051	0	NA	NA	PD
SAMcafe31723900	Mariathasan et al. (PMID 29443960)	Urothelial cancer	high	Anti-PD-1/PD-L1	NA	Female	17.2156	0	NA	NA	PR
SAMcb49891be09d	Mariathasan et al. (PMID 29443960)	Urothelial cancer	high	Anti-PD-1/PD-L1	NA	Male	0.821355	0	NA	NA	NA
SAMcb6e9a9347d7	Mariathasan et al. (PMID 29443960)	Urothelial cancer	high	Anti-PD-1/PD-L1	NA	Male	23.6879	0	NA	NA	SD
SAMcbb0960dd5c2	Mariathasan et al. (PMID 29443960)	Urothelial cancer	high	Anti-PD-1/PD-L1	NA	Female	4.13963	1	NA	NA	SD
SAMcbb1ffdc577c	Mariathasan et al. (PMID 29443960)	Urothelial cancer	high	Anti-PD-1/PD-L1	NA	Male	3.18686	1	NA	NA	PD
SAMcdbc51c11066	Mariathasan et al. (PMID 29443960)	Urothelial cancer	high	Anti-PD-1/PD-L1	NA	Male	2.69405	1	NA	NA	NA
SAMcf4b48208732	Mariathasan et al. (PMID 29443960)	Urothelial cancer	high	Anti-PD-1/PD-L1	NA	Male	5.94661	1	NA	NA	PD
SAMcfd59ef32816	Mariathasan et al. (PMID 29443960)	Urothelial cancer	high	Anti-PD-1/PD-L1	NA	Female	4.53388	1	NA	NA	SD
SAMcff37639eff6	Mariathasan et al. (PMID 29443960)	Urothelial cancer	high	Anti-PD-1/PD-L1	NA	Male	5.84805	1	NA	NA	PD
SAMd027cf5353dc	Mariathasan et al. (PMID 29443960)	Urothelial cancer	high	Anti-PD-1/PD-L1	NA	Male	2.46407	1	NA	NA	NA
SAMd30abf51924c	Mariathasan et al. (PMID 29443960)	Urothelial cancer	low	Anti-PD-1/PD-L1	NA	Male	24.4764	0	NA	NA	PR
SAMd5728a47e5dc	Mariathasan et al. (PMID 29443960)	Urothelial cancer	high	Anti-PD-1/PD-L1	NA	Male	5.48665	1	NA	NA	PD
SAMd5f7763066b3	Mariathasan et al. (PMID 29443960)	Urothelial cancer	high	Anti-PD-1/PD-L1	NA	Female	2.10267	0	NA	NA	PD
SAMd70ce50efde9	Mariathasan et al. (PMID 29443960)	Urothelial cancer	high	Anti-PD-1/PD-L1	NA	Male	5.51951	1	NA	NA	PD
SAMd8fb85f0fd6d	Mariathasan et al. (PMID 29443960)	Urothelial cancer	high	Anti-PD-1/PD-L1	NA	Male	5.38809	1	NA	NA	PD
SAMd95e9108bcfc	Mariathasan et al. (PMID 29443960)	Urothelial cancer	high	Anti-PD-1/PD-L1	NA	Male	12.8131	1	NA	NA	PR
SAMd96618275daf	Mariathasan et al. (PMID 29443960)	Urothelial cancer	high	Anti-PD-1/PD-L1	NA	Male	0.525667	1	NA	NA	NA
SAMddee81ec8d7c	Mariathasan et al. (PMID 29443960)	Urothelial cancer	high	Anti-PD-1/PD-L1	NA	Female	22.078	0	NA	NA	CR
SAMe0dd7723824f	Mariathasan et al. (PMID 29443960)	Urothelial cancer	high	Anti-PD-1/PD-L1	NA	Male	10.1848	1	NA	NA	PD
SAMe0f11d4d2d15	Mariathasan et al. (PMID 29443960)	Urothelial cancer	high	Anti-PD-1/PD-L1	NA	Male	9.88912	1	NA	NA	PD
SAMe16802415019	Mariathasan et al. (PMID 29443960)	Urothelial cancer	high	Anti-PD-1/PD-L1	NA	Male	17.2813	0	NA	NA	PR
SAMe31e323de3f9	Mariathasan et al. (PMID 29443960)	Urothelial cancer	high	Anti-PD-1/PD-L1	NA	Male	20.0739	0	NA	NA	CR
SAMe425978a2e4d	Mariathasan et al. (PMID 29443960)	Urothelial cancer	high	Anti-PD-1/PD-L1	NA	Female	3.8768	1	NA	NA	PD
SAMe48e91983132	Mariathasan et al. (PMID 29443960)	Urothelial cancer	high	Anti-PD-1/PD-L1	NA	Female	3.44969	1	NA	NA	PD
SAMe4d97ab28310	Mariathasan et al. (PMID 29443960)	Urothelial cancer	high	Anti-PD-1/PD-L1	NA	Female	1.87269	1	NA	NA	NA
SAMe77ee732eeee	Mariathasan et al. (PMID 29443960)	Urothelial cancer	high	Anti-PD-1/PD-L1	NA	Male	22.7351	0	NA	NA	PR
SAMe7f059251414	Mariathasan et al. (PMID 29443960)	Urothelial cancer	low	Anti-PD-1/PD-L1	NA	Male	7.06366	0	NA	NA	PD
SAMe81ec140193b	Mariathasan et al. (PMID 29443960)	Urothelial cancer	high	Anti-PD-1/PD-L1	NA	Male	17.0185	1	NA	NA	PR
SAMe9b4c23c94d7	Mariathasan et al. (PMID 29443960)	Urothelial cancer	high	Anti-PD-1/PD-L1	NA	Male	7.62218	1	NA	NA	PD
SAMe9cfbb8d2b7d	Mariathasan et al. (PMID 29443960)	Urothelial cancer	high	Anti-PD-1/PD-L1	NA	Male	15.8029	1	NA	NA	PD
SAMea758dd09795	Mariathasan et al. (PMID 29443960)	Urothelial cancer	high	Anti-PD-1/PD-L1	NA	Male	1.11704	1	NA	NA	PD
SAMeaeebabb98a7	Mariathasan et al. (PMID 29443960)	Urothelial cancer	high	Anti-PD-1/PD-L1	NA	Male	2.82546	1	NA	NA	NA
SAMebd5a78e94ad	Mariathasan et al. (PMID 29443960)	Urothelial cancer	high	Anti-PD-1/PD-L1	NA	Male	11.269	1	NA	NA	PD
SAMed5e636916f8	Mariathasan et al. (PMID 29443960)	Urothelial cancer	high	Anti-PD-1/PD-L1	NA	Male	20.7639	1	NA	NA	PD
SAMf2129f8925fb	Mariathasan et al. (PMID 29443960)	Urothelial cancer	high	Anti-PD-1/PD-L1	NA	Female	20.4682	0	NA	NA	SD
SAMf25af27c0376	Mariathasan et al. (PMID 29443960)	Urothelial cancer	high	Anti-PD-1/PD-L1	NA	Female	18.8912	0	NA	NA	PR
SAMf297cf07b7a5	Mariathasan et al. (PMID 29443960)	Urothelial cancer	high	Anti-PD-1/PD-L1	NA	Male	1.80698	1	NA	NA	PD
SAMf3d45f55672b	Mariathasan et al. (PMID 29443960)	Urothelial cancer	high	Anti-PD-1/PD-L1	NA	Male	20.5667	0	NA	NA	CR
SAMf3de36cdba08	Mariathasan et al. (PMID 29443960)	Urothelial cancer	high	Anti-PD-1/PD-L1	NA	Male	10.8747	1	NA	NA	PD
SAMf50a57e114bb	Mariathasan et al. (PMID 29443960)	Urothelial cancer	high	Anti-PD-1/PD-L1	NA	Male	22.8337	0	NA	NA	PD
SAMf5578387519b	Mariathasan et al. (PMID 29443960)	Urothelial cancer	high	Anti-PD-1/PD-L1	NA	Female	19.1211	1	NA	NA	SD
SAMf5e3b2c79005	Mariathasan et al. (PMID 29443960)	Urothelial cancer	high	Anti-PD-1/PD-L1	NA	Male	0.62423	1	NA	NA	NA
SAMf5f891ba17f0	Mariathasan et al. (PMID 29443960)	Urothelial cancer	high	Anti-PD-1/PD-L1	NA	Male	20.0082	0	NA	NA	PR
SAMf60620b9dc33	Mariathasan et al. (PMID 29443960)	Urothelial cancer	high	Anti-PD-1/PD-L1	NA	Female	22.3737	0	NA	NA	PR
SAMf6cbfd6f55f3	Mariathasan et al. (PMID 29443960)	Urothelial cancer	high	Anti-PD-1/PD-L1	NA	Male	3.54825	1	NA	NA	PD
SAMf81411b24c22	Mariathasan et al. (PMID 29443960)	Urothelial cancer	high	Anti-PD-1/PD-L1	NA	Male	5.65092	1	NA	NA	PD
SAMf94fdfa55ca3	Mariathasan et al. (PMID 29443960)	Urothelial cancer	high	Anti-PD-1/PD-L1	NA	Female	5.71663	1	NA	NA	PD
SAMfd063258ed87	Mariathasan et al. (PMID 29443960)	Urothelial cancer	high	Anti-PD-1/PD-L1	NA	Female	2.75975	1	NA	NA	PD
SAMfd7470f0e757	Mariathasan et al. (PMID 29443960)	Urothelial cancer	high	Anti-PD-1/PD-L1	NA	Male	7.45791	1	NA	NA	PD
SAMfdfdd7190d63	Mariathasan et al. (PMID 29443960)	Urothelial cancer	high	Anti-PD-1/PD-L1	NA	Male	6.89938	1	NA	NA	PD
SAMff40e7f30048	Mariathasan et al. (PMID 29443960)	Urothelial cancer	high	Anti-PD-1/PD-L1	NA	Female	2.16838	1	NA	NA	PD
SB010944	Miao et la. (PMID 30150660)	Non-small cell lung cancer	high	Anti-PD-1/PD-L1	68	Male	27.3	0	27.3	0	PR
SC0899	Miao et la. (PMID 30150660)	Non-small cell lung cancer	low	Anti-PD-1/PD-L1	64	Female	12.6	0	12.6	0	PR
SC6470	Miao et la. (PMID 30150660)	Non-small cell lung cancer	high	Anti-PD-1/PD-L1	59	Male	8.29	0	8.29	1	SD
SD0346_T	Miao et la. (PMID 30150660)	Melanoma	low	Anti-CTLA-4	NA	Female	34.82	1	15.66	0	SD
SD1494_T	Miao et la. (PMID 30150660)	Melanoma	low	Anti-CTLA-4	NA	Male	24.01	0	11.74	0	SD
SD2051_T	Miao et la. (PMID 30150660)	Melanoma	low	Anti-CTLA-4	NA	Female	9.61	1	3.68	0	SD
SD2056_T	Miao et la. (PMID 30150660)	Melanoma	high	Anti-CTLA-4	NA	Female	47.89	0	47.89	0	SD
SD5038_T	Miao et la. (PMID 30150660)	Melanoma	low	Anti-CTLA-4	NA	Male	14.41	1	5.53	0	SD
SD5118_T	Miao et la. (PMID 30150660)	Melanoma	high	Anti-CTLA-4	NA	Female	32.42	1	5.53	0	SD
SD5934_T	Miao et la. (PMID 30150660)	Melanoma	low	Anti-CTLA-4	NA	Male	19.21	1	3.22	0	SD
SD6336_T	Miao et la. (PMID 30150660)	Melanoma	low	Anti-CTLA-4	NA	Male	83.13	0	83.13	0	SD
SD6494_T	Miao et la. (PMID 30150660)	Melanoma	low	Anti-CTLA-4	NA	Female	8.4	1	2.99	0	SD
SD7357_T	Miao et la. (PMID 30150660)	Melanoma	low	Anti-CTLA-4	NA	Female	24.01	1	4.84	0	SD
SR070761	Miao et la. (PMID 30150660)	Non-small cell lung cancer	high	Anti-PD-1/PD-L1	51	Female	3.39	0	3.39	1	PD
SU2C_Lung-SU2C-DFCI-LUAD-1002-Tumor-SM-AOL41	Miao et la. (PMID 30150660)	Non-small cell lung cancer	high	Anti-PD-1/PD-L1	50	Female	15.95	0	1.91	1	PD
SU2C_Lung-SU2C-DFCI-LUAD-1003-Tumor-SM-AOL4D	Miao et la. (PMID 30150660)	Non-small cell lung cancer	high	Anti-PD-1/PD-L1	77	Female	4.34	1	1.84	1	PD
SU2C_Lung-SU2C-DFCI-LUAD-1004-Tumor-SM-AOL4P	Miao et la. (PMID 30150660)	Non-small cell lung cancer	high	Anti-PD-1/PD-L1	61	Male	11.94	1	3.65	1	SD
SU2C_Lung-SU2C-DFCI-LUAD-1005-Tumor-SM-AOL52	Miao et la. (PMID 30150660)	Non-small cell lung cancer	high	Anti-PD-1/PD-L1	72	Female	11.15	1	1.12	1	PD
SU2C_Lung-SU2C-DFCI-LUAD-1006-Tumor-SM-AOL5E	Miao et la. (PMID 30150660)	Non-small cell lung cancer	high	Anti-PD-1/PD-L1	74	Female	5.99	0	5.99	1	PD
SU2C_Lung-SU2C-DFCI-LUAD-1010-Tumor-SM-AOL6S	Miao et la. (PMID 30150660)	Non-small cell lung cancer	high	Anti-PD-1/PD-L1	65	Male	9.93	1	3.91	1	SD
SU2C_Lung-SU2C-DFCI-LUAD-1011-Tumor-SM-AOL75	Miao et la. (PMID 30150660)	Non-small cell lung cancer	high	Anti-PD-1/PD-L1	76	Male	5.82	1	1.84	1	PD
SU2C_Lung-SU2C-DFCI-LUAD-1013-Tumor-SM-AOL7V	Miao et la. (PMID 30150660)	Non-small cell lung cancer	high	Anti-PD-1/PD-L1	61	Male	1.05	1	1.05	1	PD
SU2C_Lung-SU2C-DFCI-LUAD-1016-Tumor-SM-AOL8W	Miao et la. (PMID 30150660)	Non-small cell lung cancer	high	Anti-PD-1/PD-L1	72	Female	14.77	0	7.57	1	SD
SU2C_Lung-SU2C-DFCI-LUAD-1017-Tumor-SM-AOL99	Miao et la. (PMID 30150660)	Non-small cell lung cancer	low	Anti-PD-1/PD-L1	54	Female	14.24	0	14.24	0	PR
SU2C_Lung-SU2C-DFCI-LUAD-1018-Tumor-SM-AOL9H	Miao et la. (PMID 30150660)	Non-small cell lung cancer	high	Anti-PD-1/PD-L1	52	Female	3.16	1	1.15	1	PD
SU2C_Lung-SU2C-DFCI-LUAD-1020-Tumor-SM-AOL3C	Miao et la. (PMID 30150660)	Non-small cell lung cancer	high	Anti-PD-1/PD-L1	43	Female	29.51	0	29.51	0	PR
WA7899	Miao et la. (PMID 30150660)	Non-small cell lung cancer	high	Anti-PD-1/PD-L1	49	Male	1.88	0	1.88	1	PD
Y2087	Miao et la. (PMID 30150660)	Non-small cell lung cancer	high	Anti-PD-1/PD-L1	68	Female	8.29	0	8.29	1	SD

## Sheet: Table S3
Table S2: The clinical data for each sample used in the TCGA cohort.
Sample ID	Cancer_type	Risk group	Age	Gender	Overall survival	Survival status
TCGA-02-0003-01A	TCGA-GBM	high	50	Male	4.8	1
TCGA-02-0033-01A	TCGA-GBM	high	54	Male	2.86667	1
TCGA-02-0047-01A	TCGA-GBM	high	78	Male	14.9333	1
TCGA-02-0055-01A	TCGA-GBM	high	62	Female	2.53333	1
TCGA-02-2466-01A	TCGA-GBM	high	61	Male	17.0333	1
TCGA-02-2470-01A	TCGA-GBM	high	57	Male	13.1	1
TCGA-02-2483-01A	TCGA-GBM	high	43	Male	15.5333	0
TCGA-02-2485-01A	TCGA-GBM	high	53	Male	15.6667	0
TCGA-02-2486-01A	TCGA-GBM	high	64	Male	20.6	1
TCGA-04-1331-01A	TCGA-OV	high	78	Female	44.5333	1
TCGA-04-1335-01A	TCGA-OV	high	60	Female	1.83333	1
TCGA-04-1336-01A	TCGA-OV	low	55	Female	49.8333	0
TCGA-04-1341-01A	TCGA-OV	high	85	Female	1.1	0
TCGA-04-1342-01A	TCGA-OV	high	80	Female	18.7667	1
TCGA-04-1343-01A	TCGA-OV	high	72	Female	12.0333	1
TCGA-04-1346-01A	TCGA-OV	high	73	Female	66.4333	0
TCGA-04-1348-01A	TCGA-OV	high	44	Female	49.4333	1
TCGA-04-1349-01A	TCGA-OV	high	69	Female	21.8667	1
TCGA-04-1353-01A	TCGA-OV	high	64	Female	0.533333	0
TCGA-04-1356-01A	TCGA-OV	high	62	Female	49.9667	1
TCGA-04-1361-01A	TCGA-OV	high	57	Female	32.9667	0
TCGA-04-1362-01A	TCGA-OV	high	59	Female	44.9333	1
TCGA-04-1367-01A	TCGA-OV	high	50	Female	104.833	0
TCGA-04-1369-01A	TCGA-OV	high	53	Female	21.4	1
TCGA-04-1516-01A	TCGA-OV	high	48	Female	42.1667	0
TCGA-04-1542-01A	TCGA-OV	high	52	Female	85.3667	1
TCGA-04-1638-01A	TCGA-OV	high	57	Female	56.2	1
TCGA-04-1644-01B	TCGA-OV	high	48	Female	49.5667	1
TCGA-04-1646-01A	TCGA-OV	high	60	Female	28.2667	1
TCGA-04-1648-01A	TCGA-OV	high	57	Female	29.0333	1
TCGA-04-1649-01A	TCGA-OV	high	74	Female	65.5333	0
TCGA-04-1651-01A	TCGA-OV	high	53	Female	36.7333	1
TCGA-04-1652-01A	TCGA-OV	high	76	Female	32.3	1
TCGA-04-1655-01A	TCGA-OV	high	49	Female	46	1
TCGA-05-4244-01A	TCGA-LUAD	low	70	Male	0	0
TCGA-05-4249-01A	TCGA-LUAD	low	67	Male	50.7667	0
TCGA-05-4250-01A	TCGA-LUAD	high	79	Female	4.03333	1
TCGA-05-4382-01A	TCGA-LUAD	low	68	Male	20.2333	0
TCGA-05-4384-01A	TCGA-LUAD	high	66	Male	14.2	0
TCGA-05-4389-01A	TCGA-LUAD	low	70	Male	45.6333	0
TCGA-05-4390-01A	TCGA-LUAD	low	58	Female	37.5333	0
TCGA-05-4395-01A	TCGA-LUAD	high	76	Male	0	1
TCGA-05-4396-01A	TCGA-LUAD	low	76	Male	10.1	1
TCGA-05-4397-01A	TCGA-LUAD	low	65	Male	24.3667	1
TCGA-05-4398-01A	TCGA-LUAD	low	47	Female	47.7	0
TCGA-05-4402-01A	TCGA-LUAD	high	57	Female	8.13333	1
TCGA-05-4403-01A	TCGA-LUAD	high	76	Male	19.2667	0
TCGA-05-4405-01A	TCGA-LUAD	high	74	Female	20.3333	0
TCGA-05-4410-01A	TCGA-LUAD	low	62	Male	0	0
TCGA-05-4415-01A	TCGA-LUAD	low	57	Male	3.03333	1
TCGA-05-4417-01A	TCGA-LUAD	high	51	Female	15.1667	0
TCGA-05-4418-01A	TCGA-LUAD	low	69	Male	9.13333	1
TCGA-05-4420-01A	TCGA-LUAD	high	41	Male	30.4	0
TCGA-05-4422-01A	TCGA-LUAD	low	68	Male	12.1667	0
TCGA-05-4424-01A	TCGA-LUAD	low	70	Male	30.4333	0
TCGA-05-4425-01A	TCGA-LUAD	low	70	Female	22.3	0
TCGA-05-4426-01A	TCGA-LUAD	high	71	Male	26.3667	0
TCGA-05-4427-01A	TCGA-LUAD	low	65	Female	26.3667	0
TCGA-05-4430-01A	TCGA-LUAD	low	59	Female	25.3667	0
TCGA-05-4432-01A	TCGA-LUAD	high	66	Male	25.3667	0
TCGA-05-4433-01A	TCGA-LUAD	high	82	Male	24.3333	0
TCGA-05-4434-01A	TCGA-LUAD	high	67	Female	15.2333	1
TCGA-05-5420-01A	TCGA-LUAD	high	67	Male	15.2333	0
TCGA-05-5423-01A	TCGA-LUAD	high	65	Male	5.03333	0
TCGA-05-5425-01A	TCGA-LUAD	low	68	Male	29.4	0
TCGA-05-5428-01A	TCGA-LUAD	low	57	Male	22.3333	0
TCGA-05-5429-01A	TCGA-LUAD	low	60	Male	9.16667	1
TCGA-05-5715-01A	TCGA-LUAD	high	69	Female	2.06667	0
TCGA-06-0119-01A	TCGA-GBM	high	81	Female	2.73333	1
TCGA-06-0122-01A	TCGA-GBM	high	84	Female	6.23333	1
TCGA-06-0124-01A	TCGA-GBM	high	67	Male	20.6667	1
TCGA-06-0125-01A	TCGA-GBM	high	63	Female	48.2667	1
TCGA-06-0125-02A	TCGA-GBM	high	63	Female	48.2667	1
TCGA-06-0126-01A	TCGA-GBM	high	86	Male	7.03333	1
TCGA-06-0128-01A	TCGA-GBM	high	66	Male	23.0333	1
TCGA-06-0129-01A	TCGA-GBM	high	30	Male	34.1333	1
TCGA-06-0130-01A	TCGA-GBM	high	54	Male	13.1333	1
TCGA-06-0132-01A	TCGA-GBM	high	49	Male	25.7	1
TCGA-06-0137-01A	TCGA-GBM	high	63	Female	27.0667	1
TCGA-06-0139-01A	TCGA-GBM	high	40	Male	12.0667	1
TCGA-06-0140-01A	TCGA-GBM	high	86	Male	0.2	1
TCGA-06-0141-01A	TCGA-GBM	high	62	Male	10.4333	1
TCGA-06-0142-01A	TCGA-GBM	high	81	Male	2.23333	1
TCGA-06-0145-01A	TCGA-GBM	high	53	Female	2.36667	1
TCGA-06-0151-01A	TCGA-GBM	low	32	Female	47.2333	1
TCGA-06-0152-01A	TCGA-GBM	high	68	Male	12.5	1
TCGA-06-0152-02A	TCGA-GBM	high	68	Male	12.5	1
TCGA-06-0154-01A	TCGA-GBM	high	54	Male	14.1333	1
TCGA-06-0155-01B	TCGA-GBM	high	61	Male	10.6	1
TCGA-06-0157-01A	TCGA-GBM	high	63	Female	3.23333	1
TCGA-06-0158-01A	TCGA-GBM	high	73	Male	10.9667	1
TCGA-06-0166-01A	TCGA-GBM	high	51	Male	5.93333	1
TCGA-06-0168-01A	TCGA-GBM	high	59	Female	19.9333	1
TCGA-06-0169-01A	TCGA-GBM	high	68	Male	3.33333	1
TCGA-06-0171-01A	TCGA-GBM	high	65	Male	13.3	1
TCGA-06-0171-02A	TCGA-GBM	high	65	Male	13.3	1
TCGA-06-0173-01A	TCGA-GBM	high	72	Female	4.53333	1
TCGA-06-0174-01A	TCGA-GBM	high	54	Male	3.26667	1
TCGA-06-0184-01A	TCGA-GBM	high	63	Male	70.8667	1
TCGA-06-0185-01A	TCGA-GBM	low	54	Male	74.8667	0
TCGA-06-0187-01A	TCGA-GBM	high	69	Male	27.6	1
TCGA-06-0188-01A	TCGA-GBM	high	71	Male	45.2	1
TCGA-06-0189-01A	TCGA-GBM	high	55	Male	15.6333	1
TCGA-06-0190-01A	TCGA-GBM	high	62	Male	10.5667	1
TCGA-06-0190-02A	TCGA-GBM	high	62	Male	10.5667	1
TCGA-06-0192-01B	TCGA-GBM	high	58	Male	39.5	1
TCGA-06-0195-01B	TCGA-GBM	high	63	Male	7.5	1
TCGA-06-0209-01A	TCGA-GBM	high	76	Male	7.73333	1
TCGA-06-0210-01B	TCGA-GBM	high	72	Female	7.5	1
TCGA-06-0210-02A	TCGA-GBM	high	72	Female	7.5	1
TCGA-06-0211-01B	TCGA-GBM	low	47	Male	12	1
TCGA-06-0211-02A	TCGA-GBM	low	47	Male	12	1
TCGA-06-0213-01A	TCGA-GBM	high	55	Female	0.533333	1
TCGA-06-0214-01A	TCGA-GBM	high	66	Male	15.2333	1
TCGA-06-0216-01B	TCGA-GBM	high	61	Female	24.5	1
TCGA-06-0219-01A	TCGA-GBM	high	67	Male	0.733333	1
TCGA-06-0221-01A	TCGA-GBM	low	31	Male	20.1	1
TCGA-06-0221-02A	TCGA-GBM	high	31	Male	20.1	1
TCGA-06-0237-01A	TCGA-GBM	high	75	Female	13.8333	1
TCGA-06-0238-01A	TCGA-GBM	high	46	Male	13.5	1
TCGA-06-0240-01A	TCGA-GBM	high	57	Male	20.7	1
TCGA-06-0241-01A	TCGA-GBM	low	65	Female	49.3667	1
TCGA-06-0644-01A	TCGA-GBM	low	71	Male	12.8	1
TCGA-06-0645-01A	TCGA-GBM	high	55	Female	5.83333	1
TCGA-06-0646-01A	TCGA-GBM	high	60	Male	5.83333	1
TCGA-06-0648-01A	TCGA-GBM	high	77	Male	9.93333	1
TCGA-06-0649-01B	TCGA-GBM	high	73	Female	2.13333	1
TCGA-06-0650-01A	TCGA-GBM	high	39	Female	23.9	1
TCGA-06-0686-01A	TCGA-GBM	high	53	Male	14.4	1
TCGA-06-0743-01A	TCGA-GBM	high	69	Male	26.7667	1
TCGA-06-0744-01A	TCGA-GBM	high	66	Male	47.5333	1
TCGA-06-0745-01A	TCGA-GBM	high	59	Male	7.96667	1
TCGA-06-0747-01A	TCGA-GBM	high	53	Male	2.73333	1
TCGA-06-0749-01A	TCGA-GBM	high	50	Male	2.73333	1
TCGA-06-0750-01A	TCGA-GBM	high	43	Male	0.933333	1
TCGA-06-0875-01A	TCGA-GBM	high	61	Female	44.0667	0
TCGA-06-0876-01A	TCGA-GBM	high	72	Female	46.8333	0
TCGA-06-0877-01A	TCGA-GBM	high	78	Male	6.8	0
TCGA-06-0878-01A	TCGA-GBM	high	74	Male	7.26667	0
TCGA-06-0879-01A	TCGA-GBM	high	52	Male	40.9667	1
TCGA-06-0881-01A	TCGA-GBM	high	50	Male	16.8	1
TCGA-06-0882-01A	TCGA-GBM	high	30	Male	21.0667	1
TCGA-06-0939-01A	TCGA-GBM	high	79	Female	27.1333	1
TCGA-06-1084-01A	TCGA-GBM	high	54	Male	24.2667	1
TCGA-06-1087-01A	TCGA-GBM	high	75	Male	4.1	1
TCGA-06-1800-01A	TCGA-GBM	high	61	Male	27.1667	1
TCGA-06-1801-01A	TCGA-GBM	low	56	Female	12	1
TCGA-06-1802-01A	TCGA-GBM	low	61	Male	15.5333	1
TCGA-06-1804-01A	TCGA-GBM	high	81	Female	13.8	1
TCGA-06-1805-01A	TCGA-GBM	high	28	Female	34.3667	0
TCGA-06-1806-01A	TCGA-GBM	low	47	Male	15.5333	1
TCGA-06-2557-01A	TCGA-GBM	high	76	Male	1.1	1
TCGA-06-2558-01A	TCGA-GBM	high	75	Female	12.6667	1
TCGA-06-2559-01A	TCGA-GBM	high	83	Male	5	1
TCGA-06-2561-01A	TCGA-GBM	high	53	Female	17.9	1
TCGA-06-2562-01A	TCGA-GBM	low	81	Male	12.7333	1
TCGA-06-2563-01A	TCGA-GBM	high	72	Female	31.0667	0
TCGA-06-2564-01A	TCGA-GBM	high	50	Male	6.03333	0
TCGA-06-2565-01A	TCGA-GBM	high	59	Male	16.8667	1
TCGA-06-2566-01A	TCGA-GBM	low	23	Female	6.06667	1
TCGA-06-2567-01A	TCGA-GBM	high	65	Male	4.43333	1
TCGA-06-2569-01A	TCGA-GBM	high	24	Female	0.433333	0
TCGA-06-2570-01A	TCGA-GBM	high	21	Female	31.9333	0
TCGA-06-5408-01A	TCGA-GBM	high	54	Female	11.9	1
TCGA-06-5410-01A	TCGA-GBM	high	72	Female	3.6	1
TCGA-06-5411-01A	TCGA-GBM	high	51	Male	8.46667	1
TCGA-06-5412-01A	TCGA-GBM	high	78	Female	4.6	1
TCGA-06-5413-01A	TCGA-GBM	high	67	Male	8.93333	0
TCGA-06-5414-01A	TCGA-GBM	high	61	Male	9.1	0
TCGA-06-5415-01A	TCGA-GBM	high	60	Male	8.66667	0
TCGA-06-5416-01A	TCGA-GBM	low	23	Female	6.8	0
TCGA-06-5417-01A	TCGA-GBM	high	45	Female	5.16667	0
TCGA-06-5418-01A	TCGA-GBM	low	75	Female	2.76667	1
TCGA-06-5856-01A	TCGA-GBM	high	58	Male	3.8	1
TCGA-06-5858-01A	TCGA-GBM	high	45	Female	6.23333	0
TCGA-06-5859-01A	TCGA-GBM	high	63	Male	4.63333	0
TCGA-06-6388-01A	TCGA-GBM	high	64	Female	5.3	1
TCGA-06-6389-01A	TCGA-GBM	high	49	Female	7.9	0
TCGA-06-6390-01A	TCGA-GBM	high	58	Male	5.46667	1
TCGA-06-6391-01A	TCGA-GBM	high	44	Female	1.5	1
TCGA-06-6693-01A	TCGA-GBM	high	64	Female	122.233	1
TCGA-06-6694-01A	TCGA-GBM	high	76	Female	7.46667	1
TCGA-06-6695-01A	TCGA-GBM	high	64	Male	8.43333	0
TCGA-06-6697-01A	TCGA-GBM	high	65	Male	13.0333	0
TCGA-06-6698-01A	TCGA-GBM	high	53	Female	4.83333	0
TCGA-06-6699-01A	TCGA-GBM	low	58	Female	1.56667	0
TCGA-06-6700-01A	TCGA-GBM	high	76	Male	4.83333	0
TCGA-06-6701-01A	TCGA-GBM	high	60	Male	5.03333	0
TCGA-06-A5U0-01A	TCGA-GBM	high	21	Female	27.1667	0
TCGA-06-A5U1-01A	TCGA-GBM	high	78	Female	1.9	1
TCGA-06-A6S0-01A	TCGA-GBM	high	79	Male	3.16667	1
TCGA-06-A6S1-01A	TCGA-GBM	high	53	Female	2.6	1
TCGA-06-A7TK-01A	TCGA-GBM	high	64	Male	14.8	1
TCGA-06-A7TL-01A	TCGA-GBM	high	30	Female	17.9667	0
TCGA-08-0386-01A	TCGA-GBM	high	74	Male	18.2667	1
TCGA-09-0364-01A	TCGA-OV	high	80	Female	29.5667	1
TCGA-09-0365-01A	TCGA-OV	high	70	Female	9.6	1
TCGA-09-0369-01A	TCGA-OV	high	56	Female	36.0667	1
TCGA-09-1664-01A	TCGA-OV	high	37	Female	75.9667	1
TCGA-09-1670-01A	TCGA-OV	high	57	Female	18.2333	0
TCGA-09-1672-01A	TCGA-OV	high	78	Female	5.93333	0
TCGA-09-1673-01A	TCGA-OV	high	50	Female	3.06667	0
TCGA-09-1674-01A	TCGA-OV	low	79	Female	8.66667	0
TCGA-09-1675-01B	TCGA-OV	high	50	Female	98.9	0
TCGA-09-2043-01A	TCGA-OV	high	69	Female	6.26667	0
TCGA-09-2044-01B	TCGA-OV	low	77	Female	6.2	0
TCGA-09-2045-01A	TCGA-OV	high	50	Female	35.6333	1
TCGA-09-2049-01D	TCGA-OV	high	64	Female	113.967	0
TCGA-09-2050-01A	TCGA-OV	high	65	Female	72.1	0
TCGA-09-2051-01A	TCGA-OV	high	42	Female	63.9667	0
TCGA-09-2053-01C	TCGA-OV	low	72	Female	40.3	0
TCGA-09-2055-01B	TCGA-OV	high	48	Female	27.3	0
TCGA-09-2056-01B	TCGA-OV	high	62	Female	12.6333	0
TCGA-10-0926-01A	TCGA-OV	high	63	Female	26.2667	1
TCGA-10-0927-01A	TCGA-OV	high	65	Female	83	1
TCGA-10-0928-01A	TCGA-OV	high	71	Female	18.7667	1
TCGA-10-0930-01A	TCGA-OV	high	70	Female	34.6667	1
TCGA-10-0931-01A	TCGA-OV	high	44	Female	33.3333	1
TCGA-10-0933-01A	TCGA-OV	high	77	Female	14.8667	1
TCGA-10-0934-01A	TCGA-OV	high	50	Female	6.8	1
TCGA-10-0935-01A	TCGA-OV	high	68	Female	35.9333	1
TCGA-10-0937-01A	TCGA-OV	high	44	Female	20.2667	1
TCGA-12-0615-01A	TCGA-GBM	high	78	Female	15.5667	1
TCGA-12-0616-01A	TCGA-GBM	high	36	Female	14.9333	1
TCGA-12-0618-01A	TCGA-GBM	high	49	Male	13.1667	1
TCGA-12-0619-01A	TCGA-GBM	high	60	Male	35.4	1
TCGA-12-0656-01A	TCGA-GBM	high	48	Female	96.1	1
TCGA-12-0657-01A	TCGA-GBM	high	69	Male	0.1	1
TCGA-12-0662-01A	TCGA-GBM	high	51	Male	38.7	1
TCGA-12-0670-01B	TCGA-GBM	high	60	Male	26.3333	1
TCGA-12-0688-01A	TCGA-GBM	high	74	Male	27.0333	1
TCGA-12-0691-01A	TCGA-GBM	high	63	Male	12.3	1
TCGA-12-0692-01A	TCGA-GBM	high	75	Female	3.7	1
TCGA-12-0707-01A	TCGA-GBM	low	55	Male	28.8	1
TCGA-12-0773-01A	TCGA-GBM	high	24	Male	43.8333	1
TCGA-12-0775-01A	TCGA-GBM	high	75	Female	7.73333	1
TCGA-12-0778-01A	TCGA-GBM	low	53	Male	15.1333	1
TCGA-12-0818-01A	TCGA-GBM	low	45	Female	93.0333	1
TCGA-12-0819-01A	TCGA-GBM	high	49	Female	25.1333	1
TCGA-12-0820-01A	TCGA-GBM	low	40	Male	18.7333	1
TCGA-12-0821-01A	TCGA-GBM	high	62	Male	10.7667	1
TCGA-12-0822-01A	TCGA-GBM	high	46	Male	23.8333	1
TCGA-12-0826-01A	TCGA-GBM	high	38	Female	28.1667	1
TCGA-12-0827-01A	TCGA-GBM	high	38	Female	39.3	1
TCGA-12-0828-01A	TCGA-GBM	high	57	Male	9.06667	1
TCGA-12-0829-01A	TCGA-GBM	high	75	Male	20.8667	1
TCGA-12-1088-01A	TCGA-GBM	high	53	Female	129.367	1
TCGA-12-1089-01A	TCGA-GBM	high	64	Male	5.9	1
TCGA-12-1092-01B	TCGA-GBM	high	58	Male	22.0333	1
TCGA-12-1093-01A	TCGA-GBM	high	66	Female	16.2	1
TCGA-12-1597-01B	TCGA-GBM	high	62	Female	22.5	1
TCGA-12-1598-01A	TCGA-GBM	low	75	Female	15.8667	1
TCGA-12-1599-01A	TCGA-GBM	high	47	Female	26.0333	1
TCGA-12-1600-01A	TCGA-GBM	high	86	Male	14.9333	1
TCGA-12-1602-01A	TCGA-GBM	high	58	Male	6.86667	1
TCGA-12-3644-01A	TCGA-GBM	high	47	Female	60.6	1
TCGA-12-3646-01A	TCGA-GBM	high	59	Female	44.6333	1
TCGA-12-3648-01A	TCGA-GBM	high	61	Female	27.3	1
TCGA-12-3649-01A	TCGA-GBM	high	76	Male	15.4333	1
TCGA-12-3650-01A	TCGA-GBM	high	46	Male	11.1	1
TCGA-12-3651-01A	TCGA-GBM	high	77	Male	12.8667	1
TCGA-12-3652-01A	TCGA-GBM	high	60	Male	35.4	1
TCGA-12-3653-01A	TCGA-GBM	high	34	Female	14.7333	1
TCGA-12-5295-01A	TCGA-GBM	high	60	Female	15.1333	1
TCGA-12-5299-01A	TCGA-GBM	low	56	Female	3.26667	1
TCGA-12-5301-01A	TCGA-GBM	high	59	Male	2.06667	1
TCGA-13-0714-01A	TCGA-OV	high	55	Female	6.3	1
TCGA-13-0717-01A	TCGA-OV	high	54	Female	24.9333	1
TCGA-13-0726-01A	TCGA-OV	high	55	Female	31.6333	1
TCGA-13-0751-01A	TCGA-OV	high	44	Female	55.9333	1
TCGA-13-0755-01A	TCGA-OV	high	75	Female	2.53333	1
TCGA-13-0757-01A	TCGA-OV	high	71	Female	11.3333	1
TCGA-13-0760-01A	TCGA-OV	high	63	Female	11.7	1
TCGA-13-0764-01A	TCGA-OV	high	62	Female	62.7	1
TCGA-13-0765-01A	TCGA-OV	high	50	Female	46.3	1
TCGA-13-0768-01A	TCGA-OV	high	73	Female	59.4667	1
TCGA-13-0791-01A	TCGA-OV	high	58	Female	40.8	1
TCGA-13-0794-01A	TCGA-OV	high	60	Female	63.9667	1
TCGA-13-0795-01A	TCGA-OV	high	66	Female	20.6333	1
TCGA-13-0800-01A	TCGA-OV	high	52	Female	88.7	0
TCGA-13-0804-01A	TCGA-OV	low	73	Female	35.7667	1
TCGA-13-0805-01A	TCGA-OV	high	57	Female	35.8	1
TCGA-13-0807-01B	TCGA-OV	high	54	Female	13.8	1
TCGA-13-0883-01A	TCGA-OV	high	61	Female	69.9	1
TCGA-13-0884-01B	TCGA-OV	high	39	Female	108.667	1
TCGA-13-0885-01A	TCGA-OV	high	70	Female	112.933	0
TCGA-13-0886-01A	TCGA-OV	high	67	Female	155.5	0
TCGA-13-0887-01A	TCGA-OV	low	42	Female	67.6	1
TCGA-13-0888-01A	TCGA-OV	low	78	Female	93.7	1
TCGA-13-0889-01A	TCGA-OV	low	75	Female	96.4667	1
TCGA-13-0890-01A	TCGA-OV	high	56	Female	147.467	0
TCGA-13-0891-01A	TCGA-OV	high	73	Female	104.267	1
TCGA-13-0893-01B	TCGA-OV	low	48	Female	43.9667	1
TCGA-13-0894-01B	TCGA-OV	high	53	Female	50.3	1
TCGA-13-0897-01A	TCGA-OV	high	54	Female	72.7333	1
TCGA-13-0899-01A	TCGA-OV	low	60	Female	67.0667	1
TCGA-13-0903-01A	TCGA-OV	high	42	Female	129.567	0
TCGA-13-0904-01A	TCGA-OV	high	63	Female	51.0667	1
TCGA-13-0905-01B	TCGA-OV	high	51	Female	124.867	0
TCGA-13-0910-01A	TCGA-OV	high	58	Female	118.267	0
TCGA-13-0911-01A	TCGA-OV	high	55	Female	45.1667	1
TCGA-13-0912-01A	TCGA-OV	high	58	Female	38.1667	1
TCGA-13-0913-01A	TCGA-OV	high	53	Female	110.833	0
TCGA-13-0916-01A	TCGA-OV	high	49	Female	59.5	0
TCGA-13-0920-01A	TCGA-OV	high	65	Female	49.4667	1
TCGA-13-0921-01A	TCGA-OV	high	72	Female	49.4333	1
TCGA-13-0923-01A	TCGA-OV	low	74	Female	84.9	0
TCGA-13-1403-01A	TCGA-OV	high	48	Female	78.1667	1
TCGA-13-1404-01A	TCGA-OV	low	48	Female	82.3	0
TCGA-13-1405-01A	TCGA-OV	high	49	Female	28.9333	1
TCGA-13-1411-01A	TCGA-OV	high	81	Female	17.7	1
TCGA-13-1412-01A	TCGA-OV	high	41	Female	32.8	1
TCGA-13-1477-01A	TCGA-OV	high	49	Female	55.4	1
TCGA-13-1481-01A	TCGA-OV	low	76	Female	88.2667	1
TCGA-13-1482-01A	TCGA-OV	high	52	Female	62.5667	1
TCGA-13-1483-01A	TCGA-OV	high	61	Female	29.8333	1
TCGA-13-1484-01A	TCGA-OV	high	62	Female	126.167	1
TCGA-13-1487-01A	TCGA-OV	high	74	Female	22.7	1
TCGA-13-1488-01A	TCGA-OV	high	59	Female	71.8	1
TCGA-13-1489-01A	TCGA-OV	high	70	Female	85.1	1
TCGA-13-1491-01A	TCGA-OV	high	55	Female	53.1667	1
TCGA-13-1492-01A	TCGA-OV	high	66	Female	127.3	1
TCGA-13-1494-01A	TCGA-OV	low	43	Female	95.2	1
TCGA-13-1495-01A	TCGA-OV	high	60	Female	91.6333	1
TCGA-13-1496-01A	TCGA-OV	high	65	Female	4.3	1
TCGA-13-1497-01A	TCGA-OV	high	47	Female	129.033	0
TCGA-13-1498-01A	TCGA-OV	high	73	Female	67.0667	1
TCGA-13-1499-01A	TCGA-OV	high	56	Female	116.667	0
TCGA-13-1500-01A	TCGA-OV	low	71	Female	14.1667	1
TCGA-13-1501-01A	TCGA-OV	high	50	Female	43.8	1
TCGA-13-1504-01A	TCGA-OV	high	68	Female	35.3	1
TCGA-13-1505-01A	TCGA-OV	high	63	Female	66.6	0
TCGA-13-1506-01A	TCGA-OV	high	45	Female	34.6333	1
TCGA-13-1507-01A	TCGA-OV	high	77	Female	66.4333	1
TCGA-13-1509-01A	TCGA-OV	high	64	Female	81.2667	0
TCGA-13-1510-01A	TCGA-OV	high	62	Female	45.3	1
TCGA-13-1511-01A	TCGA-OV	high	52	Female	55	1
TCGA-13-1512-01A	TCGA-OV	high	49	Female	14.7333	0
TCGA-13-2057-01A	TCGA-OV	high	59	Female	81.1333	0
TCGA-13-2059-01A	TCGA-OV	low	50	Female	79.5667	0
TCGA-13-2060-01A	TCGA-OV	high	51	Female	78.9667	0
TCGA-13-2061-01A	TCGA-OV	high	58	Female	77.9667	0
TCGA-13-2065-01A	TCGA-OV	high	71	Female	66.4333	0
TCGA-13-2071-01A	TCGA-OV	high	63	Female	25.7667	1
TCGA-13-A5FT-01A	TCGA-OV	high	67	Female	71.4333	0
TCGA-13-A5FU-01A	TCGA-OV	high	60	Female	8.53333	1
TCGA-14-0736-01A	TCGA-GBM	high	49	Male	15.3333	1
TCGA-14-0736-02A	TCGA-GBM	high	49	Male	15.3333	1
TCGA-14-0740-01B	TCGA-GBM	high	70	Male	12.1333	1
TCGA-14-0781-01B	TCGA-GBM	high	49	Male	0.966667	1
TCGA-14-0786-01B	TCGA-GBM	high	50	Female	23.3667	1
TCGA-14-0787-01A	TCGA-GBM	high	69	Male	2.26667	1
TCGA-14-0789-01A	TCGA-GBM	high	54	Male	11.4	1
TCGA-14-0790-01B	TCGA-GBM	high	64	Female	13.9667	1
TCGA-14-0812-01B	TCGA-GBM	high	65	Male	3.3	1
TCGA-14-0813-01A	TCGA-GBM	high	78	Male	1.36667	1
TCGA-14-0817-01A	TCGA-GBM	high	69	Female	5.46667	1
TCGA-14-0862-01B	TCGA-GBM	high	60	Male	2.93333	1
TCGA-14-0865-01B	TCGA-GBM	high	67	Male	16.7333	1
TCGA-14-0866-01B	TCGA-GBM	low	55	Male	26.7	1
TCGA-14-0867-01A	TCGA-GBM	high	67	Male	2.06667	1
TCGA-14-0871-01A	TCGA-GBM	low	74	Female	29.3333	1
TCGA-14-1034-01A	TCGA-GBM	high	60	Female	16.1667	1
TCGA-14-1034-02B	TCGA-GBM	high	60	Female	16.1667	1
TCGA-14-1037-01A	TCGA-GBM	high	66	Female	19.5667	1
TCGA-14-1043-01B	TCGA-GBM	high	61	Male	0.8	1
TCGA-14-1395-01B	TCGA-GBM	high	52	Male	1.4	1
TCGA-14-1396-01A	TCGA-GBM	high	78	Female	1.13333	1
TCGA-14-1450-01B	TCGA-GBM	high	57	Female	59.6	0
TCGA-14-1451-01A	TCGA-GBM	high	39	Male	23.4333	1
TCGA-14-1453-01A	TCGA-GBM	high	69	Male	1.16667	1
TCGA-14-1455-01A	TCGA-GBM	high	61	Male	0.933333	1
TCGA-14-1456-01B	TCGA-GBM	high	23	Male	41.5333	0
TCGA-14-1458-01A	TCGA-GBM	high	54	Male	6.76667	1
TCGA-14-1794-01A	TCGA-GBM	high	59	Male	1	1
TCGA-14-1795-01A	TCGA-GBM	low	66	Male	2	1
TCGA-14-1821-01A	TCGA-GBM	high	31	Male	18.0333	1
TCGA-14-1823-01A	TCGA-GBM	high	58	Female	18.1	1
TCGA-14-1825-01A	TCGA-GBM	high	70	Male	7.73333	1
TCGA-14-1827-01A	TCGA-GBM	high	51	Male	5.96667	1
TCGA-14-1829-01A	TCGA-GBM	high	57	Male	7.26667	0
TCGA-14-2554-01A	TCGA-GBM	high	52	Female	17.7333	1
TCGA-14-3476-01B	TCGA-GBM	high	74	Male	0.4	1
TCGA-14-3477-01A	TCGA-GBM	high	38	Female	3.83333	0
TCGA-14-4157-01A	TCGA-GBM	high	40	Male	3.46667	0
TCGA-15-0742-01A	TCGA-GBM	high	65	Male	13.9667	1
TCGA-15-1446-01A	TCGA-GBM	high	55	Male	19.3667	0
TCGA-16-0846-01A	TCGA-GBM	high	85	Male	3.96667	1
TCGA-16-0848-01A	TCGA-GBM	low	57	Male	17.8333	1
TCGA-16-0849-01A	TCGA-GBM	high	54	Male	26.4333	0
TCGA-16-0850-01A	TCGA-GBM	high	52	Female	16.6	1
TCGA-16-0861-01A	TCGA-GBM	high	65	Male	4.36667	0
TCGA-16-1045-01B	TCGA-GBM	low	49	Female	29.4333	1
TCGA-16-1460-01A	TCGA-GBM	high	36	Female	6.5	0
TCGA-18-3406-01A	TCGA-LUSC	high	67	Male	12.3667	1
TCGA-18-3407-01A	TCGA-LUSC	high	72	Male	4.53333	1
TCGA-18-3408-01A	TCGA-LUSC	high	77	Female	76.8	1
TCGA-18-3409-01A	TCGA-LUSC	low	74	Male	124.9	0
TCGA-18-3410-01A	TCGA-LUSC	high	81	Male	4.86667	1
TCGA-18-3411-01A	TCGA-LUSC	low	63	Female	119.2	0
TCGA-18-3412-01A	TCGA-LUSC	high	52	Male	11.5	1
TCGA-18-3414-01A	TCGA-LUSC	high	73	Male	23.8667	1
TCGA-18-3415-01A	TCGA-LUSC	high	77	Male	93.4333	1
TCGA-18-3416-01A	TCGA-LUSC	high	83	Male	32.4333	1
TCGA-18-3417-01A	TCGA-LUSC	high	65	Male	36.5667	1
TCGA-18-3421-01A	TCGA-LUSC	high	65	Male	88.1667	0
TCGA-18-4083-01A	TCGA-LUSC	low	63	Male	6.26667	1
TCGA-18-4721-01A	TCGA-LUSC	high	74	Male	156.467	0
TCGA-18-5592-01A	TCGA-LUSC	low	57	Male	50.6333	0
TCGA-18-5595-01A	TCGA-LUSC	high	50	Male	27.5667	1
TCGA-19-0957-01C	TCGA-GBM	low	48	Female	22.2	1
TCGA-19-1385-01A	TCGA-GBM	low	69	Male	10.9	1
TCGA-19-1386-01A	TCGA-GBM	high	51	Male	9.2	1
TCGA-19-1387-01A	TCGA-GBM	high	81	Male	6.03333	0
TCGA-19-1388-01A	TCGA-GBM	high	58	Male	13.1333	1
TCGA-19-1389-01A	TCGA-GBM	low	51	Male	4.7	1
TCGA-19-1390-01A	TCGA-GBM	high	63	Female	25.7333	1
TCGA-19-1786-01A	TCGA-GBM	low	64	Female	7.26667	0
TCGA-19-1787-01B	TCGA-GBM	low	48	Male	12.8333	1
TCGA-19-1788-01A	TCGA-GBM	high	39	Male	3.73333	1
TCGA-19-1789-01A	TCGA-GBM	high	69	Female	3.3	1
TCGA-19-1790-01B	TCGA-GBM	high	56	Male	5.13333	1
TCGA-19-1791-01A	TCGA-GBM	high	82	Female	0.133333	0
TCGA-19-2619-01A	TCGA-GBM	high	55	Female	9.8	0
TCGA-19-2620-01A	TCGA-GBM	high	70	Male	4.93333	1
TCGA-19-2621-01B	TCGA-GBM	high	83	Male	1.1	1
TCGA-19-2623-01A	TCGA-GBM	high	65	Male	7.63333	0
TCGA-19-2624-01A	TCGA-GBM	high	51	Male	0.166667	1
TCGA-19-2625-01A	TCGA-GBM	high	76	Female	4.13333	1
TCGA-19-2629-01A	TCGA-GBM	high	60	Male	24.5667	1
TCGA-19-2631-01A	TCGA-GBM	high	74	Female	7.1	1
TCGA-19-4065-01A	TCGA-GBM	high	36	Male	7.13333	0
TCGA-19-4065-02A	TCGA-GBM	high	36	Male	7.13333	0
TCGA-19-4068-01A	TCGA-GBM	high	68	Female	4.56667	0
TCGA-19-5947-01A	TCGA-GBM	low	47	Female	6.73333	1
TCGA-19-5950-01A	TCGA-GBM	high	52	Female	17.4333	1
TCGA-19-5951-01A	TCGA-GBM	high	76	Female	8.13333	1
TCGA-19-5952-01A	TCGA-GBM	high	62	Male	19.1667	1
TCGA-19-5953-01B	TCGA-GBM	high	58	Male	4.8	1
TCGA-19-5954-01A	TCGA-GBM	high	72	Female	12.2667	1
TCGA-19-5955-01A	TCGA-GBM	high	83	Male	1.8	1
TCGA-19-5956-01A	TCGA-GBM	low	53	Female	22.8	1
TCGA-19-5958-01A	TCGA-GBM	high	56	Male	14.2667	1
TCGA-19-5959-01A	TCGA-GBM	high	77	Female	17.0333	1
TCGA-19-5960-01A	TCGA-GBM	high	56	Male	15.1667	1
TCGA-19-A60I-01A	TCGA-GBM	high	39	Male	18.0333	0
TCGA-19-A6J4-01A	TCGA-GBM	high	68	Male	4.03333	1
TCGA-19-A6J5-01A	TCGA-GBM	high	40	Male	28.9333	0
TCGA-20-0987-01A	TCGA-OV	high	61	Female	23.3667	1
TCGA-20-0991-01A	TCGA-OV	high	78	Female	26.5667	0
TCGA-20-0996-01A	TCGA-OV	low	59	Female	73.2	0
TCGA-20-1682-01A	TCGA-OV	high	56	Female	27.9	0
TCGA-20-1683-01A	TCGA-OV	high	65	Female	25.7333	0
TCGA-20-1684-01A	TCGA-OV	high	51	Female	19.3667	0
TCGA-20-1685-01A	TCGA-OV	high	45	Female	16.9333	0
TCGA-20-1686-01A	TCGA-OV	high	75	Female	2.96667	0
TCGA-20-1687-01A	TCGA-OV	high	46	Female	2.7	0
TCGA-21-1070-01A	TCGA-LUSC	low	60	Female	121.2	0
TCGA-21-1071-01A	TCGA-LUSC	high	67	Male	47.5333	1
TCGA-21-1075-01A	TCGA-LUSC	high	57	Male	71.1333	0
TCGA-21-1076-01A	TCGA-LUSC	high	54	Female	61.7333	0
TCGA-21-1077-01A	TCGA-LUSC	high	64	Male	35.2667	1
TCGA-21-1078-01A	TCGA-LUSC	high	77	Male	15.8	1
TCGA-21-1079-01A	TCGA-LUSC	low	71	Male	32.1667	1
TCGA-21-1080-01A	TCGA-LUSC	low	66	Male	124.133	0
TCGA-21-1081-01A	TCGA-LUSC	high	69	Male	9.46667	1
TCGA-21-1082-01A	TCGA-LUSC	high	61	Male	121.467	0
TCGA-21-1083-01A	TCGA-LUSC	low	75	Male	43.8333	1
TCGA-21-5782-01A	TCGA-LUSC	low	68	Female	32.0667	1
TCGA-21-5783-01A	TCGA-LUSC	high	76	Male	89.3333	1
TCGA-21-5784-01A	TCGA-LUSC	high	80	Female	42.2667	0
TCGA-21-5786-01A	TCGA-LUSC	high	64	Male	34.4	0
TCGA-21-5787-01A	TCGA-LUSC	low	65	Male	10.9667	1
TCGA-21-A5DI-01A	TCGA-LUSC	high	77	Male	32.6333	0
TCGA-22-0940-01A	TCGA-LUSC	high	71	Male	22.3	1
TCGA-22-0944-01A	TCGA-LUSC	high	61	Male	7.43333	1
TCGA-22-1000-01A	TCGA-LUSC	high	76	Male	15.1333	1
TCGA-22-1002-01A	TCGA-LUSC	high	69	Male	4.36667	1
TCGA-22-1005-01A	TCGA-LUSC	high	63	Male	65.1	1
TCGA-22-1011-01A	TCGA-LUSC	high	73	Male	1.76667	1
TCGA-22-1012-01A	TCGA-LUSC	high	80	Female	14.3	1
TCGA-22-1016-01A	TCGA-LUSC	high	65	Male	27.4	1
TCGA-22-4591-01A	TCGA-LUSC	high	80	Male	20.7667	1
TCGA-22-4593-01A	TCGA-LUSC	high	77	Male	35.5667	1
TCGA-22-4594-01A	TCGA-LUSC	high	60	Female	49	1
TCGA-22-4595-01A	TCGA-LUSC	high	57	Male	24.4667	1
TCGA-22-4596-01A	TCGA-LUSC	high	69	Female	0.566667	1
TCGA-22-4599-01A	TCGA-LUSC	high	73	Female	38.7	1
TCGA-22-4601-01A	TCGA-LUSC	high	73	Female	35.2333	1
TCGA-22-4604-01A	TCGA-LUSC	high	73	Male	13.3	1
TCGA-22-4605-01A	TCGA-LUSC	high	78	Female	32.4667	1
TCGA-22-4607-01A	TCGA-LUSC	low	75	Male	19.5667	1
TCGA-22-4609-01A	TCGA-LUSC	high	81	Male	9.7	1
TCGA-22-4613-01A	TCGA-LUSC	high	73	Female	11.9333	1
TCGA-22-5471-01A	TCGA-LUSC	low	75	Male	61.5	0
TCGA-22-5472-01A	TCGA-LUSC	low	67	Male	65.8333	1
TCGA-22-5473-01A	TCGA-LUSC	high	78	Male	64.4333	1
TCGA-22-5474-01A	TCGA-LUSC	high	74	Male	14.8333	1
TCGA-22-5477-01A	TCGA-LUSC	high	65	Male	44.8667	1
TCGA-22-5478-01A	TCGA-LUSC	high	79	Male	0.8	1
TCGA-22-5479-01A	TCGA-LUSC	high	64	Male	87.5	1
TCGA-22-5480-01A	TCGA-LUSC	high	66	Female	72.3333	1
TCGA-22-5481-01A	TCGA-LUSC	high	72	Female	80.3	1
TCGA-22-5482-01A	TCGA-LUSC	high	81	Male	11.9	1
TCGA-22-5483-01A	TCGA-LUSC	high	74	Male	19.1	1
TCGA-22-5485-01A	TCGA-LUSC	high	58	Female	30.5333	1
TCGA-22-5489-01A	TCGA-LUSC	high	64	Male	63.7333	1
TCGA-22-5491-01A	TCGA-LUSC	low	74	Male	57.1	1
TCGA-22-5492-01A	TCGA-LUSC	low	73	Female	16.8667	1
TCGA-22-A5C4-01A	TCGA-LUSC	high	70	Male	22.3667	0
TCGA-23-1021-01B	TCGA-OV	high	45	Female	48.2	1
TCGA-23-1022-01A	TCGA-OV	high	67	Female	50.3667	1
TCGA-23-1027-01A	TCGA-OV	high	48	Female	32.5333	1
TCGA-23-1029-01B	TCGA-OV	high	46	Female	8.93333	0
TCGA-23-1030-01A	TCGA-OV	high	64	Female	29.5333	0
TCGA-23-1032-01A	TCGA-OV	low	73	Female	2.8	1
TCGA-23-1110-01A	TCGA-OV	high	42	Female	55.2667	0
TCGA-23-1111-01A	TCGA-OV	high	63	Female	3.26667	0
TCGA-23-1113-01A	TCGA-OV	high	48	Female	31.6333	1
TCGA-23-1114-01B	TCGA-OV	high	55	Female	69.6333	1
TCGA-23-1116-01A	TCGA-OV	high	83	Female	19.7333	1
TCGA-23-1117-01A	TCGA-OV	high	42	Female	33.7667	1
TCGA-23-1118-01A	TCGA-OV	high	45	Female	87.2	0
TCGA-23-1121-01A	TCGA-OV	low	51	Female	6.46667	0
TCGA-23-1122-01A	TCGA-OV	high	53	Female	39.6333	1
TCGA-23-1123-01A	TCGA-OV	high	59	Female	33.9333	1
TCGA-23-1124-01A	TCGA-OV	high	62	Female	58.9333	1
TCGA-23-1809-01A	TCGA-OV	low	63	Female	0.533333	0
TCGA-23-2072-01A	TCGA-OV	high	58	Female	25.3	1
TCGA-23-2077-01A	TCGA-OV	high	45	Female	117.5	0
TCGA-23-2078-01A	TCGA-OV	high	66	Female	88.7	0
TCGA-23-2079-01A	TCGA-OV	low	46	Female	92.9333	0
TCGA-23-2081-01A	TCGA-OV	high	49	Female	78.0667	1
TCGA-23-2084-01A	TCGA-OV	high	45	Female	50.5333	1
TCGA-23-2641-01A	TCGA-OV	high	85	Female	2.8	0
TCGA-23-2643-01A	TCGA-OV	low	74	Female	4.76667	0
TCGA-23-2645-01A	TCGA-OV	high	54	Female	4.56667	0
TCGA-23-2647-01A	TCGA-OV	high	49	Female	4.5	0
TCGA-23-2649-01A	TCGA-OV	low	60	Female	3.86667	0
TCGA-24-0970-01B	TCGA-OV	high	63	Female	11.8	1
TCGA-24-0980-01A	TCGA-OV	high	53	Female	7.76667	1
TCGA-24-0982-01A	TCGA-OV	high	77	Female	22.6333	1
TCGA-24-1103-01A	TCGA-OV	high	50	Female	54.8667	1
TCGA-24-1104-01A	TCGA-OV	high	56	Female	64.4333	1
TCGA-24-1413-01A	TCGA-OV	high	51	Female	6.4	0
TCGA-24-1416-01A	TCGA-OV	high	34	Female	6.46667	0
TCGA-24-1417-01A	TCGA-OV	high	54	Female	7.93333	0
TCGA-24-1418-01A	TCGA-OV	high	68	Female	8.1	0
TCGA-24-1419-01A	TCGA-OV	high	62	Female	7.96667	0
TCGA-24-1422-01A	TCGA-OV	high	82	Female	0.766667	1
TCGA-24-1423-01A	TCGA-OV	high	61	Female	6.33333	0
TCGA-24-1424-01A	TCGA-OV	high	67	Female	6.1	0
TCGA-24-1425-01A	TCGA-OV	high	45	Female	6.03333	0
TCGA-24-1426-01A	TCGA-OV	high	43	Female	5.43333	0
TCGA-24-1427-01A	TCGA-OV	low	58	Female	4.9	0
TCGA-24-1428-01A	TCGA-OV	high	50	Female	17.6333	0
TCGA-24-1430-01A	TCGA-OV	high	68	Female	28.7667	1
TCGA-24-1431-01A	TCGA-OV	low	67	Female	18.9	1
TCGA-24-1434-01A	TCGA-OV	high	59	Female	18.9333	1
TCGA-24-1435-01A	TCGA-OV	high	57	Female	44.1333	1
TCGA-24-1436-01A	TCGA-OV	high	57	Female	8.66667	1
TCGA-24-1463-01A	TCGA-OV	high	70	Female	73.9333	1
TCGA-24-1464-01A	TCGA-OV	high	70	Female	12.6333	1
TCGA-24-1466-01A	TCGA-OV	high	74	Female	45.7667	1
TCGA-24-1467-01A	TCGA-OV	high	51	Female	107.467	1
TCGA-24-1469-01A	TCGA-OV	high	71	Female	9.23333	0
TCGA-24-1470-01A	TCGA-OV	high	54	Female	3.5	0
TCGA-24-1471-01A	TCGA-OV	high	60	Female	1.2	0
TCGA-24-1474-01A	TCGA-OV	high	57	Female	22.5333	1
TCGA-24-1550-01A	TCGA-OV	high	49	Female	41.6333	1
TCGA-24-1551-01A	TCGA-OV	high	53	Female	52.6333	1
TCGA-24-1552-01A	TCGA-OV	high	77	Female	41.9667	1
TCGA-24-1562-01A	TCGA-OV	high	67	Female	46.1333	1
TCGA-24-1564-01A	TCGA-OV	high	67	Female	26.2333	1
TCGA-24-1565-01A	TCGA-OV	low	74	Female	10.4	1
TCGA-24-1603-01A	TCGA-OV	high	53	Female	91.4	1
TCGA-24-1616-01A	TCGA-OV	high	56	Female	38.7667	1
TCGA-24-1842-01A	TCGA-OV	high	49	Female	8.43333	0
TCGA-24-1843-01A	TCGA-OV	high	66	Female	3.53333	0
TCGA-24-1844-01A	TCGA-OV	high	64	Female	3.76667	0
TCGA-24-1845-01A	TCGA-OV	high	42	Female	3.86667	0
TCGA-24-1846-01A	TCGA-OV	high	45	Female	4.43333	0
TCGA-24-1847-01A	TCGA-OV	high	45	Female	11.4333	0
TCGA-24-1849-01A	TCGA-OV	high	80	Female	5.86667	0
TCGA-24-1850-01A	TCGA-OV	high	72	Female	5.6	0
TCGA-24-1927-01A	TCGA-OV	high	59	Female	16.6667	1
TCGA-24-2019-01A	TCGA-OV	high	46	Female	4.93333	0
TCGA-24-2024-01A	TCGA-OV	high	72	Female	58.9667	1
TCGA-24-2030-01A	TCGA-OV	high	87	Female	56.7	1
TCGA-24-2033-01A	TCGA-OV	high	87	Female	18.7333	1
TCGA-24-2035-01A	TCGA-OV	high	65	Female	28.5667	1
TCGA-24-2036-01A	TCGA-OV	high	50	Female	64.9	1
TCGA-24-2038-01A	TCGA-OV	high	68	Female	45.1333	1
TCGA-24-2254-01A	TCGA-OV	high	66	Female	57.8667	1
TCGA-24-2260-01A	TCGA-OV	high	74	Female	36.6667	1
TCGA-24-2261-01A	TCGA-OV	high	76	Female	0.8	1
TCGA-24-2262-01A	TCGA-OV	low	57	Female	0.366667	1
TCGA-24-2267-01A	TCGA-OV	high	58	Female	48.2	1
TCGA-24-2271-01A	TCGA-OV	high	55	Female	32.0667	1
TCGA-24-2280-01A	TCGA-OV	low	74	Female	71.4333	0
TCGA-24-2281-01A	TCGA-OV	high	68	Female	45.2333	0
TCGA-24-2288-01A	TCGA-OV	high	70	Female	0.833333	1
TCGA-24-2289-01A	TCGA-OV	low	68	Female	68.3	1
TCGA-24-2290-01A	TCGA-OV	low	56	Female	36.7333	1
TCGA-24-2293-01A	TCGA-OV	low	47	Female	16.8667	1
TCGA-24-2295-01A	TCGA-OV	high	69	Female	33.5667	1
TCGA-24-2298-01A	TCGA-OV	high	55	Female	54	1
TCGA-25-1312-01A	TCGA-OV	high	69	Female	1.03333	1
TCGA-25-1313-01A	TCGA-OV	high	62	Female	27.3333	1
TCGA-25-1314-01A	TCGA-OV	high	42	Female	33.4667	1
TCGA-25-1315-01A	TCGA-OV	high	50	Female	52.7667	1
TCGA-25-1316-01A	TCGA-OV	high	55	Female	42.6333	1
TCGA-25-1319-01A	TCGA-OV	high	73	Female	65.9	1
TCGA-25-1320-01A	TCGA-OV	high	65	Female	38.5	1
TCGA-25-1323-01A	TCGA-OV	high	72	Female	13.1667	1
TCGA-25-1326-01A	TCGA-OV	high	61	Female	41.6333	1
TCGA-25-1328-01A	TCGA-OV	high	38	Female	66.9667	1
TCGA-25-1329-01A	TCGA-OV	high	76	Female	15.2333	1
TCGA-25-2042-01A	TCGA-OV	high	60	Female	13.2	1
TCGA-25-2391-01A	TCGA-OV	high	57	Female	49.7333	1
TCGA-25-2392-01A	TCGA-OV	high	75	Female	1.03333	1
TCGA-25-2393-01A	TCGA-OV	low	81	Female	38.5667	1
TCGA-25-2396-01A	TCGA-OV	high	71	Female	3.06667	1
TCGA-25-2397-01A	TCGA-OV	high	59	Female	12.1667	1
TCGA-25-2398-01A	TCGA-OV	high	71	Female	45.6333	1
TCGA-25-2399-01A	TCGA-OV	high	80	Female	20.2667	1
TCGA-25-2400-01A	TCGA-OV	high	76	Female	42.6	1
TCGA-25-2401-01A	TCGA-OV	high	64	Female	3	1
TCGA-25-2404-01A	TCGA-OV	high	38	Female	29.4333	1
TCGA-25-2408-01A	TCGA-OV	high	37	Female	31.4333	1
TCGA-25-2409-01A	TCGA-OV	high	71	Female	27.3667	1
TCGA-26-1439-01A	TCGA-GBM	high	63	Male	14.0667	1
TCGA-26-1442-01A	TCGA-GBM	high	43	Male	31.7667	0
TCGA-26-1799-01A	TCGA-GBM	low	68	Male	9.5	1
TCGA-26-5132-01A	TCGA-GBM	high	74	Male	9.53333	0
TCGA-26-5133-01A	TCGA-GBM	high	59	Male	15.0667	0
TCGA-26-5134-01A	TCGA-GBM	low	74	Male	5.56667	0
TCGA-26-5135-01A	TCGA-GBM	high	72	Female	9	1
TCGA-26-5136-01B	TCGA-GBM	high	78	Female	19.2333	1
TCGA-26-5139-01A	TCGA-GBM	high	65	Female	1.6	0
TCGA-26-6173-01A	TCGA-GBM	high	57	Male	8.03333	0
TCGA-26-6174-01A	TCGA-GBM	high	65	Female	2.36667	0
TCGA-26-A7UX-01B	TCGA-GBM	high	47	Male	19.6	0
TCGA-27-1830-01A	TCGA-GBM	high	57	Male	5.13333	1
TCGA-27-1831-01A	TCGA-GBM	high	66	Male	16.8333	1
TCGA-27-1832-01A	TCGA-GBM	high	59	Female	10	1
TCGA-27-1833-01A	TCGA-GBM	high	67	Female	24.5667	1
TCGA-27-1834-01A	TCGA-GBM	high	56	Male	41.1	1
TCGA-27-1835-01A	TCGA-GBM	high	53	Female	21.6	1
TCGA-27-1836-01A	TCGA-GBM	high	33	Female	30.4667	1
TCGA-27-1837-01A	TCGA-GBM	high	36	Male	14.2333	1
TCGA-27-1838-01A	TCGA-GBM	high	59	Female	11.6667	1
TCGA-27-2518-01A	TCGA-GBM	high	52	Male	25.1	1
TCGA-27-2519-01A	TCGA-GBM	high	48	Male	18.3333	1
TCGA-27-2521-01A	TCGA-GBM	high	34	Male	17	1
TCGA-27-2523-01A	TCGA-GBM	high	63	Male	16.3	1
TCGA-27-2524-01A	TCGA-GBM	low	56	Male	7.7	1
TCGA-27-2526-01A	TCGA-GBM	high	79	Female	2.9	1
TCGA-27-2527-01A	TCGA-GBM	high	81	Male	14.6	1
TCGA-27-2528-01A	TCGA-GBM	low	62	Male	16	1
TCGA-28-1745-01B	TCGA-GBM	high	76	Male	11.5	0
TCGA-28-1746-01A	TCGA-GBM	high	77	Female	0.2	0
TCGA-28-1747-01C	TCGA-GBM	high	44	Male	2.56667	1
TCGA-28-1749-01A	TCGA-GBM	high	73	Male	9.33333	0
TCGA-28-1750-01A	TCGA-GBM	high	40	Female	8.46667	0
TCGA-28-1751-01A	TCGA-GBM	high	61	Female	7.73333	0
TCGA-28-1752-01A	TCGA-GBM	high	42	Female	8.6	0
TCGA-28-1753-01A	TCGA-GBM	high	53	Male	1.23333	0
TCGA-28-1755-01A	TCGA-GBM	high	52	Female	1.56667	1
TCGA-28-1757-01A	TCGA-GBM	high	71	Male	0.133333	0
TCGA-28-1760-01A	TCGA-GBM	low	48	Male	4.76667	0
TCGA-28-2499-01A	TCGA-GBM	high	59	Male	3.16667	0
TCGA-28-2502-01B	TCGA-GBM	high	65	Male	0.666667	0
TCGA-28-2506-01A	TCGA-GBM	high	63	Female	6.83333	0
TCGA-28-2509-01A	TCGA-GBM	high	77	Female	4.83333	0
TCGA-28-2513-01A	TCGA-GBM	low	69	Female	7.4	0
TCGA-28-2514-01A	TCGA-GBM	high	45	Male	5.33333	0
TCGA-28-5204-01A	TCGA-GBM	high	72	Male	15.1333	1
TCGA-28-5207-01A	TCGA-GBM	high	71	Male	11.4333	1
TCGA-28-5208-01A	TCGA-GBM	low	52	Male	18.1333	1
TCGA-28-5209-01A	TCGA-GBM	high	66	Female	14.7333	0
TCGA-28-5211-01C	TCGA-GBM	high	42	Male	11.9333	0
TCGA-28-5213-01A	TCGA-GBM	high	72	Male	31.7	0
TCGA-28-5214-01A	TCGA-GBM	high	53	Male	23.7667	1
TCGA-28-5215-01A	TCGA-GBM	high	62	Female	11.1667	1
TCGA-28-5216-01A	TCGA-GBM	low	52	Male	13.8333	0
TCGA-28-5218-01A	TCGA-GBM	high	63	Male	5.23333	1
TCGA-28-5219-01A	TCGA-GBM	high	47	Female	23	0
TCGA-28-5220-01A	TCGA-GBM	high	67	Male	12.9333	1
TCGA-28-6450-01A	TCGA-GBM	high	60	Male	5.5	1
TCGA-29-1688-01A	TCGA-OV	high	39	Female	80	1
TCGA-29-1691-01A	TCGA-OV	high	51	Female	49	1
TCGA-29-1693-01A	TCGA-OV	high	72	Female	103.2	0
TCGA-29-1694-01A	TCGA-OV	low	45	Female	39.5667	1
TCGA-29-1695-01A	TCGA-OV	high	62	Female	40.9667	1
TCGA-29-1696-01A	TCGA-OV	low	43	Female	34.4	1
TCGA-29-1697-01A	TCGA-OV	high	62	Female	31.6333	1
TCGA-29-1698-01A	TCGA-OV	high	53	Female	69.2667	0
TCGA-29-1699-01A	TCGA-OV	high	57	Female	36.8667	1
TCGA-29-1701-01A	TCGA-OV	high	56	Female	17.1667	1
TCGA-29-1702-01A	TCGA-OV	high	84	Female	24.2667	1
TCGA-29-1703-01A	TCGA-OV	high	56	Female	60.5	1
TCGA-29-1705-01A	TCGA-OV	high	47	Female	18.5	1
TCGA-29-1707-01A	TCGA-OV	high	41	Female	42.5667	0
TCGA-29-1710-01A	TCGA-OV	high	54	Female	31.7	1
TCGA-29-1711-01A	TCGA-OV	high	45	Female	35.1	0
TCGA-29-1761-01A	TCGA-OV	high	80	Female	17.6	1
TCGA-29-1762-01A	TCGA-OV	high	59	Female	87.8	1
TCGA-29-1763-01A	TCGA-OV	low	43	Female	67.7333	0
TCGA-29-1764-01A	TCGA-OV	high	49	Female	63.8	0
TCGA-29-1766-01A	TCGA-OV	high	74	Female	39.9667	1
TCGA-29-1768-01A	TCGA-OV	high	50	Female	31.7333	1
TCGA-29-1769-01A	TCGA-OV	high	40	Female	23.3	0
TCGA-29-1770-01A	TCGA-OV	high	54	Female	24.7	0
TCGA-29-1771-01A	TCGA-OV	high	76	Female	22.8667	0
TCGA-29-1774-01A	TCGA-OV	high	82	Female	17.5667	0
TCGA-29-1775-01A	TCGA-OV	high	51	Female	12.5333	0
TCGA-29-1776-01A	TCGA-OV	high	63	Female	12	0
TCGA-29-1777-01A	TCGA-OV	high	47	Female	12.4667	0
TCGA-29-1778-01A	TCGA-OV	high	77	Female	15.1333	0
TCGA-29-1781-01A	TCGA-OV	high	69	Female	8.5	0
TCGA-29-1783-01A	TCGA-OV	high	58	Female	7.33333	0
TCGA-29-1784-01A	TCGA-OV	high	55	Female	5.43333	0
TCGA-29-1785-01A	TCGA-OV	high	55	Female	36.8	1
TCGA-29-2427-01A	TCGA-OV	high	60	Female	63.3333	0
TCGA-29-2429-01A	TCGA-OV	high	79	Female	14.0333	1
TCGA-29-2431-01A	TCGA-OV	high	59	Female	42.8333	0
TCGA-29-2432-01A	TCGA-OV	high	61	Female	21.7667	1
TCGA-29-2434-01A	TCGA-OV	high	52	Female	11.6333	0
TCGA-29-2436-01A	TCGA-OV	high	36	Female	9.9	0
TCGA-29-A5NZ-01A	TCGA-OV	high	66	Female	36.2667	1
TCGA-2A-A8VL-01A	TCGA-PRAD	high	51	Male	20.7	0
TCGA-2A-A8VO-01A	TCGA-PRAD	high	57	Male	56.7	0
TCGA-2A-A8VT-01A	TCGA-PRAD	high	47	Male	45.7667	0
TCGA-2A-A8VV-01A	TCGA-PRAD	low	52	Male	22.3667	0
TCGA-2A-A8VX-01A	TCGA-PRAD	low	70	Male	45.9333	0
TCGA-2A-A8W1-01A	TCGA-PRAD	high	54	Male	3.73333	0
TCGA-2A-A8W3-01A	TCGA-PRAD	high	69	Male	28.7667	0
TCGA-2A-AAYF-01A	TCGA-PRAD	high	57	Male	45.4667	0
TCGA-2A-AAYO-01A	TCGA-PRAD	high	57	Male	42.4	0
TCGA-2A-AAYU-01A	TCGA-PRAD	high	56	Male	20.5	0
TCGA-2E-A9G8-01A	TCGA-UCEC	high	59	Female	41.6333	0
TCGA-2F-A9KO-01A	TCGA-BLCA	high	63	Male	24.4667	1
TCGA-2F-A9KP-01A	TCGA-BLCA	high	66	Male	12.1333	1
TCGA-2F-A9KQ-01A	TCGA-BLCA	high	69	Male	96.2	0
TCGA-2F-A9KR-01A	TCGA-BLCA	low	59	Female	106.1	1
TCGA-2F-A9KT-01A	TCGA-BLCA	high	83	Male	110.467	0
TCGA-2F-A9KW-01A	TCGA-BLCA	high	67	Female	8.46667	1
TCGA-2G-AAEW-01A	TCGA-TGCT	high	31	Male	20.6	1
TCGA-2G-AAEX-01A	TCGA-TGCT	high	38	Male	41.9667	0
TCGA-2G-AAF1-01A	TCGA-TGCT	high	28	Male	46.7667	0
TCGA-2G-AAF4-01A	TCGA-TGCT	high	30	Male	77.1667	0
TCGA-2G-AAF6-01A	TCGA-TGCT	high	28	Male	116.367	0
TCGA-2G-AAF8-01A	TCGA-TGCT	high	33	Male	130.367	0
TCGA-2G-AAFE-01A	TCGA-TGCT	high	37	Male	156.733	0
TCGA-2G-AAFG-01A	TCGA-TGCT	low	30	Male	206.1	0
TCGA-2G-AAFG-05A	TCGA-TGCT	low	30	Male	206.1	0
TCGA-2G-AAFH-01A	TCGA-TGCT	high	38	Male	45.8333	0
TCGA-2G-AAFI-01A	TCGA-TGCT	high	41	Male	22.5	0
TCGA-2G-AAFJ-01A	TCGA-TGCT	high	23	Male	26.4	0
TCGA-2G-AAFL-01A	TCGA-TGCT	high	35	Male	25	0
TCGA-2G-AAFM-01A	TCGA-TGCT	high	31	Male	16.7667	0
TCGA-2G-AAFN-01A	TCGA-TGCT	high	26	Male	25.7667	0
TCGA-2G-AAFO-01A	TCGA-TGCT	high	33	Male	22.8333	0
TCGA-2G-AAFV-01A	TCGA-TGCT	high	31	Male	46.3	0
TCGA-2G-AAFY-01A	TCGA-TGCT	high	24	Male	36.6333	0
TCGA-2G-AAFZ-01A	TCGA-TGCT	high	32	Male	45.1	0
TCGA-2G-AAG0-01A	TCGA-TGCT	high	23	Male	50.9667	0
TCGA-2G-AAG3-01A	TCGA-TGCT	high	53	Male	53.1	0
TCGA-2G-AAG5-01A	TCGA-TGCT	high	36	Male	76.6333	0
TCGA-2G-AAG6-01A	TCGA-TGCT	high	24	Male	74.3667	0
TCGA-2G-AAG7-01A	TCGA-TGCT	high	33	Male	82.5	0
TCGA-2G-AAG8-01A	TCGA-TGCT	high	21	Male	76.3	0
TCGA-2G-AAG9-01A	TCGA-TGCT	high	25	Male	74.4667	0
TCGA-2G-AAGA-01A	TCGA-TGCT	high	38	Male	81.3	0
TCGA-2G-AAGC-01A	TCGA-TGCT	high	28	Male	86.1667	0
TCGA-2G-AAGE-01A	TCGA-TGCT	high	21	Male	82.6	0
TCGA-2G-AAGF-01A	TCGA-TGCT	high	28	Male	91.1333	0
TCGA-2G-AAGG-01A	TCGA-TGCT	high	20	Male	87.0333	0
TCGA-2G-AAGI-01A	TCGA-TGCT	high	33	Male	104.567	0
TCGA-2G-AAGI-05A	TCGA-TGCT	high	33	Male	104.567	0
TCGA-2G-AAGJ-01A	TCGA-TGCT	high	28	Male	97.9333	0
TCGA-2G-AAGK-01A	TCGA-TGCT	high	20	Male	120.7	0
TCGA-2G-AAGM-01A	TCGA-TGCT	high	51	Male	129.7	0
TCGA-2G-AAGN-01A	TCGA-TGCT	high	41	Male	121.867	0
TCGA-2G-AAGO-01A	TCGA-TGCT	high	41	Male	134.2	0
TCGA-2G-AAGP-01A	TCGA-TGCT	high	33	Male	133.933	0
TCGA-2G-AAGS-01A	TCGA-TGCT	high	39	Male	160.533	0
TCGA-2G-AAGT-01A	TCGA-TGCT	high	30	Male	146.867	0
TCGA-2G-AAGV-01A	TCGA-TGCT	high	23	Male	150.9	0
TCGA-2G-AAGW-01A	TCGA-TGCT	high	38	Male	163.3	0
TCGA-2G-AAGX-01A	TCGA-TGCT	high	22	Male	183.8	0
TCGA-2G-AAGY-01A	TCGA-TGCT	high	28	Male	177.633	0
TCGA-2G-AAGY-05A	TCGA-TGCT	high	28	Male	177.633	0
TCGA-2G-AAGZ-01A	TCGA-TGCT	high	27	Male	174.433	0
TCGA-2G-AAH0-01A	TCGA-TGCT	high	30	Male	182.567	0
TCGA-2G-AAH2-01A	TCGA-TGCT	high	20	Male	202	0
TCGA-2G-AAH3-01A	TCGA-TGCT	high	20	Male	60.7333	0
TCGA-2G-AAH4-01A	TCGA-TGCT	high	34	Male	207	0
TCGA-2G-AAH8-01A	TCGA-TGCT	high	45	Male	74.9333	0
TCGA-2G-AAHA-01A	TCGA-TGCT	high	48	Male	111.633	0
TCGA-2G-AAHC-01A	TCGA-TGCT	high	33	Male	184.633	0
TCGA-2G-AAHG-01A	TCGA-TGCT	high	25	Male	60.6333	0
TCGA-2G-AAHL-01A	TCGA-TGCT	high	26	Male	236.033	0
TCGA-2G-AAHN-01A	TCGA-TGCT	high	32	Male	214.833	0
TCGA-2G-AAHP-01A	TCGA-TGCT	high	31	Male	188.9	0
TCGA-2G-AAHP-05A	TCGA-TGCT	high	31	Male	188.9	0
TCGA-2G-AAHT-01A	TCGA-TGCT	high	32	Male	18.0667	0
TCGA-2G-AAKD-01A	TCGA-TGCT	high	18	Male	211.333	0
TCGA-2G-AAKG-01A	TCGA-TGCT	high	22	Male	219.933	0
TCGA-2G-AAKG-05A	TCGA-TGCT	high	22	Male	219.933	0
TCGA-2G-AAKH-01A	TCGA-TGCT	high	19	Male	228.733	0
TCGA-2G-AAKL-01A	TCGA-TGCT	high	26	Male	234.1	0
TCGA-2G-AAKM-01A	TCGA-TGCT	high	14	Male	232.4	1
TCGA-2G-AAL5-01A	TCGA-TGCT	high	31	Male	247.9	0
TCGA-2G-AAL7-01A	TCGA-TGCT	high	32	Male	133.033	0
TCGA-2G-AALP-01A	TCGA-TGCT	high	43	Male	88.1667	0
TCGA-2H-A9GF-01A	TCGA-ESCA	low	67	Male	26.1333	1
TCGA-2H-A9GH-01A	TCGA-ESCA	high	44	Male	31.7	1
TCGA-2H-A9GI-01A	TCGA-ESCA	high	68	Male	14.5	1
TCGA-2H-A9GJ-01A	TCGA-ESCA	high	57	Male	59.3667	1
TCGA-2H-A9GK-01A	TCGA-ESCA	high	43	Male	7.73333	1
TCGA-2H-A9GL-01A	TCGA-ESCA	high	74	Male	6	1
TCGA-2H-A9GM-01A	TCGA-ESCA	high	53	Male	14.1333	1
TCGA-2H-A9GN-01A	TCGA-ESCA	high	70	Male	9.06667	1
TCGA-2H-A9GO-01A	TCGA-ESCA	high	58	Male	16.4667	1
TCGA-2H-A9GQ-01A	TCGA-ESCA	high	80	Male	4.26667	1
TCGA-2H-A9GR-01A	TCGA-ESCA	high	80	Male	32.9	1
TCGA-2J-AAB1-01A	TCGA-PAAD	high	65	Male	2.2	1
TCGA-2J-AAB4-01A	TCGA-PAAD	high	48	Male	24.3	0
TCGA-2J-AAB6-01A	TCGA-PAAD	high	75	Male	9.76667	1
TCGA-2J-AAB8-01A	TCGA-PAAD	high	71	Male	2.66667	0
TCGA-2J-AAB9-01A	TCGA-PAAD	high	70	Female	20.9	1
TCGA-2J-AABA-01A	TCGA-PAAD	high	55	Male	20.2333	1
TCGA-2J-AABE-01A	TCGA-PAAD	low	73	Male	22.5333	0
TCGA-2J-AABF-01A	TCGA-PAAD	high	73	Male	23.0333	1
TCGA-2J-AABH-01A	TCGA-PAAD	high	61	Male	42.9	0
TCGA-2J-AABI-01A	TCGA-PAAD	high	55	Female	32.3	0
TCGA-2J-AABK-01A	TCGA-PAAD	low	71	Male	16.1333	0
TCGA-2J-AABO-01A	TCGA-PAAD	high	43	Male	14.6667	0
TCGA-2J-AABP-01A	TCGA-PAAD	high	58	Female	15.4333	0
TCGA-2J-AABR-01A	TCGA-PAAD	high	60	Female	14.6	0
TCGA-2J-AABT-01A	TCGA-PAAD	high	72	Female	10.6333	0
TCGA-2J-AABU-01A	TCGA-PAAD	high	56	Male	9.23333	1
TCGA-2J-AABV-01A	TCGA-PAAD	high	74	Male	21.7333	1
TCGA-2K-A9WE-01A	TCGA-KIRP	high	53	Male	7.13333	0
TCGA-2L-AAQA-01A	TCGA-PAAD	low	76	Male	4.76667	1
TCGA-2L-AAQE-01A	TCGA-PAAD	high	56	Male	22.8	1
TCGA-2L-AAQI-01A	TCGA-PAAD	high	66	Male	3.43333	1
TCGA-2L-AAQJ-01A	TCGA-PAAD	high	49	Female	13.1333	1
TCGA-2L-AAQL-01A	TCGA-PAAD	high	82	Male	9.73333	1
TCGA-2L-AAQM-01A	TCGA-PAAD	high	52	Male	46.1	0
TCGA-2W-A8YY-01A	TCGA-CESC	low	51	Female	17.7667	0
TCGA-2X-A9D5-01A	TCGA-TGCT	high	49	Male	14.5	0
TCGA-2X-A9D6-01A	TCGA-TGCT	high	42	Male	20.2333	0
TCGA-2Y-A9GS-01A	TCGA-LIHC	high	58	Male	24.1333	1
TCGA-2Y-A9GT-01A	TCGA-LIHC	high	51	Male	54.1333	1
TCGA-2Y-A9GU-01A	TCGA-LIHC	high	55	Female	64.6333	0
TCGA-2Y-A9GV-01A	TCGA-LIHC	high	54	Female	84.4	1
TCGA-2Y-A9GW-01A	TCGA-LIHC	high	64	Male	42.3667	1
TCGA-2Y-A9GX-01A	TCGA-LIHC	high	68	Male	81.4	0
TCGA-2Y-A9GY-01A	TCGA-LIHC	high	64	Female	25.2333	1
TCGA-2Y-A9GZ-01A	TCGA-LIHC	low	82	Female	28.2667	1
TCGA-2Y-A9H0-01A	TCGA-LIHC	high	49	Male	122.5	0
TCGA-2Y-A9H1-01A	TCGA-LIHC	high	58	Male	40.9667	1
TCGA-2Y-A9H2-01A	TCGA-LIHC	high	64	Female	57.7	0
TCGA-2Y-A9H3-01A	TCGA-LIHC	high	45	Male	50.5333	0
TCGA-2Y-A9H4-01A	TCGA-LIHC	high	68	Male	48.4	0
TCGA-2Y-A9H5-01A	TCGA-LIHC	high	59	Female	18.5	1
TCGA-2Y-A9H6-01A	TCGA-LIHC	high	68	Female	11.9	0
TCGA-2Y-A9H7-01A	TCGA-LIHC	high	81	Female	38.9333	0
TCGA-2Y-A9H8-01A	TCGA-LIHC	high	85	Female	21.1	1
TCGA-2Y-A9H9-01A	TCGA-LIHC	high	70	Male	23.2333	0
TCGA-2Y-A9HA-01A	TCGA-LIHC	high	70	Male	1.2	1
TCGA-2Y-A9HB-01A	TCGA-LIHC	high	66	Male	8.66667	0
TCGA-2Z-A9J1-01A	TCGA-KIRP	high	71	Male	76.6	0
TCGA-2Z-A9J2-01A	TCGA-KIRP	high	71	Female	59.8333	0
TCGA-2Z-A9J3-01A	TCGA-KIRP	high	67	Male	59.0333	1
TCGA-2Z-A9J5-01A	TCGA-KIRP	high	80	Male	101.667	0
TCGA-2Z-A9J6-01A	TCGA-KIRP	high	60	Male	57.7	0
TCGA-2Z-A9J7-01A	TCGA-KIRP	low	63	Male	4.63333	1
TCGA-2Z-A9J8-01A	TCGA-KIRP	high	50	Male	93	0
TCGA-2Z-A9JD-01A	TCGA-KIRP	low	66	Male	35.3333	0
TCGA-2Z-A9JE-01A	TCGA-KIRP	high	59	Male	57.6	0
TCGA-2Z-A9JG-01A	TCGA-KIRP	high	64	Male	55.4	0
TCGA-2Z-A9JI-01A	TCGA-KIRP	high	38	Male	52.2333	0
TCGA-2Z-A9JJ-01A	TCGA-KIRP	high	69	Female	40.4333	0
TCGA-2Z-A9JK-01A	TCGA-KIRP	high	50	Male	39.5333	0
TCGA-2Z-A9JL-01A	TCGA-KIRP	low	47	Male	33.5333	0
TCGA-2Z-A9JM-01A	TCGA-KIRP	high	28	Male	31.1333	0
TCGA-2Z-A9JN-01A	TCGA-KIRP	high	50	Female	24.6667	0
TCGA-2Z-A9JO-01A	TCGA-KIRP	high	56	Female	31.6333	0
TCGA-2Z-A9JP-01A	TCGA-KIRP	high	63	Male	29.7667	0
TCGA-2Z-A9JQ-01A	TCGA-KIRP	high	66	Male	25.9333	0
TCGA-2Z-A9JR-01A	TCGA-KIRP	high	57	Male	5.36667	0
TCGA-2Z-A9JS-01A	TCGA-KIRP	high	74	Male	16.4	1
TCGA-2Z-A9JT-01A	TCGA-KIRP	high	71	Male	22.8	0
TCGA-30-1714-01A	TCGA-OV	high	68	Female	38.6	1
TCGA-30-1718-01A	TCGA-OV	high	44	Female	52.6333	1
TCGA-30-1853-01A	TCGA-OV	high	58	Female	36.7667	1
TCGA-30-1855-01A	TCGA-OV	high	61	Female	2.5	1
TCGA-30-1856-01A	TCGA-OV	high	56	Female	15.9	1
TCGA-30-1857-01A	TCGA-OV	high	64	Female	0.266667	1
TCGA-30-1862-01A	TCGA-OV	high	65	Female	6.2	1
TCGA-30-1891-01A	TCGA-OV	low	61	Female	30.4667	1
TCGA-31-1950-01A	TCGA-OV	high	76	Female	19.0333	0
TCGA-31-1953-01A	TCGA-OV	high	52	Female	6.8	0
TCGA-31-1959-01A	TCGA-OV	high	49	Female	2.23333	0
TCGA-32-1970-01A	TCGA-GBM	high	59	Male	15.6	1
TCGA-32-1976-01A	TCGA-GBM	high	65	Male	0.5	1
TCGA-32-1977-01A	TCGA-GBM	high	63	Female	0.1	0
TCGA-32-1979-01A	TCGA-GBM	high	69	Female	19.7667	1
TCGA-32-1980-01A	TCGA-GBM	high	72	Male	1.2	1
TCGA-32-1982-01A	TCGA-GBM	high	76	Female	4.73333	1
TCGA-32-1986-01A	TCGA-GBM	high	68	Male	12.8667	1
TCGA-32-1991-01A	TCGA-GBM	high	60	Male	17.1667	1
TCGA-32-2491-01A	TCGA-GBM	high	63	Male	12.4	1
TCGA-32-2494-01A	TCGA-GBM	high	58	Female	21.0667	1
TCGA-32-2495-01A	TCGA-GBM	high	59	Female	15.2333	1
TCGA-32-2615-01A	TCGA-GBM	high	62	Male	16.1667	1
TCGA-32-2616-01A	TCGA-GBM	high	48	Female	7.46667	1
TCGA-32-2632-01A	TCGA-GBM	high	80	Male	8.96667	1
TCGA-32-2634-01A	TCGA-GBM	high	82	Male	23.1	0
TCGA-32-2638-01A	TCGA-GBM	high	67	Male	25.5333	1
TCGA-32-4208-01A	TCGA-GBM	high	25	Male	21.4333	0
TCGA-32-4209-01A	TCGA-GBM	high	40	Male	20.6	1
TCGA-32-4210-01A	TCGA-GBM	high	73	Male	3.76667	1
TCGA-32-4211-01A	TCGA-GBM	high	56	Male	12.7667	1
TCGA-32-4213-01A	TCGA-GBM	high	47	Female	20.1333	0
TCGA-32-4719-01A	TCGA-GBM	high	73	Male	11	1
TCGA-32-5222-01A	TCGA-GBM	high	66	Male	19.5	1
TCGA-33-4532-01A	TCGA-LUSC	high	68	Male	130.8	1
TCGA-33-4533-01A	TCGA-LUSC	low	76	Female	135.6	0
TCGA-33-4538-01A	TCGA-LUSC	high	66	Male	99.3	1
TCGA-33-4547-01A	TCGA-LUSC	high	68	Male	80.6333	0
TCGA-33-4566-01A	TCGA-LUSC	low	40	Male	176.233	1
TCGA-33-4582-01A	TCGA-LUSC	high	55	Male	104.967	1
TCGA-33-4583-01A	TCGA-LUSC	high	73	Male	153.367	1
TCGA-33-4586-01A	TCGA-LUSC	low	57	Male	14.2667	1
TCGA-33-4587-01A	TCGA-LUSC	high	63	Female	55.2	1
TCGA-33-4589-01A	TCGA-LUSC	high	62	Female	1.56667	1
TCGA-33-6737-01A	TCGA-LUSC	low	71	Male	20.0333	1
TCGA-33-6738-01A	TCGA-LUSC	high	80	Male	64.2333	0
TCGA-33-A4WN-01A	TCGA-LUSC	high	60	Male	4.76667	1
TCGA-33-A5GW-01A	TCGA-LUSC	high	67	Male	0.3	1
TCGA-33-AAS8-01A	TCGA-LUSC	high	59	Female	37.1333	1
TCGA-33-AASB-01A	TCGA-LUSC	high	66	Male	7.03333	1
TCGA-33-AASD-01A	TCGA-LUSC	low	83	Male	112.533	1
TCGA-33-AASI-01A	TCGA-LUSC	low	65	Female	44.8	1
TCGA-33-AASJ-01A	TCGA-LUSC	low	60	Male	120	1
TCGA-33-AASL-01A	TCGA-LUSC	low	57	Female	27.5333	1
TCGA-34-2596-01A	TCGA-LUSC	low	70	Male	2.66667	1
TCGA-34-2600-01A	TCGA-LUSC	low	76	Female	62.4667	1
TCGA-34-2604-01A	TCGA-LUSC	low	81	Female	31.9333	1
TCGA-34-2605-01A	TCGA-LUSC	low	76	Male	29.3667	1
TCGA-34-2608-01A	TCGA-LUSC	high	84	Male	33.3333	1
TCGA-34-2609-01A	TCGA-LUSC	high	81	Male	31.7	1
TCGA-34-5231-01A	TCGA-LUSC	low	72	Male	66.1333	1
TCGA-34-5232-01A	TCGA-LUSC	high	75	Female	82.3667	0
TCGA-34-5234-01A	TCGA-LUSC	high	71	Female	75.7	0
TCGA-34-5236-01A	TCGA-LUSC	high	60	Male	9.2	1
TCGA-34-5239-01A	TCGA-LUSC	high	75	Male	61.1333	0
TCGA-34-5240-01A	TCGA-LUSC	low	73	Female	51.3667	0
TCGA-34-5241-01A	TCGA-LUSC	low	79	Male	17.1667	1
TCGA-34-5927-01A	TCGA-LUSC	low	70	Female	45.3667	0
TCGA-34-5928-01A	TCGA-LUSC	high	83	Female	39.8667	0
TCGA-34-5929-01A	TCGA-LUSC	low	78	Female	5.03333	1
TCGA-34-7107-01A	TCGA-LUSC	high	70	Male	1.13333	1
TCGA-34-8454-01A	TCGA-LUSC	high	62	Female	39.3333	0
TCGA-34-8455-01A	TCGA-LUSC	low	67	Male	4.1	1
TCGA-34-8456-01A	TCGA-LUSC	high	71	Female	26.8	0
TCGA-34-A5IX-01A	TCGA-LUSC	high	80	Male	34.3667	0
TCGA-35-3615-01A	TCGA-LUAD	high	57	Male	0.466667	0
TCGA-35-4122-01A	TCGA-LUAD	high	69	Male	7.5	0
TCGA-35-4123-01A	TCGA-LUAD	high	38	Male	6.06667	0
TCGA-35-5375-01A	TCGA-LUAD	high	61	Male	8.8	0
TCGA-36-2530-01A	TCGA-OV	high	38	Female	33.4667	0
TCGA-36-2532-01A	TCGA-OV	high	61	Female	29.9	0
TCGA-36-2534-01A	TCGA-OV	high	72	Female	30.2333	0
TCGA-36-2537-01A	TCGA-OV	high	39	Female	26.2667	0
TCGA-36-2538-01A	TCGA-OV	high	37	Female	25.4333	0
TCGA-36-2540-01A	TCGA-OV	high	26	Female	24.1333	0
TCGA-36-2542-01A	TCGA-OV	high	59	Female	21.9	0
TCGA-36-2543-01A	TCGA-OV	high	85	Female	2.26667	1
TCGA-36-2544-01A	TCGA-OV	high	58	Female	21.2667	0
TCGA-36-2545-01A	TCGA-OV	high	42	Female	18.5667	0
TCGA-36-2547-01A	TCGA-OV	high	64	Female	20.8	0
TCGA-36-2548-01A	TCGA-OV	high	57	Female	14.3667	0
TCGA-36-2551-01A	TCGA-OV	high	57	Female	16.4	0
TCGA-36-2552-01A	TCGA-OV	high	64	Female	11.6333	0
TCGA-37-3783-01A	TCGA-LUSC	low	51	Male	4.06667	0
TCGA-37-3789-01A	TCGA-LUSC	low	65	Male	0.433333	0
TCGA-37-3792-01A	TCGA-LUSC	low	69	Male	0.4	0
TCGA-37-4129-01A	TCGA-LUSC	high	52	Female	8.06667	0
TCGA-37-4130-01A	TCGA-LUSC	low	56	Male	8.23333	0
TCGA-37-4132-01A	TCGA-LUSC	high	61	Female	7.56667	0
TCGA-37-4133-01A	TCGA-LUSC	high	63	Male	7.93333	0
TCGA-37-4135-01A	TCGA-LUSC	high	68	Male	6.9	0
TCGA-37-4141-01A	TCGA-LUSC	low	65	Female	0.4	0
TCGA-37-5819-01A	TCGA-LUSC	low	64	Male	3.43333	0
TCGA-37-A5EL-01A	TCGA-LUSC	high	53	Male	38.1	1
TCGA-37-A5EM-01A	TCGA-LUSC	low	49	Male	28.9	0
TCGA-37-A5EN-01A	TCGA-LUSC	high	59	Male	22	0
TCGA-38-4625-01A	TCGA-LUAD	low	66	Female	99.1	0
TCGA-38-4626-01A	TCGA-LUAD	high	57	Female	122.467	0
TCGA-38-4627-01A	TCGA-LUAD	high	64	Female	38.2333	1
TCGA-38-4628-01A	TCGA-LUAD	high	65	Female	49.7333	1
TCGA-38-4629-01A	TCGA-LUAD	low	68	Male	28.8	1
TCGA-38-4630-01A	TCGA-LUAD	high	75	Female	35.7667	1
TCGA-38-4631-01A	TCGA-LUAD	low	72	Female	11.8	1
TCGA-38-4632-01A	TCGA-LUAD	low	42	Male	45.2333	1
TCGA-38-6178-01A	TCGA-LUAD	high	70	Female	14.9333	0
TCGA-38-7271-01A	TCGA-LUAD	high	72	Female	26.6667	1
TCGA-38-A44F-01A	TCGA-LUAD	high	80	Male	4.43333	0
TCGA-39-5011-01A	TCGA-LUSC	high	70	Female	135.1	0
TCGA-39-5016-01A	TCGA-LUSC	high	44	Male	128.333	0
TCGA-39-5019-01A	TCGA-LUSC	high	70	Male	112.9	0
TCGA-39-5021-01A	TCGA-LUSC	high	70	Male	69.5333	1
TCGA-39-5022-01A	TCGA-LUSC	low	76	Male	55.9667	1
TCGA-39-5024-01A	TCGA-LUSC	high	65	Female	83.6667	0
TCGA-39-5028-01A	TCGA-LUSC	high	75	Male	1.73333	1
TCGA-39-5029-01A	TCGA-LUSC	high	67	Male	24.6667	1
TCGA-39-5030-01A	TCGA-LUSC	high	81	Female	1.96667	1
TCGA-39-5031-01A	TCGA-LUSC	low	76	Female	61.3667	1
TCGA-39-5034-01A	TCGA-LUSC	high	73	Female	36.9	1
TCGA-39-5035-01A	TCGA-LUSC	low	72	Female	69.3333	0
TCGA-39-5036-01A	TCGA-LUSC	low	73	Male	72.1667	0
TCGA-39-5037-01A	TCGA-LUSC	high	65	Male	56.3333	0
TCGA-39-5039-01A	TCGA-LUSC	high	76	Male	18.1333	1
TCGA-39-5040-01A	TCGA-LUSC	high	59	Male	17.3	1
TCGA-3A-A9I5-01A	TCGA-PAAD	high	57	Male	59.8	0
TCGA-3A-A9I7-01A	TCGA-PAAD	high	45	Male	44.1	0
TCGA-3A-A9I9-01A	TCGA-PAAD	high	67	Male	21.1333	1
TCGA-3A-A9IB-01A	TCGA-PAAD	high	69	Female	7.46667	1
TCGA-3A-A9IC-01A	TCGA-PAAD	high	61	Female	24.6	1
TCGA-3A-A9IH-01A	TCGA-PAAD	high	66	Female	34.0333	0
TCGA-3A-A9IJ-01A	TCGA-PAAD	high	65	Male	61.8	0
TCGA-3A-A9IL-01A	TCGA-PAAD	high	39	Female	91.3667	0
TCGA-3A-A9IN-01A	TCGA-PAAD	high	62	Female	69.4667	0
TCGA-3A-A9IO-01A	TCGA-PAAD	high	55	Male	64.7333	0
TCGA-3A-A9IR-01A	TCGA-PAAD	high	64	Female	51.4	0
TCGA-3A-A9IS-01A	TCGA-PAAD	high	67	Male	33.2667	0
TCGA-3A-A9IU-01A	TCGA-PAAD	high	65	Male	15.2667	1
TCGA-3A-A9IV-01A	TCGA-PAAD	high	59	Female	36.7667	0
TCGA-3A-A9IX-01A	TCGA-PAAD	high	40	Male	34.5667	0
TCGA-3A-A9IZ-01A	TCGA-PAAD	high	47	Male	10.2667	1
TCGA-3A-A9J0-01A	TCGA-PAAD	high	75	Male	24.7667	0
TCGA-3B-A9HI-01A	TCGA-SARC	high	68	Male	50.7	0
TCGA-3B-A9HJ-01A	TCGA-SARC	high	68	Male	36.8	0
TCGA-3B-A9HL-01A	TCGA-SARC	high	67	Male	19.9667	1
TCGA-3B-A9HO-01A	TCGA-SARC	high	75	Male	31.9667	0
TCGA-3B-A9HP-01A	TCGA-SARC	high	57	Female	54.2333	1
TCGA-3B-A9HQ-01A	TCGA-SARC	high	66	Female	69.5	0
TCGA-3B-A9HR-01A	TCGA-SARC	high	38	Female	89.8	1
TCGA-3B-A9HS-01A	TCGA-SARC	high	60	Male	45.5333	1
TCGA-3B-A9HT-01A	TCGA-SARC	high	53	Male	55.5	0
TCGA-3B-A9HU-01A	TCGA-SARC	high	53	Female	25.6	0
TCGA-3B-A9HV-01A	TCGA-SARC	high	48	Female	14.5667	1
TCGA-3B-A9HX-01A	TCGA-SARC	high	70	Female	43.4333	0
TCGA-3B-A9HY-01A	TCGA-SARC	high	49	Male	10.4667	0
TCGA-3B-A9HZ-01A	TCGA-SARC	high	66	Male	39	0
TCGA-3B-A9I0-01A	TCGA-SARC	high	33	Male	36.5333	0
TCGA-3B-A9I1-01A	TCGA-SARC	high	56	Female	18.9	1
TCGA-3B-A9I3-01A	TCGA-SARC	high	62	Male	26.9333	0
TCGA-3C-AAAU-01A	TCGA-BRCA	high	55	Female	134.9	0
TCGA-3C-AALI-01A	TCGA-BRCA	low	50	Female	133.5	0
TCGA-3C-AALJ-01A	TCGA-BRCA	high	62	Female	49.1333	0
TCGA-3C-AALK-01A	TCGA-BRCA	high	52	Female	48.2667	0
TCGA-3E-AAAY-01A	TCGA-PAAD	high	67	Male	76.1667	0
TCGA-3E-AAAZ-01A	TCGA-PAAD	low	71	Male	72.7333	1
TCGA-3G-AB0O-01A	TCGA-THYM	high	47	Male	69.5333	0
TCGA-3G-AB0Q-01A	TCGA-THYM	high	66	Male	59.9667	0
TCGA-3G-AB0T-01A	TCGA-THYM	high	45	Male	82.9333	1
TCGA-3G-AB14-01A	TCGA-THYM	high	51	Male	25.8333	1
TCGA-3G-AB19-01A	TCGA-THYM	high	76	Female	97	1
TCGA-3H-AB3K-01A	TCGA-MESO	high	64	Male	57.1667	1
TCGA-3H-AB3L-01A	TCGA-MESO	high	60	Male	12.0333	1
TCGA-3H-AB3M-01A	TCGA-MESO	high	53	Female	29.5	1
TCGA-3H-AB3O-01A	TCGA-MESO	high	58	Male	43.4	1
TCGA-3H-AB3S-01A	TCGA-MESO	high	69	Male	12.8333	1
TCGA-3H-AB3T-01A	TCGA-MESO	high	79	Male	13.8	1
TCGA-3H-AB3U-01A	TCGA-MESO	low	71	Male	27.5333	1
TCGA-3H-AB3X-01A	TCGA-MESO	high	62	Male	49.6667	0
TCGA-3K-AAZ8-01A	TCGA-LIHC	high	65	Male	13.2	0
TCGA-3L-AA1B-01A	TCGA-COAD	low	61	Female	15.8333	0
TCGA-3M-AB46-01A	TCGA-STAD	high	70	Male	58.8333	0
TCGA-3N-A9WB-06A	TCGA-SKCM	low	71	Male	17.2667	1
TCGA-3N-A9WC-06A	TCGA-SKCM	low	82	Male	67.4	0
TCGA-3N-A9WD-06A	TCGA-SKCM	low	82	Male	13.1667	1
TCGA-3P-A9WA-01A	TCGA-OV	high	55	Female	14	0
TCGA-3Q-A9WF-01A	TCGA-THYM	high	71	Male	15.5667	0
TCGA-3R-A8YX-01A	TCGA-SARC	high	66	Male	0.566667	1
TCGA-3S-A8YW-01A	TCGA-THYM	high	63	Male	21.4333	0
TCGA-3S-AAYX-01A	TCGA-THYM	high	55	Female	19.0333	0
TCGA-3T-AA9L-01A	TCGA-THYM	high	31	Female	35	0
TCGA-3U-A98D-01A	TCGA-MESO	high	80	Male	4.73333	1
TCGA-3U-A98E-01A	TCGA-MESO	high	71	Female	63.8667	0
TCGA-3U-A98F-01A	TCGA-MESO	high	73	Male	17.8667	1
TCGA-3U-A98G-01A	TCGA-MESO	high	71	Male	21	1
TCGA-3U-A98H-01A	TCGA-MESO	low	57	Male	38.5333	1
TCGA-3U-A98I-01A	TCGA-MESO	high	68	Male	28.6667	1
TCGA-3U-A98J-01A	TCGA-MESO	high	55	Male	24.7	1
TCGA-3X-AAV9-01A	TCGA-CHOL	high	72	Male	11.3	1
TCGA-3X-AAVA-01A	TCGA-CHOL	high	50	Female	14.8333	1
TCGA-3X-AAVB-01A	TCGA-CHOL	high	70	Female	13.4	0
TCGA-3X-AAVC-01A	TCGA-CHOL	high	72	Female	23.6333	0
TCGA-3X-AAVE-01A	TCGA-CHOL	high	60	Male	21.6667	0
TCGA-3Z-A93Z-01A	TCGA-KIRC	low	69	Male	12.8333	0
TCGA-41-2571-01A	TCGA-GBM	high	89	Male	0.866667	1
TCGA-41-2572-01A	TCGA-GBM	high	67	Male	13.5333	1
TCGA-41-2573-01A	TCGA-GBM	high	59	Male	9.06667	0
TCGA-41-2575-01A	TCGA-GBM	high	75	Male	9.66667	1
TCGA-41-3392-01A	TCGA-GBM	low	88	Male	1	1
TCGA-41-3393-01A	TCGA-GBM	high	81	Female	4.5	1
TCGA-41-3915-01A	TCGA-GBM	high	48	Male	12	1
TCGA-41-4097-01A	TCGA-GBM	high	63	Female	0.2	1
TCGA-41-5651-01A	TCGA-GBM	high	59	Female	15.3333	1
TCGA-41-6646-01A	TCGA-GBM	high	73	Female	12.6333	1
TCGA-42-2582-01A	TCGA-OV	low	49	Female	48.2333	1
TCGA-42-2587-01A	TCGA-OV	high	75	Female	24.0667	0
TCGA-42-2588-01A	TCGA-OV	high	61	Female	29.3333	1
TCGA-42-2589-01A	TCGA-OV	high	54	Female	42.6	0
TCGA-42-2590-01A	TCGA-OV	high	57	Female	10.5667	1
TCGA-42-2591-01A	TCGA-OV	high	51	Female	41.3333	0
TCGA-42-2593-01A	TCGA-OV	high	67	Female	1.5	1
TCGA-43-2576-01A	TCGA-LUSC	low	62	Female	40.7667	0
TCGA-43-2578-01A	TCGA-LUSC	high	59	Female	22.8	1
TCGA-43-2581-01A	TCGA-LUSC	low	47	Female	39.2	0
TCGA-43-3394-01A	TCGA-LUSC	high	52	Male	39.6667	1
TCGA-43-3920-01A	TCGA-LUSC	high	71	Male	33.5667	0
TCGA-43-5668-01A	TCGA-LUSC	low	78	Male	18.6333	1
TCGA-43-5670-01A	TCGA-LUSC	low	70	Male	28.3	0
TCGA-43-6143-01A	TCGA-LUSC	high	70	Male	23.3	0
TCGA-43-6647-01A	TCGA-LUSC	high	69	Female	25.2333	0
TCGA-43-6770-01A	TCGA-LUSC	high	59	Female	21.7667	0
TCGA-43-6771-01A	TCGA-LUSC	high	85	Male	5.53333	1
TCGA-43-6773-01A	TCGA-LUSC	low	76	Male	3.86667	1
TCGA-43-7656-01A	TCGA-LUSC	low	71	Male	19.8667	0
TCGA-43-7657-01A	TCGA-LUSC	low	68	Female	7.86667	0
TCGA-43-7658-01A	TCGA-LUSC	high	75	Female	79.2667	1
TCGA-43-8115-01A	TCGA-LUSC	high	72	Female	13.5667	0
TCGA-43-8116-01A	TCGA-LUSC	low	73	Male	11.9333	0
TCGA-43-8118-01A	TCGA-LUSC	high	55	Female	2.96667	1
TCGA-43-A474-01A	TCGA-LUSC	low	66	Male	11.7667	0
TCGA-43-A475-01A	TCGA-LUSC	low	67	Female	9.86667	0
TCGA-43-A56U-01A	TCGA-LUSC	high	76	Female	14.4	0
TCGA-43-A56V-01A	TCGA-LUSC	high	61	Male	12.2	0
TCGA-44-2655-01A	TCGA-LUAD	low	65	Female	44.1333	0
TCGA-44-2656-01A	TCGA-LUAD	low	59	Male	47.6333	0
TCGA-44-2657-01A	TCGA-LUAD	low	74	Female	45.0333	0
TCGA-44-2659-01A	TCGA-LUAD	low	65	Female	45.5667	0
TCGA-44-2661-01A	TCGA-LUAD	high	69	Female	38.6333	0
TCGA-44-2662-01A	TCGA-LUAD	low	65	Male	42.6667	0
TCGA-44-2665-01A	TCGA-LUAD	high	55	Female	43.3667	0
TCGA-44-2666-01A	TCGA-LUAD	low	43	Male	3.23333	1
TCGA-44-2668-01A	TCGA-LUAD	low	51	Male	25.3667	1
TCGA-44-3396-01A	TCGA-LUAD	high	74	Female	37.6667	0
TCGA-44-3398-01A	TCGA-LUAD	high	77	Female	38.7667	0
TCGA-44-3917-01A	TCGA-LUAD	high	33	Female	39.4333	0
TCGA-44-3918-01A	TCGA-LUAD	low	60	Female	34.5333	0
TCGA-44-3919-01A	TCGA-LUAD	high	71	Female	34.2	1
TCGA-44-4112-01A	TCGA-LUAD	high	60	Female	26.9333	1
TCGA-44-5643-01A	TCGA-LUAD	high	53	Male	33.7667	0
TCGA-44-5644-01A	TCGA-LUAD	high	51	Female	28.7667	0
TCGA-44-5645-01A	TCGA-LUAD	high	61	Female	28.4	0
TCGA-44-6144-01A	TCGA-LUAD	high	58	Male	24.1	0
TCGA-44-6145-01A	TCGA-LUAD	low	62	Female	19.8333	0
TCGA-44-6146-01A	TCGA-LUAD	high	64	Male	24.2667	0
TCGA-44-6147-01A	TCGA-LUAD	high	67	Female	28.1667	0
TCGA-44-6148-01A	TCGA-LUAD	high	60	Male	23.4667	0
TCGA-44-6774-01A	TCGA-LUAD	low	56	Female	21.9333	0
TCGA-44-6775-01A	TCGA-LUAD	high	72	Female	23.5	0
TCGA-44-6776-01A	TCGA-LUAD	low	60	Female	87.2	0
TCGA-44-6777-01A	TCGA-LUAD	high	85	Female	32.9	1
TCGA-44-6778-01A	TCGA-LUAD	low	59	Male	62.1333	0
TCGA-44-6779-01A	TCGA-LUAD	high	50	Female	16.6667	1
TCGA-44-7659-01A	TCGA-LUAD	low	70	Male	23.0333	0
TCGA-44-7660-01A	TCGA-LUAD	high	72	Male	19.7333	0
TCGA-44-7661-01A	TCGA-LUAD	high	69	Female	18.5667	1
TCGA-44-7662-01A	TCGA-LUAD	low	61	Male	7.26667	0
TCGA-44-7667-01A	TCGA-LUAD	high	49	Female	36.5667	0
TCGA-44-7669-01A	TCGA-LUAD	low	59	Male	19.1333	1
TCGA-44-7670-01A	TCGA-LUAD	low	47	Female	29.4	0
TCGA-44-7671-01A	TCGA-LUAD	low	64	Male	29.6333	0
TCGA-44-7672-01A	TCGA-LUAD	high	52	Female	23.9667	0
TCGA-44-8117-01A	TCGA-LUAD	high	54	Female	12.8333	0
TCGA-44-8119-01A	TCGA-LUAD	low	73	Male	9.5	0
TCGA-44-8120-01A	TCGA-LUAD	low	58	Male	8.66667	0
TCGA-44-A479-01A	TCGA-LUAD	high	73	Female	16.2	0
TCGA-44-A47A-01A	TCGA-LUAD	low	78	Female	15.5333	0
TCGA-44-A47B-01A	TCGA-LUAD	high	79	Male	9.56667	0
TCGA-44-A47F-01A	TCGA-LUAD	high	74	Male	11.2333	0
TCGA-44-A47G-01A	TCGA-LUAD	high	73	Female	11.7	0
TCGA-44-A4SS-01A	TCGA-LUAD	high	73	Male	13.8333	0
TCGA-44-A4SU-01A	TCGA-LUAD	high	67	Female	13.6333	1
TCGA-46-3765-01A	TCGA-LUSC	low	59	Female	13.5	0
TCGA-46-3767-01A	TCGA-LUSC	high	76	Male	13.2	0
TCGA-46-3768-01A	TCGA-LUSC	low	58	Male	9.96667	1
TCGA-46-3769-01A	TCGA-LUSC	high	57	Male	4.5	0
TCGA-46-6025-01A	TCGA-LUSC	high	71	Male	10.8	0
TCGA-46-6026-01A	TCGA-LUSC	low	81	Male	14.1	0
TCGA-49-4486-01A	TCGA-LUAD	high	72	Male	77.2667	1
TCGA-49-4487-01A	TCGA-LUAD	low	72	Female	28.5	1
TCGA-49-4488-01A	TCGA-LUAD	high	74	Female	28.9667	1
TCGA-49-4490-01A	TCGA-LUAD	high	45	Female	12.8333	1
TCGA-49-4494-01A	TCGA-LUAD	high	77	Male	36.0333	1
TCGA-49-4501-01A	TCGA-LUAD	high	67	Female	47.3667	1
TCGA-49-4505-01A	TCGA-LUAD	high	61	Female	14.2667	1
TCGA-49-4506-01A	TCGA-LUAD	high	68	Female	33.3	1
TCGA-49-4507-01A	TCGA-LUAD	high	73	Female	8.93333	1
TCGA-49-4510-01A	TCGA-LUAD	high	51	Female	29.8667	1
TCGA-49-4512-01A	TCGA-LUAD	high	69	Female	30.1667	1
TCGA-49-4514-01A	TCGA-LUAD	high	79	Female	56.6667	0
TCGA-49-6742-01A	TCGA-LUAD	high	70	Male	16.2667	1
TCGA-49-6743-01A	TCGA-LUAD	low	81	Female	54.0333	0
TCGA-49-6744-01A	TCGA-LUAD	low	64	Female	56.1	0
TCGA-49-6745-01A	TCGA-LUAD	high	82	Male	17.4	0
TCGA-49-6761-01A	TCGA-LUAD	high	68	Female	11.8	0
TCGA-49-6767-01A	TCGA-LUAD	high	46	Female	22.5667	0
TCGA-49-AAQV-01A	TCGA-LUAD	high	63	Female	22.5667	1
TCGA-49-AAR0-01A	TCGA-LUAD	low	57	Male	158.833	0
TCGA-49-AAR2-01A	TCGA-LUAD	high	64	Male	74.1333	0
TCGA-49-AAR3-01A	TCGA-LUAD	low	69	Male	63.1	0
TCGA-49-AAR4-01A	TCGA-LUAD	low	51	Male	29.3	1
TCGA-49-AAR9-01A	TCGA-LUAD	low	61	Male	8.66667	1
TCGA-49-AARE-01A	TCGA-LUAD	low	51	Female	40.9667	1
TCGA-49-AARN-01A	TCGA-LUAD	low	56	Female	37.8333	1
TCGA-49-AARO-01A	TCGA-LUAD	low	39	Female	125.3	0
TCGA-49-AARQ-01A	TCGA-LUAD	high	41	Female	224.4	0
TCGA-49-AARR-01A	TCGA-LUAD	high	68	Male	166.4	0
TCGA-4A-A93W-01A	TCGA-KIRP	high	66	Female	0.133333	0
TCGA-4A-A93X-01A	TCGA-KIRP	low	58	Male	13	0
TCGA-4A-A93Y-01A	TCGA-KIRP	high	63	Female	11.7333	0
TCGA-4B-A93V-01A	TCGA-LUAD	high	52	Female	10	1
TCGA-4C-A93U-01A	TCGA-THCA	low	74	Female	4.3	0
TCGA-4E-A92E-01A	TCGA-UCEC	high	54	Female	0.433333	0
TCGA-4G-AAZO-01A	TCGA-CHOL	high	71	Female	39.2333	0
TCGA-4G-AAZT-01A	TCGA-CHOL	high	62	Male	14	0
TCGA-4H-AAAK-01A	TCGA-BRCA	high	50	Female	11.6	0
TCGA-4J-AA1J-01A	TCGA-CESC	low	31	Female	18.0667	0
TCGA-4K-AA1G-01A	TCGA-TGCT	high	34	Male	14.5333	0
TCGA-4K-AA1H-01A	TCGA-TGCT	high	26	Male	17.2667	0
TCGA-4K-AA1I-01A	TCGA-TGCT	high	26	Male	0.1	0
TCGA-4K-AAAL-01A	TCGA-TGCT	high	31	Male	16.1	0
TCGA-4L-AA1F-01A	TCGA-PRAD	high	64	Male	11.6667	0
TCGA-4N-A93T-01A	TCGA-COAD	high	67	Male	4.86667	0
TCGA-4P-AA8J-01A	TCGA-HNSC	low	66	Male	3.4	0
TCGA-4R-AA8I-01A	TCGA-LIHC	low	66	Male	8.73333	1
TCGA-4T-AA8H-01A	TCGA-COAD	high	42	Female	12.8333	0
TCGA-4V-A9QI-01A	TCGA-THYM	high	68	Male	97.8667	0
TCGA-4V-A9QJ-01A	TCGA-THYM	high	64	Male	94.9667	0
TCGA-4V-A9QL-01A	TCGA-THYM	high	58	Female	63.6	0
TCGA-4V-A9QM-01A	TCGA-THYM	high	39	Male	41.7667	0
TCGA-4V-A9QN-01A	TCGA-THYM	high	40	Female	32.3333	0
TCGA-4V-A9QQ-01A	TCGA-THYM	high	65	Female	52.4	0
TCGA-4V-A9QR-01A	TCGA-THYM	high	51	Female	26	0
TCGA-4V-A9QS-01A	TCGA-THYM	high	53	Female	25.8	0
TCGA-4V-A9QT-01A	TCGA-THYM	high	79	Female	27.1	0
TCGA-4V-A9QU-01A	TCGA-THYM	high	76	Female	20.9	0
TCGA-4V-A9QW-01A	TCGA-THYM	high	62	Male	21	0
TCGA-4V-A9QX-01A	TCGA-THYM	high	77	Female	14.4667	0
TCGA-4W-AA9R-01A	TCGA-GBM	high	61	Male	4.13333	0
TCGA-4W-AA9S-01A	TCGA-GBM	high	69	Male	1.46667	0
TCGA-4W-AA9T-01A	TCGA-GBM	high	54	Female	25.9333	0
TCGA-4X-A9F9-01A	TCGA-THYM	low	57	Female	22.3	0
TCGA-4X-A9FA-01A	TCGA-THYM	high	52	Male	13.0667	0
TCGA-4X-A9FB-01A	TCGA-THYM	high	44	Male	23.9	0
TCGA-4X-A9FC-01A	TCGA-THYM	high	50	Female	69.0667	0
TCGA-4X-A9FD-01A	TCGA-THYM	high	43	Female	50.1	0
TCGA-4Z-AA7M-01A	TCGA-BLCA	low	65	Male	16.5	0
TCGA-4Z-AA7N-01A	TCGA-BLCA	high	65	Male	45.5667	1
TCGA-4Z-AA7O-01A	TCGA-BLCA	high	64	Male	17.0667	0
TCGA-4Z-AA7Q-01A	TCGA-BLCA	low	79	Male	17	1
TCGA-4Z-AA7R-01A	TCGA-BLCA	low	73	Male	17.4	1
TCGA-4Z-AA7S-01A	TCGA-BLCA	high	66	Male	35.4667	1
TCGA-4Z-AA7W-01A	TCGA-BLCA	high	55	Male	28	0
TCGA-4Z-AA7Y-01A	TCGA-BLCA	low	60	Male	50.7333	0
TCGA-4Z-AA80-01A	TCGA-BLCA	low	73	Male	0.633333	1
TCGA-4Z-AA81-01A	TCGA-BLCA	high	80	Male	42.3333	1
TCGA-4Z-AA82-01A	TCGA-BLCA	low	59	Male	51.8667	1
TCGA-4Z-AA83-01A	TCGA-BLCA	high	52	Male	67.4667	0
TCGA-4Z-AA84-01A	TCGA-BLCA	low	61	Male	15.3333	0
TCGA-4Z-AA86-01A	TCGA-BLCA	low	66	Male	10.3667	1
TCGA-4Z-AA87-01A	TCGA-BLCA	high	72	Male	48.4667	0
TCGA-4Z-AA89-01A	TCGA-BLCA	high	60	Male	34.3	0
TCGA-50-5044-01A	TCGA-LUAD	low	72	Female	20.8	1
TCGA-50-5045-01A	TCGA-LUAD	low	57	Female	72.4667	1
TCGA-50-5049-01A	TCGA-LUAD	low	70	Male	103.133	0
TCGA-50-5051-01A	TCGA-LUAD	high	42	Female	15.9333	1
TCGA-50-5055-01A	TCGA-LUAD	high	79	Female	61	1
TCGA-50-5066-01A	TCGA-LUAD	high	72	Male	48.0667	0
TCGA-50-5066-02A	TCGA-LUAD	high	72	Male	48.0667	0
TCGA-50-5068-01A	TCGA-LUAD	high	59	Female	49.9667	1
TCGA-50-5072-01A	TCGA-LUAD	high	74	Male	8.33333	1
TCGA-50-5930-01A	TCGA-LUAD	low	47	Male	9.4	1
TCGA-50-5931-01A	TCGA-LUAD	high	75	Female	14.4667	1
TCGA-50-5932-01A	TCGA-LUAD	low	75	Male	41.1667	1
TCGA-50-5933-01A	TCGA-LUAD	low	72	Male	79.7667	1
TCGA-50-5935-01A	TCGA-LUAD	high	86	Female	21.7667	1
TCGA-50-5936-01A	TCGA-LUAD	high	58	Male	8.56667	1
TCGA-50-5939-01A	TCGA-LUAD	high	85	Male	15.3333	1
TCGA-50-5941-01A	TCGA-LUAD	low	55	Female	49.1333	0
TCGA-50-5942-01A	TCGA-LUAD	low	67	Female	61.5667	0
TCGA-50-5944-01A	TCGA-LUAD	high	69	Female	58.3333	0
TCGA-50-5946-01A	TCGA-LUAD	low	62	Male	53.9	0
TCGA-50-5946-02A	TCGA-LUAD	low	62	Male	53.9	0
TCGA-50-6590-01A	TCGA-LUAD	low	72	Female	42.9333	1
TCGA-50-6591-01A	TCGA-LUAD	low	63	Female	3.96667	1
TCGA-50-6592-01A	TCGA-LUAD	high	71	Female	25.9	1
TCGA-50-6593-01A	TCGA-LUAD	low	49	Female	11.2	1
TCGA-50-6594-01A	TCGA-LUAD	low	79	Female	12.3333	1
TCGA-50-6595-01A	TCGA-LUAD	high	74	Female	6.3	1
TCGA-50-6597-01A	TCGA-LUAD	high	79	Female	42.2667	1
TCGA-50-6673-01A	TCGA-LUAD	high	84	Female	0.733333	1
TCGA-50-7109-01A	TCGA-LUAD	high	60	Male	10.2667	1
TCGA-50-8457-01A	TCGA-LUAD	high	63	Female	37.5	0
TCGA-50-8459-01A	TCGA-LUAD	low	68	Male	37.3	0
TCGA-50-8460-01A	TCGA-LUAD	high	74	Male	27.6333	0
TCGA-51-4079-01A	TCGA-LUSC	high	73	Female	0.4	1
TCGA-51-4080-01A	TCGA-LUSC	high	65	Male	0.4	1
TCGA-51-4081-01A	TCGA-LUSC	high	55	Male	30.3667	0
TCGA-51-6867-01A	TCGA-LUSC	high	72	Female	61.8667	1
TCGA-52-7622-01A	TCGA-LUSC	high	62	Female	28.7333	0
TCGA-52-7809-01A	TCGA-LUSC	high	74	Male	5.53333	1
TCGA-52-7810-01A	TCGA-LUSC	high	60	Female	30.7667	0
TCGA-52-7811-01A	TCGA-LUSC	high	67	Male	8.86667	1
TCGA-52-7812-01A	TCGA-LUSC	high	68	Male	27.8333	1
TCGA-53-7624-01A	TCGA-LUAD	low	40	Female	34.7667	1
TCGA-53-7626-01A	TCGA-LUAD	high	76	Female	30.9667	1
TCGA-53-7813-01A	TCGA-LUAD	low	51	Female	14.1333	0
TCGA-53-A4EZ-01A	TCGA-LUAD	low	63	Male	35.7	0
TCGA-55-1592-01A	TCGA-LUAD	low	65	Male	23.3667	1
TCGA-55-1594-01A	TCGA-LUAD	high	68	Male	39.2667	0
TCGA-55-1595-01A	TCGA-LUAD	low	74	Female	49.3	0
TCGA-55-1596-01A	TCGA-LUAD	high	55	Male	68.8333	0
TCGA-55-5899-01A	TCGA-LUAD	high	58	Male	31	0
TCGA-55-6543-01A	TCGA-LUAD	high	60	Female	14.5	0
TCGA-55-6642-01A	TCGA-LUAD	high	63	Male	81.6333	0
TCGA-55-6712-01A	TCGA-LUAD	high	71	Male	5.7	1
TCGA-55-6968-01A	TCGA-LUAD	low	61	Male	43.1	1
TCGA-55-6969-01A	TCGA-LUAD	low	52	Male	41.3	0
TCGA-55-6970-01A	TCGA-LUAD	high	67	Female	15.4667	1
TCGA-55-6971-01A	TCGA-LUAD	low	59	Female	46.6667	0
TCGA-55-6972-01A	TCGA-LUAD	high	72	Male	54.4	1
TCGA-55-6975-01A	TCGA-LUAD	low	61	Male	3.93333	1
TCGA-55-6978-01A	TCGA-LUAD	high	81	Male	5.86667	1
TCGA-55-6979-01A	TCGA-LUAD	low	59	Female	7.9	1
TCGA-55-6980-01A	TCGA-LUAD	high	56	Male	70.3	0
TCGA-55-6981-01A	TCGA-LUAD	high	53	Female	45.9667	1
TCGA-55-6982-01A	TCGA-LUAD	low	79	Female	33.1667	1
TCGA-55-6983-01A	TCGA-LUAD	high	81	Male	94.1	0
TCGA-55-6984-01A	TCGA-LUAD	high	71	Female	25.3333	1
TCGA-55-6985-01A	TCGA-LUAD	low	58	Female	41.1	0
TCGA-55-6986-01A	TCGA-LUAD	low	74	Female	108.7	0
TCGA-55-6987-01A	TCGA-LUAD	high	77	Male	71.2333	0
TCGA-55-7227-01A	TCGA-LUAD	high	77	Male	31.7333	1
TCGA-55-7281-01A	TCGA-LUAD	high	70	Female	29.0667	0
TCGA-55-7283-01A	TCGA-LUAD	high	76	Female	20.3	0
TCGA-55-7284-01B	TCGA-LUAD	high	74	Male	8.1	1
TCGA-55-7570-01A	TCGA-LUAD	high	60	Male	27.4667	0
TCGA-55-7573-01A	TCGA-LUAD	high	72	Female	16.2333	0
TCGA-55-7574-01A	TCGA-LUAD	low	64	Female	33.1667	1
TCGA-55-7576-01A	TCGA-LUAD	high	54	Male	22.3333	0
TCGA-55-7724-01A	TCGA-LUAD	high	76	Female	23.5	0
TCGA-55-7725-01A	TCGA-LUAD	high	68	Female	14.7333	0
TCGA-55-7726-01A	TCGA-LUAD	high	72	Female	21.7333	0
TCGA-55-7727-01A	TCGA-LUAD	low	70	Male	3.96667	0
TCGA-55-7728-01A	TCGA-LUAD	high	64	Female	23.4667	0
TCGA-55-7815-01A	TCGA-LUAD	high	76	Male	25.7667	0
TCGA-55-7816-01A	TCGA-LUAD	high	49	Female	15.6	1
TCGA-55-7903-01A	TCGA-LUAD	low	64	Male	18.9	0
TCGA-55-7907-01A	TCGA-LUAD	low	77	Male	11.4333	1
TCGA-55-7910-01A	TCGA-LUAD	high	50	Female	34.6667	0
TCGA-55-7911-01A	TCGA-LUAD	high	70	Female	17.9	0
TCGA-55-7913-01B	TCGA-LUAD	low	61	Female	18.7	1
TCGA-55-7914-01A	TCGA-LUAD	high	71	Female	6.23333	1
TCGA-55-7994-01A	TCGA-LUAD	high	81	Male	20.1	0
TCGA-55-7995-01A	TCGA-LUAD	high	73	Female	29.6333	0
TCGA-55-8085-01A	TCGA-LUAD	high	64	Male	30.1333	0
TCGA-55-8087-01A	TCGA-LUAD	high	59	Female	15.4	0
TCGA-55-8089-01A	TCGA-LUAD	low	56	Male	23.4	1
TCGA-55-8090-01A	TCGA-LUAD	high	80	Male	19.9333	1
TCGA-55-8091-01A	TCGA-LUAD	high	74	Male	20	0
TCGA-55-8092-01A	TCGA-LUAD	low	75	Male	5.13333	1
TCGA-55-8094-01A	TCGA-LUAD	high	51	Male	18.0333	0
TCGA-55-8096-01A	TCGA-LUAD	low	67	Female	23.9667	1
TCGA-55-8097-01A	TCGA-LUAD	high	60	Female	15.8667	0
TCGA-55-8203-01A	TCGA-LUAD	high	69	Female	18.2333	0
TCGA-55-8204-01A	TCGA-LUAD	low	87	Female	17.1667	0
TCGA-55-8205-01A	TCGA-LUAD	low	76	Female	19.9667	0
TCGA-55-8206-01A	TCGA-LUAD	high	56	Male	29.6	0
TCGA-55-8207-01A	TCGA-LUAD	high	73	Male	32.5667	0
TCGA-55-8208-01A	TCGA-LUAD	high	73	Female	22.4667	0
TCGA-55-8299-01A	TCGA-LUAD	high	61	Female	15.6333	1
TCGA-55-8301-01A	TCGA-LUAD	high	58	Male	17.8	0
TCGA-55-8302-01A	TCGA-LUAD	low	54	Male	15.9333	0
TCGA-55-8505-01A	TCGA-LUAD	high	62	Male	14.6667	0
TCGA-55-8506-01A	TCGA-LUAD	low	62	Female	0.366667	0
TCGA-55-8507-01A	TCGA-LUAD	high	53	Male	13.9333	0
TCGA-55-8508-01A	TCGA-LUAD	high	60	Female	20.5667	0
TCGA-55-8510-01A	TCGA-LUAD	high	55	Female	17.9667	0
TCGA-55-8511-01A	TCGA-LUAD	low	73	Female	18.4	0
TCGA-55-8512-01A	TCGA-LUAD	high	41	Male	20.2333	1
TCGA-55-8513-01A	TCGA-LUAD	high	77	Female	26.3667	0
TCGA-55-8514-01A	TCGA-LUAD	high	70	Female	17.3333	0
TCGA-55-8614-01A	TCGA-LUAD	high	76	Male	17.8667	0
TCGA-55-8615-01A	TCGA-LUAD	high	67	Male	14.8667	0
TCGA-55-8616-01A	TCGA-LUAD	low	58	Female	1.6	0
TCGA-55-8619-01A	TCGA-LUAD	high	72	Female	13.8667	0
TCGA-55-8620-01A	TCGA-LUAD	high	60	Male	12.5	1
TCGA-55-8621-01A	TCGA-LUAD	high	75	Female	17.1667	0
TCGA-55-A48X-01A	TCGA-LUAD	high	63	Female	22.9667	0
TCGA-55-A48Y-01A	TCGA-LUAD	high	69	Male	21	0
TCGA-55-A48Z-01A	TCGA-LUAD	high	60	Female	21.7	0
TCGA-55-A490-01A	TCGA-LUAD	high	78	Male	3.3	1
TCGA-55-A491-01A	TCGA-LUAD	low	81	Female	20.8667	0
TCGA-55-A492-01A	TCGA-LUAD	high	70	Female	19.8667	0
TCGA-55-A493-01A	TCGA-LUAD	high	54	Female	0.933333	0
TCGA-55-A494-01A	TCGA-LUAD	high	61	Female	16.0333	0
TCGA-55-A4DF-01A	TCGA-LUAD	low	88	Male	20.4667	1
TCGA-55-A4DG-01A	TCGA-LUAD	low	71	Male	20.2667	0
TCGA-55-A57B-01A	TCGA-LUAD	high	80	Female	18.2	0
TCGA-56-1622-01A	TCGA-LUSC	high	58	Male	29.3667	1
TCGA-56-5897-01A	TCGA-LUSC	low	74	Male	12.6	0
TCGA-56-5898-01A	TCGA-LUSC	high	69	Male	18.5	0
TCGA-56-6545-01A	TCGA-LUSC	high	77	Female	22.2	0
TCGA-56-7221-01A	TCGA-LUSC	high	79	Male	20.2667	0
TCGA-56-7222-01A	TCGA-LUSC	low	60	Male	18.7333	1
TCGA-56-7223-01A	TCGA-LUSC	low	66	Male	14.7333	1
TCGA-56-7579-01A	TCGA-LUSC	high	61	Male	31.7	1
TCGA-56-7580-01A	TCGA-LUSC	high	84	Male	30.8333	0
TCGA-56-7582-01A	TCGA-LUSC	high	83	Male	20.0333	0
TCGA-56-7730-01A	TCGA-LUSC	high	73	Male	6.6	1
TCGA-56-7731-01A	TCGA-LUSC	high	66	Female	0.1	1
TCGA-56-7822-01A	TCGA-LUSC	low	75	Male	17.7333	1
TCGA-56-7823-01B	TCGA-LUSC	low	58	Female	33.7	0
TCGA-56-8082-01A	TCGA-LUSC	high	80	Female	15.1667	0
TCGA-56-8083-01A	TCGA-LUSC	high	56	Male	5	0
TCGA-56-8201-01A	TCGA-LUSC	high	74	Male	13.2333	1
TCGA-56-8304-01A	TCGA-LUSC	high	73	Female	3.53333	0
TCGA-56-8305-01A	TCGA-LUSC	high	72	Male	3.5	0
TCGA-56-8307-01A	TCGA-LUSC	low	55	Female	27.2667	0
TCGA-56-8308-01A	TCGA-LUSC	low	79	Male	17.2333	0
TCGA-56-8309-01A	TCGA-LUSC	high	66	Male	14.2667	0
TCGA-56-8503-01A	TCGA-LUSC	high	76	Female	1.36667	0
TCGA-56-8504-01A	TCGA-LUSC	high	74	Male	17	0
TCGA-56-8622-01A	TCGA-LUSC	high	68	Male	1.83333	0
TCGA-56-8624-01A	TCGA-LUSC	high	84	Male	14	0
TCGA-56-8625-01A	TCGA-LUSC	low	66	Female	10.5	1
TCGA-56-8626-01A	TCGA-LUSC	high	59	Male	10.0667	1
TCGA-56-8628-01A	TCGA-LUSC	high	78	Male	20.5333	0
TCGA-56-8629-01A	TCGA-LUSC	low	63	Male	16.0333	0
TCGA-56-A49D-01A	TCGA-LUSC	high	67	Male	21.2333	0
TCGA-56-A4BW-01A	TCGA-LUSC	high	55	Male	19.5	0
TCGA-56-A4BY-01A	TCGA-LUSC	high	66	Male	18.1	1
TCGA-56-A4ZJ-01A	TCGA-LUSC	high	75	Female	21.3333	0
TCGA-56-A4ZK-01A	TCGA-LUSC	low	76	Female	19	0
TCGA-56-A5DS-01A	TCGA-LUSC	high	72	Female	0.266667	0
TCGA-56-A62T-01A	TCGA-LUSC	high	78	Male	14.6667	0
TCGA-57-1586-01A	TCGA-OV	high	66	Female	22.6333	0
TCGA-57-1992-01A	TCGA-OV	high	62	Female	29.4	0
TCGA-57-1993-01A	TCGA-OV	high	56	Female	25.4333	0
TCGA-57-1994-01A	TCGA-OV	high	63	Female	25.3667	0
TCGA-58-8386-01A	TCGA-LUSC	high	75	Male	0.0333333	1
TCGA-58-8387-01A	TCGA-LUSC	high	60	Male	13.4333	1
TCGA-58-8388-01A	TCGA-LUSC	high	60	Male	13.7333	1
TCGA-58-8391-01A	TCGA-LUSC	high	57	Female	72.2333	0
TCGA-58-8393-01A	TCGA-LUSC	low	68	Female	35.2667	0
TCGA-58-A46J-01A	TCGA-LUSC	low	64	Male	86.3	0
TCGA-58-A46K-01A	TCGA-LUSC	high	59	Male	34.8333	1
TCGA-58-A46L-01A	TCGA-LUSC	high	73	Male	57.4333	0
TCGA-58-A46M-01A	TCGA-LUSC	low	61	Male	35.7333	0
TCGA-58-A46N-01A	TCGA-LUSC	high	52	Male	30.3333	0
TCGA-59-2348-01A	TCGA-OV	high	59	Female	182.7	0
TCGA-59-2349-01A	TCGA-OV	low	71	Female	81.2333	1
TCGA-59-2350-01A	TCGA-OV	high	44	Female	22.6333	1
TCGA-59-2351-01A	TCGA-OV	high	51	Female	117.733	0
TCGA-59-2352-01A	TCGA-OV	high	78	Female	9.53333	1
TCGA-59-2354-01A	TCGA-OV	high	63	Female	34.8667	1
TCGA-59-2355-01A	TCGA-OV	high	58	Female	2.16667	1
TCGA-59-2363-01A	TCGA-OV	high	40	Female	5.5	0
TCGA-59-2372-01A	TCGA-OV	high	73	Female	45.4333	1
TCGA-59-A5PD-01A	TCGA-OV	high	55	Female	20.8	1
TCGA-5B-A90C-01A	TCGA-UCEC	high	69	Female	40.0667	0
TCGA-5C-A9VG-01A	TCGA-LIHC	high	58	Male	10.9333	0
TCGA-5C-A9VH-01A	TCGA-LIHC	high	70	Male	10.7333	0
TCGA-5C-AAPD-01A	TCGA-LIHC	high	61	Male	0.666667	0
TCGA-5G-A9ZZ-01A	TCGA-THYM	high	52	Female	27.8333	0
TCGA-5K-AAAP-01A	TCGA-THYM	high	54	Male	35.1333	0
TCGA-5L-AAT0-01A	TCGA-BRCA	high	42	Female	49.2333	0
TCGA-5L-AAT1-01A	TCGA-BRCA	low	63	Female	49.0333	0
TCGA-5M-AAT4-01A	TCGA-COAD	low	74	Male	1.63333	1
TCGA-5M-AAT6-01A	TCGA-COAD	low	40	Female	9.66667	1
TCGA-5M-AATE-01A	TCGA-COAD	high	76	Male	40	0
TCGA-5N-A9KI-01A	TCGA-BLCA	high	76	Female	2.53333	1
TCGA-5N-A9KM-01A	TCGA-BLCA	high	73	Female	17.6667	1
TCGA-5P-A9JU-01A	TCGA-KIRP	low	81	Male	12.4333	0
TCGA-5P-A9JV-01A	TCGA-KIRP	high	49	Male	68.1	0
TCGA-5P-A9JW-01A	TCGA-KIRP	high	64	Male	108.033	0
TCGA-5P-A9JY-01A	TCGA-KIRP	high	79	Male	50.2667	1
TCGA-5P-A9JZ-01A	TCGA-KIRP	high	51	Female	91.4667	0
TCGA-5P-A9K0-01A	TCGA-KIRP	high	75	Male	22.5667	0
TCGA-5P-A9K2-01A	TCGA-KIRP	low	62	Male	79.7333	0
TCGA-5P-A9K3-01A	TCGA-KIRP	low	59	Male	15.7	1
TCGA-5P-A9K6-01A	TCGA-KIRP	high	64	Male	63.8	0
TCGA-5P-A9K8-01A	TCGA-KIRP	high	51	Female	43.6333	0
TCGA-5P-A9KA-01A	TCGA-KIRP	high	61	Male	13.1667	0
TCGA-5P-A9KC-01A	TCGA-KIRP	high	51	Female	12.5667	0
TCGA-5P-A9KE-01A	TCGA-KIRP	high	70	Male	27.4667	0
TCGA-5P-A9KH-01A	TCGA-KIRP	high	77	Male	68.3667	0
TCGA-5R-AA1C-01A	TCGA-LIHC	high	57	Male	17.3333	0
TCGA-5R-AA1D-01A	TCGA-LIHC	high	17	Female	14.9667	0
TCGA-5R-AAAM-01A	TCGA-LIHC	high	65	Female	1.53333	1
TCGA-5S-A9Q8-01A	TCGA-UCEC	high	51	Female	10.4333	0
TCGA-5T-A9QA-01A	TCGA-BRCA	high	52	Female	10.1	0
TCGA-5U-AB0D-01A	TCGA-THYM	high	71	Female	23.8	0
TCGA-5U-AB0E-01A	TCGA-THYM	high	62	Male	22.9	0
TCGA-5U-AB0F-01A	TCGA-THYM	high	58	Female	15.3	0
TCGA-5V-A9RR-01A	TCGA-THYM	high	67	Male	27.5667	0
TCGA-5X-AA5U-01A	TCGA-OV	high	61	Female	12.0333	0
TCGA-60-2695-01A	TCGA-LUSC	low	74	Female	21.4	0
TCGA-60-2697-01A	TCGA-LUSC	high	41	Male	12.4	1
TCGA-60-2698-01A	TCGA-LUSC	low	62	Male	10.3667	1
TCGA-60-2703-01A	TCGA-LUSC	high	73	Male	98.1667	1
TCGA-60-2704-01A	TCGA-LUSC	high	73	Male	38.4667	1
TCGA-60-2706-01A	TCGA-LUSC	high	58	Male	94	0
TCGA-60-2707-01A	TCGA-LUSC	high	70	Male	22.2333	1
TCGA-60-2708-01A	TCGA-LUSC	low	64	Female	81.5667	0
TCGA-60-2709-01A	TCGA-LUSC	high	69	Male	50.1667	0
TCGA-60-2710-01A	TCGA-LUSC	high	67	Female	67.4667	0
TCGA-60-2711-01A	TCGA-LUSC	high	64	Female	42	0
TCGA-60-2712-01A	TCGA-LUSC	high	79	Female	9.13333	1
TCGA-60-2713-01A	TCGA-LUSC	high	64	Male	57.7	0
TCGA-60-2714-01A	TCGA-LUSC	low	66	Female	51.0333	0
TCGA-60-2715-01A	TCGA-LUSC	low	51	Male	35.8333	1
TCGA-60-2716-01A	TCGA-LUSC	high	39	Male	49.1667	0
TCGA-60-2719-01A	TCGA-LUSC	high	83	Female	43.2333	0
TCGA-60-2720-01A	TCGA-LUSC	low	60	Female	3.23333	0
TCGA-60-2721-01A	TCGA-LUSC	high	73	Male	32.7667	0
TCGA-60-2722-01A	TCGA-LUSC	high	66	Male	30.2667	0
TCGA-60-2723-01A	TCGA-LUSC	low	74	Female	36.4	0
TCGA-60-2724-01A	TCGA-LUSC	high	47	Male	23.9	0
TCGA-60-2725-01A	TCGA-LUSC	high	74	Male	27.2	0
TCGA-60-2726-01A	TCGA-LUSC	low	56	Male	11.9333	1
TCGA-61-1722-01A	TCGA-OV	high	89	Female	8.2	0
TCGA-61-1725-01A	TCGA-OV	high	40	Female	31.8667	0
TCGA-61-1727-01A	TCGA-OV	high	74	Female	18.8	0
TCGA-61-1728-01A	TCGA-OV	high	59	Female	28.2667	0
TCGA-61-1730-01A	TCGA-OV	high	78	Female	4.4	1
TCGA-61-1733-01A	TCGA-OV	high	71	Female	32.2333	0
TCGA-61-1736-01B	TCGA-OV	high	45	Female	49.4667	1
TCGA-61-1737-01A	TCGA-OV	high	42	Female	45.4667	0
TCGA-61-1738-01A	TCGA-OV	high	60	Female	36.3	1
TCGA-61-1740-01A	TCGA-OV	high	71	Female	2.46667	1
TCGA-61-1741-01A	TCGA-OV	high	76	Female	34.1333	1
TCGA-61-1895-01A	TCGA-OV	low	52	Female	1.46667	0
TCGA-61-1899-01A	TCGA-OV	high	81	Female	8.53333	0
TCGA-61-1900-01A	TCGA-OV	high	51	Female	5.86667	0
TCGA-61-1901-01A	TCGA-OV	high	65	Female	11.5667	1
TCGA-61-1903-01A	TCGA-OV	high	55	Female	13.2	0
TCGA-61-1904-01A	TCGA-OV	high	60	Female	9.2	0
TCGA-61-1906-01A	TCGA-OV	high	55	Female	34.6	1
TCGA-61-1907-01A	TCGA-OV	high	63	Female	31.7333	0
TCGA-61-1910-01A	TCGA-OV	high	56	Female	37.5667	0
TCGA-61-1911-01A	TCGA-OV	high	55	Female	43.1	0
TCGA-61-1913-01A	TCGA-OV	high	48	Female	49.6	0
TCGA-61-1914-01A	TCGA-OV	high	65	Female	57.4	0
TCGA-61-1915-01A	TCGA-OV	high	50	Female	68.7	0
TCGA-61-1919-01A	TCGA-OV	high	58	Female	38.7	1
TCGA-61-1995-01A	TCGA-OV	high	43	Female	2.03333	0
TCGA-61-1998-01A	TCGA-OV	low	48	Female	5.6	0
TCGA-61-2000-01A	TCGA-OV	high	67	Female	14.7	0
TCGA-61-2002-01A	TCGA-OV	high	46	Female	18.2333	0
TCGA-61-2003-01A	TCGA-OV	high	53	Female	4.06667	0
TCGA-61-2008-01A	TCGA-OV	high	40	Female	31.0667	0
TCGA-61-2009-01A	TCGA-OV	high	65	Female	40.4	0
TCGA-61-2012-01A	TCGA-OV	high	81	Female	31.0667	0
TCGA-61-2016-01A	TCGA-OV	high	51	Female	1.2	1
TCGA-61-2018-01A	TCGA-OV	high	62	Female	46.0333	0
TCGA-61-2087-01A	TCGA-OV	high	49	Female	4.86667	0
TCGA-61-2088-01A	TCGA-OV	high	51	Female	4.83333	0
TCGA-61-2092-01A	TCGA-OV	high	57	Female	52.4333	0
TCGA-61-2094-01A	TCGA-OV	high	63	Female	72.7333	0
TCGA-61-2095-01A	TCGA-OV	high	54	Female	62.5	1
TCGA-61-2096-01A	TCGA-OV	low	56	Female	59.2	0
TCGA-61-2101-01A	TCGA-OV	high	55	Female	56.2667	1
TCGA-61-2102-01A	TCGA-OV	high	74	Female	6.56667	1
TCGA-61-2104-01A	TCGA-OV	high	53	Female	77.9333	0
TCGA-61-2109-01A	TCGA-OV	high	40	Female	20.9667	1
TCGA-61-2110-01A	TCGA-OV	high	56	Female	45.1333	1
TCGA-61-2111-01A	TCGA-OV	high	61	Female	127.5	0
TCGA-61-2113-01A	TCGA-OV	high	53	Female	22.5333	1
TCGA-61-2610-02A	TCGA-OV	high	61	Female	52.6333	1
TCGA-61-2611-02A	TCGA-OV	high	40	Female	16.1	1
TCGA-61-2612-01A	TCGA-OV	high	63	Female	6.43333	1
TCGA-61-2613-01A	TCGA-OV	high	73	Female	31.5	1
TCGA-61-2614-01A	TCGA-OV	high	71	Female	8.73333	1
TCGA-62-8394-01A	TCGA-LUAD	high	65	Female	4.63333	1
TCGA-62-8395-01A	TCGA-LUAD	low	80	Female	40.5333	0
TCGA-62-8397-01A	TCGA-LUAD	high	70	Female	42.9667	0
TCGA-62-8398-01A	TCGA-LUAD	high	55	Male	14.8	1
TCGA-62-8399-01A	TCGA-LUAD	high	62	Male	89.8667	0
TCGA-62-8402-01A	TCGA-LUAD	high	73	Female	49.9333	1
TCGA-62-A46O-01A	TCGA-LUAD	high	65	Female	48.4667	1
TCGA-62-A46P-01A	TCGA-LUAD	low	65	Male	19.8	1
TCGA-62-A46R-01A	TCGA-LUAD	low	54	Female	57.5	1
TCGA-62-A46S-01A	TCGA-LUAD	high	73	Male	55.1	1
TCGA-62-A46U-01A	TCGA-LUAD	high	71	Female	68.9	0
TCGA-62-A46V-01A	TCGA-LUAD	low	78	Female	73.3	0
TCGA-62-A46Y-01A	TCGA-LUAD	high	70	Female	13.8	1
TCGA-62-A470-01A	TCGA-LUAD	high	84	Male	39.8	1
TCGA-62-A471-01A	TCGA-LUAD	low	64	Male	41.5333	0
TCGA-62-A472-01A	TCGA-LUAD	low	70	Male	30.3333	0
TCGA-63-6202-01A	TCGA-LUSC	high		Male	53.4	0
TCGA-63-7020-01A	TCGA-LUSC	high		Male	71.1	0
TCGA-63-7021-01A	TCGA-LUSC	high		Male	71.4	0
TCGA-63-7022-01A	TCGA-LUSC	high		Female	69.1	0
TCGA-63-7023-01A	TCGA-LUSC	high		Male	56.0667	0
TCGA-63-A5M9-01A	TCGA-LUSC	high		Female	0	0
TCGA-63-A5MB-01A	TCGA-LUSC	low	62	Male	104.1	0
TCGA-63-A5MG-01A	TCGA-LUSC	high	68	Male	71.6	0
TCGA-63-A5MH-01A	TCGA-LUSC	low	68	Male	67.5333	0
TCGA-63-A5MI-01A	TCGA-LUSC	high	65	Male	59.4667	0
TCGA-63-A5MJ-01A	TCGA-LUSC	high	54	Male	60.8	0
TCGA-63-A5ML-01A	TCGA-LUSC	high	68	Male	46.2	0
TCGA-63-A5MM-01A	TCGA-LUSC	low	69	Female	15.2	1
TCGA-63-A5MN-01A	TCGA-LUSC	high	78	Female	11.5	1
TCGA-63-A5MP-01A	TCGA-LUSC	high	56	Male	25.6333	0
TCGA-63-A5MR-01A	TCGA-LUSC	low	70	Female	90.5333	0
TCGA-63-A5MS-01A	TCGA-LUSC	high	78	Male	79.3667	0
TCGA-63-A5MT-01A	TCGA-LUSC	high	74	Male	16.6	0
TCGA-63-A5MV-01A	TCGA-LUSC	high	69	Male	36.6667	0
TCGA-63-A5MW-01A	TCGA-LUSC	high	76	Male	54.6333	0
TCGA-63-A5MY-01A	TCGA-LUSC	low	63	Male	35.0667	0
TCGA-64-1676-01A	TCGA-LUAD	high	58	Male	57.6	0
TCGA-64-1677-01A	TCGA-LUAD	high	77	Female	20.9333	1
TCGA-64-1679-01A	TCGA-LUAD	low	58	Female	82.9333	0
TCGA-64-1680-01A	TCGA-LUAD	high	63	Male	37.5333	0
TCGA-64-1681-01A	TCGA-LUAD	high	61	Female	38.9	1
TCGA-64-5774-01A	TCGA-LUAD	high	60	Male	89.2	0
TCGA-64-5775-01A	TCGA-LUAD	low	71	Male	2.06667	1
TCGA-64-5778-01A	TCGA-LUAD	high	60	Male	43.5	0
TCGA-64-5779-01A	TCGA-LUAD	high	61	Male	28.8	0
TCGA-64-5781-01A	TCGA-LUAD	low	55	Female	51.9667	0
TCGA-64-5815-01A	TCGA-LUAD	high	74	Male	28.8667	0
TCGA-66-2727-01A	TCGA-LUSC	high	55	Female	17.2	1
TCGA-66-2734-01A	TCGA-LUSC	high	62	Female	43.7	0
TCGA-66-2742-01A	TCGA-LUSC	high	70	Male	21.3667	0
TCGA-66-2744-01A	TCGA-LUSC	low	71	Male	1	0
TCGA-66-2754-01A	TCGA-LUSC	high	67	Male	2.03333	0
TCGA-66-2755-01A	TCGA-LUSC	high	63	Male	0.933333	0
TCGA-66-2756-01A	TCGA-LUSC	high	68	Male	1	0
TCGA-66-2757-01A	TCGA-LUSC	high	65	Female	44.6	1
TCGA-66-2758-01A	TCGA-LUSC	high	71	Male	21.3	0
TCGA-66-2759-01A	TCGA-LUSC	low	66	Male	25.4	0
TCGA-66-2763-01A	TCGA-LUSC	low	63	Female	1	0
TCGA-66-2765-01A	TCGA-LUSC	high	64	Male	2.03333	0
TCGA-66-2766-01A	TCGA-LUSC	high	54	Male	1.03333	0
TCGA-66-2767-01A	TCGA-LUSC	high	62	Male	2.03333	0
TCGA-66-2768-01A	TCGA-LUSC	high	57	Male	2.03333	0
TCGA-66-2769-01A	TCGA-LUSC	low	75	Male	7.16667	1
TCGA-66-2770-01A	TCGA-LUSC	high	79	Male	23.3333	0
TCGA-66-2771-01A	TCGA-LUSC	low	60	Male	19.2667	0
TCGA-66-2773-01A	TCGA-LUSC	low	69	Male	3.06667	1
TCGA-66-2777-01A	TCGA-LUSC	high	71	Male	2.03333	0
TCGA-66-2778-01A	TCGA-LUSC	low	68	Female	19.2667	0
TCGA-66-2780-01A	TCGA-LUSC	high	65	Male	12.2	1
TCGA-66-2781-01A	TCGA-LUSC	high	67	Male	4.03333	0
TCGA-66-2782-01A	TCGA-LUSC	high	71	Male	12.1667	1
TCGA-66-2783-01A	TCGA-LUSC	high	67	Male	25.3	0
TCGA-66-2785-01A	TCGA-LUSC	high	65	Male	2	0
TCGA-66-2786-01A	TCGA-LUSC	low	68	Female	26.3333	0
TCGA-66-2787-01A	TCGA-LUSC	low	57	Male	40.5667	0
TCGA-66-2788-01A	TCGA-LUSC	high	56	Male	23.3	0
TCGA-66-2789-01A	TCGA-LUSC	high	73	Male	4.1	1
TCGA-66-2791-01A	TCGA-LUSC	high	66	Male	5.1	1
TCGA-66-2792-01A	TCGA-LUSC	high	58	Male	30.4333	0
TCGA-66-2793-01A	TCGA-LUSC	high	68	Male	10.2	1
TCGA-66-2794-01A	TCGA-LUSC	high	64	Male	54.8333	0
TCGA-66-2795-01A	TCGA-LUSC	high	68	Male	4.06667	0
TCGA-66-2800-01A	TCGA-LUSC	high	70	Male	49.7333	0
TCGA-67-3770-01A	TCGA-LUAD	high	70	Female	20.3333	0
TCGA-67-3771-01A	TCGA-LUAD	low	77	Female	20.3333	0
TCGA-67-3772-01A	TCGA-LUAD	high	82	Female	19.1	0
TCGA-67-3773-01A	TCGA-LUAD	low	84	Female	14.2333	0
TCGA-67-3774-01A	TCGA-LUAD	high	73	Female	12.8333	0
TCGA-67-4679-01B	TCGA-LUAD	high	69	Male	14.9333	0
TCGA-67-6215-01A	TCGA-LUAD	high	52	Female	5.8	0
TCGA-67-6216-01A	TCGA-LUAD	low	57	Female	4.7	0
TCGA-67-6217-01A	TCGA-LUAD	high	73	Female	14.0667	0
TCGA-68-7755-01A	TCGA-LUSC	low	60	Female	2.76667	0
TCGA-68-7756-01A	TCGA-LUSC	high	84	Male	6.73333	0
TCGA-68-7757-01B	TCGA-LUSC	high	74	Male	7.03333	0
TCGA-68-8250-01A	TCGA-LUSC	high	66	Male	8.13333	0
TCGA-68-8251-01A	TCGA-LUSC	high	78	Male	13.5333	0
TCGA-68-A59J-01A	TCGA-LUSC	low	74	Female	14.9333	0
TCGA-69-7760-01A	TCGA-LUAD	low	73	Male	6.73333	0
TCGA-69-7761-01A	TCGA-LUAD	high	84	Male	6.2	0
TCGA-69-7763-01A	TCGA-LUAD	high	69	Male	23	0
TCGA-69-7764-01A	TCGA-LUAD	high	75	Male	13.8	0
TCGA-69-7765-01A	TCGA-LUAD	low	56	Male	5.5	0
TCGA-69-7973-01A	TCGA-LUAD	high	42	Female	7.66667	0
TCGA-69-7974-01A	TCGA-LUAD	low	54	Female	6.13333	0
TCGA-69-7978-01A	TCGA-LUAD	high	59	Male	4.46667	0
TCGA-69-7979-01A	TCGA-LUAD	low	71	Female	13.6	0
TCGA-69-7980-01A	TCGA-LUAD	low	70	Female	13.7	0
TCGA-69-8253-01A	TCGA-LUAD	high	59	Female	14.2	0
TCGA-69-8254-01A	TCGA-LUAD	high	85	Male	13.6333	0
TCGA-69-8255-01A	TCGA-LUAD	high	71	Male	4.3	0
TCGA-69-A59K-01A	TCGA-LUAD	high	60	Female	19.7	0
TCGA-6D-AA2E-01A	TCGA-KIRC	high	68	Female	12.0667	0
TCGA-70-6722-01A	TCGA-LUSC	high	47	Male	12.2333	0
TCGA-70-6723-01A	TCGA-LUSC	high	65	Male	12.5	0
TCGA-71-6725-01A	TCGA-LUAD	high	48	Female	8.53333	0
TCGA-71-8520-01A	TCGA-LUAD	high	60	Female	7	1
TCGA-73-4658-01A	TCGA-LUAD	low	80	Female	53.3333	1
TCGA-73-4659-01A	TCGA-LUAD	low	66	Male	23.7	1
TCGA-73-4662-01A	TCGA-LUAD	high	65	Female	83.8333	0
TCGA-73-4666-01A	TCGA-LUAD	low	52	Female	26.6667	0
TCGA-73-4668-01A	TCGA-LUAD	high	66	Female	15.5667	0
TCGA-73-4670-01A	TCGA-LUAD	high	69	Female	4.36667	0
TCGA-73-4675-01A	TCGA-LUAD	high	59	Male	30.7333	1
TCGA-73-4676-01A	TCGA-LUAD	low	45	Male	9.36667	1
TCGA-73-4677-01A	TCGA-LUAD	low	74	Male	1.26667	1
TCGA-73-7498-01A	TCGA-LUAD	high	58	Female	39.6333	0
TCGA-73-7499-01A	TCGA-LUAD	high	81	Female	51.0333	1
TCGA-73-A9RS-01A	TCGA-LUAD	low	41	Male	11.3333	1
TCGA-74-6573-01A	TCGA-GBM	low	67	Male	3.5	1
TCGA-74-6575-01A	TCGA-GBM	high	73	Female	21.2	0
TCGA-74-6577-01A	TCGA-GBM	high	51	Male	4.4	0
TCGA-74-6578-01A	TCGA-GBM	high	58	Male	14.5333	0
TCGA-74-6581-01A	TCGA-GBM	high	77	Male	8.33333	0
TCGA-74-6584-01A	TCGA-GBM	high	55	Female	7.6	0
TCGA-75-5125-01A	TCGA-LUAD	high		Male	67.5667	1
TCGA-75-5146-01A	TCGA-LUAD	low		Male	78.9333	0
TCGA-75-5147-01A	TCGA-LUAD	high		Female	44.4333	0
TCGA-75-6206-01A	TCGA-LUAD	high		Male	86.3333	0
TCGA-75-6212-01A	TCGA-LUAD	high		Female	50.5333	1
TCGA-75-6214-01A	TCGA-LUAD	low		Female	37.1667	1
TCGA-75-7025-01A	TCGA-LUAD	low		Male	110.167	0
TCGA-75-7027-01A	TCGA-LUAD	high		Male	101.967	0
TCGA-76-4925-01A	TCGA-GBM	high	76	Male	4.86667	1
TCGA-76-4926-01B	TCGA-GBM	high	68	Male	4.6	1
TCGA-76-4927-01A	TCGA-GBM	high	58	Male	17.8333	1
TCGA-76-4928-01B	TCGA-GBM	low	85	Female	3.13333	1
TCGA-76-4929-01A	TCGA-GBM	high	76	Female	3.7	1
TCGA-76-4931-01A	TCGA-GBM	high	70	Female	9.3	1
TCGA-76-4932-01A	TCGA-GBM	high	50	Female	48.6	1
TCGA-76-4934-01A	TCGA-GBM	high	66	Female	2.56667	1
TCGA-76-4935-01A	TCGA-GBM	high	52	Female	37.3667	1
TCGA-76-6191-01A	TCGA-GBM	high	57	Male	16.9333	1
TCGA-76-6192-01A	TCGA-GBM	high	74	Male	3.33333	1
TCGA-76-6193-01A	TCGA-GBM	high	78	Male	2.73333	1
TCGA-76-6280-01A	TCGA-GBM	high	57	Male	11.5333	1
TCGA-76-6282-01A	TCGA-GBM	high	63	Male	17.3	1
TCGA-76-6283-01A	TCGA-GBM	high	71	Female	5.5	1
TCGA-76-6285-01A	TCGA-GBM	high	64	Female	8.46667	1
TCGA-76-6286-01A	TCGA-GBM	high	60	Male	21.2667	1
TCGA-76-6656-01A	TCGA-GBM	low	66	Male	4.9	1
TCGA-76-6657-01A	TCGA-GBM	high	74	Male	5.1	1
TCGA-76-6660-01A	TCGA-GBM	high	73	Male	3.8	1
TCGA-76-6661-01B	TCGA-GBM	high	54	Male	24.2333	1
TCGA-76-6662-01A	TCGA-GBM	high	58	Male	34.9333	1
TCGA-76-6663-01A	TCGA-GBM	high	44	Female	18.9	1
TCGA-76-6664-01A	TCGA-GBM	high	49	Female	36.7	0
TCGA-77-6842-01A	TCGA-LUSC	high	79	Male	29.9667	1
TCGA-77-6843-01A	TCGA-LUSC	high	74	Male	74.1333	1
TCGA-77-6844-01A	TCGA-LUSC	high	74	Male	76.1333	1
TCGA-77-6845-01A	TCGA-LUSC	high	69	Male	23.6	1
TCGA-77-7139-01A	TCGA-LUSC	high	56	Male	142.033	0
TCGA-77-7140-01A	TCGA-LUSC	high	69	Female	21.0667	1
TCGA-77-7141-01A	TCGA-LUSC	low	64	Male	0.5	0
TCGA-77-7142-01A	TCGA-LUSC	high	59	Female	74.2333	0
TCGA-77-7335-01A	TCGA-LUSC	high	62	Female	71.1	1
TCGA-77-7337-01A	TCGA-LUSC	low	65	Male	108.433	1
TCGA-77-7338-01A	TCGA-LUSC	high	64	Male	0.166667	1
TCGA-77-7463-01A	TCGA-LUSC	low	75	Male	47.4333	1
TCGA-77-7465-01A	TCGA-LUSC	high	58	Male	33	0
TCGA-77-8007-01A	TCGA-LUSC	high	68	Male	6.6	1
TCGA-77-8008-01A	TCGA-LUSC	high	68	Male	87.9667	1
TCGA-77-8009-01A	TCGA-LUSC	high	68	Male	56.5	1
TCGA-77-8128-01A	TCGA-LUSC	high	60	Male	38.3333	1
TCGA-77-8130-01A	TCGA-LUSC	high	69	Male	158.833	0
TCGA-77-8131-01A	TCGA-LUSC	high	72	Male	12.7667	1
TCGA-77-8133-01A	TCGA-LUSC	high	74	Male	54.6667	1
TCGA-77-8136-01A	TCGA-LUSC	low	74	Female	39.6333	1
TCGA-77-8138-01A	TCGA-LUSC	high	74	Male	17.9667	1
TCGA-77-8139-01A	TCGA-LUSC	high	72	Male	105.533	0
TCGA-77-8140-01A	TCGA-LUSC	low	66	Female	11.7	1
TCGA-77-8143-01A	TCGA-LUSC	high	76	Male	26.7667	1
TCGA-77-8144-01A	TCGA-LUSC	low	70	Male	27.7667	0
TCGA-77-8145-01A	TCGA-LUSC	high	73	Male	7.06667	1
TCGA-77-8146-01A	TCGA-LUSC	high	72	Male	106.3	0
TCGA-77-8148-01A	TCGA-LUSC	high	68	Male	67.4333	0
TCGA-77-8150-01A	TCGA-LUSC	high	64	Male	55.1667	1
TCGA-77-8153-01A	TCGA-LUSC	high	77	Female	66.4	0
TCGA-77-8154-01A	TCGA-LUSC	high	67	Male	61.3667	0
TCGA-77-8156-01A	TCGA-LUSC	high	60	Male	36.8667	0
TCGA-77-A5FZ-01A	TCGA-LUSC	high	64	Male	127.933	1
TCGA-77-A5G1-01A	TCGA-LUSC	high	75	Male	134.2	0
TCGA-77-A5G3-01A	TCGA-LUSC	low	63	Male	152.333	0
TCGA-77-A5G6-01A	TCGA-LUSC	high	66	Male	22.6	1
TCGA-77-A5G7-01B	TCGA-LUSC	high	63	Male	6	1
TCGA-77-A5G8-01B	TCGA-LUSC	high	70	Male	62.8	0
TCGA-77-A5GA-01A	TCGA-LUSC	low	76	Male	42.6667	0
TCGA-77-A5GB-01B	TCGA-LUSC	high	90	Male	31.2333	1
TCGA-77-A5GF-01A	TCGA-LUSC	high	70	Male	28	1
TCGA-77-A5GH-01A	TCGA-LUSC	high	81	Male	39.4	0
TCGA-78-7145-01A	TCGA-LUAD	high	52	Female	27.5333	1
TCGA-78-7146-01A	TCGA-LUAD	high	71	Female	5.76667	1
TCGA-78-7147-01A	TCGA-LUAD	high	67	Female	19.5333	1
TCGA-78-7148-01A	TCGA-LUAD	high	71	Male	20.8667	1
TCGA-78-7149-01A	TCGA-LUAD	high	71	Male	131.333	0
TCGA-78-7150-01A	TCGA-LUAD	low	59	Male	22.2	1
TCGA-78-7152-01A	TCGA-LUAD	high	65	Male	40.5	1
TCGA-78-7153-01A	TCGA-LUAD	low	65	Female	121.167	0
TCGA-78-7154-01A	TCGA-LUAD	high	72	Male	19.7667	1
TCGA-78-7155-01A	TCGA-LUAD	low	68	Male	39.0333	1
TCGA-78-7156-01A	TCGA-LUAD	high	62	Male	32.5333	1
TCGA-78-7158-01A	TCGA-LUAD	high	59	Female	5.96667	1
TCGA-78-7159-01A	TCGA-LUAD	high	60	Female	65.8	0
TCGA-78-7160-01A	TCGA-LUAD	high	61	Male	23.2333	1
TCGA-78-7161-01A	TCGA-LUAD	high	69	Female	9.7	1
TCGA-78-7162-01A	TCGA-LUAD	high	75	Male	105.633	1
TCGA-78-7163-01A	TCGA-LUAD	high	60	Male	241.6	0
TCGA-78-7166-01A	TCGA-LUAD	high	84	Male	8.6	1
TCGA-78-7167-01A	TCGA-LUAD	high	77	Male	89.3667	1
TCGA-78-7220-01A	TCGA-LUAD	high	53	Female	26.9	1
TCGA-78-7535-01A	TCGA-LUAD	high	45	Male	31.6333	1
TCGA-78-7536-01A	TCGA-LUAD	low	69	Male	8.13333	1
TCGA-78-7537-01A	TCGA-LUAD	low	72	Male	54.0667	1
TCGA-78-7539-01A	TCGA-LUAD	low	75	Female	26.3667	0
TCGA-78-7540-01A	TCGA-LUAD	high	66	Female	39.9	1
TCGA-78-7542-01A	TCGA-LUAD	high	56	Male	10.7	1
TCGA-78-7633-01A	TCGA-LUAD	low	67	Male	50.9333	1
TCGA-78-8640-01A	TCGA-LUAD	low	59	Male	235.4	0
TCGA-78-8648-01A	TCGA-LUAD	high	58	Female	40.3	1
TCGA-78-8655-01A	TCGA-LUAD	high	77	Female	78.6667	0
TCGA-78-8660-01A	TCGA-LUAD	low	69	Male	10.7	1
TCGA-78-8662-01A	TCGA-LUAD	low	53	Female	112.033	1
TCGA-80-5608-01A	TCGA-LUAD	high		Female	94.4	0
TCGA-80-5611-01A	TCGA-LUAD	high		Male	86.5	0
TCGA-81-5910-01A	TCGA-GBM	high	64	Male	1.63333	1
TCGA-81-5911-01A	TCGA-GBM	high	33	Male	17.9667	0
TCGA-83-5908-01A	TCGA-LUAD	high	59	Female	27.4667	0
TCGA-85-6175-01A	TCGA-LUSC	high	63	Female	9.8	1
TCGA-85-6560-01A	TCGA-LUSC	low	59	Male	41.9667	0
TCGA-85-6561-01A	TCGA-LUSC	high	66	Male	40.8	0
TCGA-85-6798-01A	TCGA-LUSC	high	57	Male	6.5	1
TCGA-85-7696-01A	TCGA-LUSC	high	64	Male	37.0333	0
TCGA-85-7697-01A	TCGA-LUSC	high	49	Male	35.4333	0
TCGA-85-7698-01A	TCGA-LUSC	high	48	Male	31.7333	0
TCGA-85-7699-01A	TCGA-LUSC	high	73	Male	33.3667	1
TCGA-85-7710-01A	TCGA-LUSC	high	59	Female	1.4	0
TCGA-85-7843-01A	TCGA-LUSC	high	50	Male	1.16667	0
TCGA-85-7844-01A	TCGA-LUSC	high	71	Male	30.3667	0
TCGA-85-7950-01A	TCGA-LUSC	high	46	Male	19.2	0
TCGA-85-8048-01A	TCGA-LUSC	high	62	Male	25.5	0
TCGA-85-8049-01A	TCGA-LUSC	high	57	Male	19.3	0
TCGA-85-8052-01A	TCGA-LUSC	high	53	Male	24.4667	0
TCGA-85-8070-01A	TCGA-LUSC	high	71	Male	32	0
TCGA-85-8071-01A	TCGA-LUSC	high	52	Male	27.1667	0
TCGA-85-8072-01A	TCGA-LUSC	high	60	Male	31.0667	0
TCGA-85-8276-01A	TCGA-LUSC	high	62	Male	35	0
TCGA-85-8277-01A	TCGA-LUSC	high	70	Male	10.2333	1
TCGA-85-8287-01A	TCGA-LUSC	low	72	Male	0.766667	1
TCGA-85-8288-01A	TCGA-LUSC	high	70	Male	13.4	1
TCGA-85-8350-01A	TCGA-LUSC	high	61	Male	22.7667	0
TCGA-85-8351-01A	TCGA-LUSC	high	72	Male	17	0
TCGA-85-8352-01A	TCGA-LUSC	high	67	Male	5.36667	1
TCGA-85-8353-01A	TCGA-LUSC	low	72	Male	3.13333	1
TCGA-85-8354-01A	TCGA-LUSC	low	53	Male	33.1667	0
TCGA-85-8355-01A	TCGA-LUSC	high	63	Male	2.03333	0
TCGA-85-8479-01A	TCGA-LUSC	high	66	Male	15.6	0
TCGA-85-8481-01A	TCGA-LUSC	high	70	Male	7.86667	1
TCGA-85-8580-01A	TCGA-LUSC	high	52	Female	37.1	0
TCGA-85-8582-01A	TCGA-LUSC	low	49	Male	38.6667	0
TCGA-85-8584-01A	TCGA-LUSC	high	71	Male	12.7667	1
TCGA-85-8664-01A	TCGA-LUSC	high	73	Male	18.3333	1
TCGA-85-8666-01A	TCGA-LUSC	high	65	Male	22.9	1
TCGA-85-A4CL-01A	TCGA-LUSC	high	65	Male	30.7	1
TCGA-85-A4CN-01A	TCGA-LUSC	high	56	Female	34.6	0
TCGA-85-A4JB-01A	TCGA-LUSC	high	74	Male	31.4	0
TCGA-85-A4JC-01A	TCGA-LUSC	high	84	Male	20.1333	1
TCGA-85-A4PA-01A	TCGA-LUSC	high	61	Male	24.7	0
TCGA-85-A4QQ-01A	TCGA-LUSC	high	68	Male	30.9	1
TCGA-85-A4QR-01A	TCGA-LUSC	high	67	Male	20	0
TCGA-85-A50M-01A	TCGA-LUSC	high	47	Male	27.5333	1
TCGA-85-A50Z-01A	TCGA-LUSC	high	57	Male	16.4333	0
TCGA-85-A510-01A	TCGA-LUSC	high	74	Female	16.0667	0
TCGA-85-A511-01A	TCGA-LUSC	high	62	Male	15.1667	1
TCGA-85-A512-01A	TCGA-LUSC	low	46	Male	15.5	0
TCGA-85-A513-01A	TCGA-LUSC	high	60	Female	30.3333	0
TCGA-85-A53L-01A	TCGA-LUSC	low	63	Male	12.5667	0
TCGA-85-A5B5-01A	TCGA-LUSC	high	58	Male	3.7	0
TCGA-86-6562-01A	TCGA-LUAD	high	52	Male	12.5333	1
TCGA-86-6851-01A	TCGA-LUAD	high	73	Female	5.96667	0
TCGA-86-7701-01A	TCGA-LUAD	high	66	Male	31.5667	0
TCGA-86-7711-01A	TCGA-LUAD	low	70	Male	34.8667	1
TCGA-86-7713-01A	TCGA-LUAD	high	70	Male	38.5667	0
TCGA-86-7714-01A	TCGA-LUAD	low	61	Female	20.8333	1
TCGA-86-7953-01A	TCGA-LUAD	high	69	Female	33.2333	0
TCGA-86-7954-01A	TCGA-LUAD	high	68	Female	20.1667	0
TCGA-86-7955-01A	TCGA-LUAD	high	62	Male	35.7333	0
TCGA-86-8054-01A	TCGA-LUAD	low	61	Male	38.2667	0
TCGA-86-8055-01A	TCGA-LUAD	high	79	Male	4.13333	1
TCGA-86-8056-01A	TCGA-LUAD	high	63	Female	4.63333	0
TCGA-86-8073-01A	TCGA-LUAD	low	58	Male	24.6667	0
TCGA-86-8074-01A	TCGA-LUAD	high	62	Female	0.8	0
TCGA-86-8075-01A	TCGA-LUAD	high	66	Female	23.1333	1
TCGA-86-8076-01A	TCGA-LUAD	high	42	Male	33.1	0
TCGA-86-8278-01A	TCGA-LUAD	low	63	Female	31.4667	0
TCGA-86-8279-01A	TCGA-LUAD	low	46	Male	31.6333	0
TCGA-86-8280-01A	TCGA-LUAD	high	54	Female	23.3667	0
TCGA-86-8281-01A	TCGA-LUAD	high	75	Male	0	0
TCGA-86-8358-01A	TCGA-LUAD	high	44	Male	21.7667	0
TCGA-86-8359-01A	TCGA-LUAD	high	52	Male	14.8	1
TCGA-86-8585-01A	TCGA-LUAD	high	57	Male	11.7667	0
TCGA-86-8668-01A	TCGA-LUAD	high	61	Female	14.1	0
TCGA-86-8669-01A	TCGA-LUAD	low	64	Male	31.2667	0
TCGA-86-8671-01A	TCGA-LUAD	high	72	Female	27.9667	0
TCGA-86-8672-01A	TCGA-LUAD	high	59	Male	0.633333	1
TCGA-86-8673-01A	TCGA-LUAD	high	61	Male	28.7333	0
TCGA-86-8674-01A	TCGA-LUAD	low	50	Male	26.8667	0
TCGA-86-A456-01A	TCGA-LUAD	high	78	Female	29.8667	0
TCGA-86-A4JF-01A	TCGA-LUAD	high	56	Male	24.5667	1
TCGA-86-A4P7-01A	TCGA-LUAD	high	63	Female	13.8333	0
TCGA-87-5896-01A	TCGA-GBM	high	50	Female	26.6667	0
TCGA-90-7766-01A	TCGA-LUSC	high	66	Female	9.63333	0
TCGA-90-7767-01A	TCGA-LUSC	high	56	Male	2.96667	0
TCGA-90-7769-01A	TCGA-LUSC	high	55	Male	11.9333	0
TCGA-90-7964-01A	TCGA-LUSC	low	70	Male	14.2667	0
TCGA-90-A4ED-01A	TCGA-LUSC	low	69	Male	20.5	0
TCGA-90-A4EE-01A	TCGA-LUSC	high	53	Male	22.9333	0
TCGA-90-A59Q-01A	TCGA-LUSC	high	61	Female	10.7333	1
TCGA-91-6828-01A	TCGA-LUAD	high	70	Male	10.7667	0
TCGA-91-6829-01A	TCGA-LUAD	high	78	Male	41.9333	1
TCGA-91-6830-01A	TCGA-LUAD	high	65	Female	2	0
TCGA-91-6831-01A	TCGA-LUAD	low	66	Male	10.3333	0
TCGA-91-6835-01A	TCGA-LUAD	high	81	Female	2.63333	0
TCGA-91-6836-01A	TCGA-LUAD	low	52	Female	13.9	0
TCGA-91-6840-01A	TCGA-LUAD	high	59	Female	12.4	0
TCGA-91-6847-01A	TCGA-LUAD	high	62	Female	28.0667	0
TCGA-91-6848-01A	TCGA-LUAD	low	59	Male	7.46667	0
TCGA-91-6849-01A	TCGA-LUAD	high	75	Female	1.16667	0
TCGA-91-7771-01A	TCGA-LUAD	high	62	Male	16.4	0
TCGA-91-8496-01A	TCGA-LUAD	high	63	Female	16.8333	0
TCGA-91-8497-01A	TCGA-LUAD	high	75	Female	14.4667	1
TCGA-91-8499-01A	TCGA-LUAD	high	76	Female	1.2	0
TCGA-91-A4BC-01A	TCGA-LUAD	high	59	Male	1.46667	0
TCGA-91-A4BD-01A	TCGA-LUAD	low	78	Male	20.1	0
TCGA-92-7340-01A	TCGA-LUSC	high	45	Female	2.73333	0
TCGA-92-7341-01A	TCGA-LUSC	high	71	Male	3.53333	0
TCGA-92-8063-01A	TCGA-LUSC	low	52	Male	4.06667	0
TCGA-92-8064-01A	TCGA-LUSC	high	58	Male	5.33333	0
TCGA-92-8065-01A	TCGA-LUSC	high	74	Female	2.33333	0
TCGA-93-7347-01A	TCGA-LUAD	high	76	Female	22.7667	0
TCGA-93-7348-01A	TCGA-LUAD	low	75	Female	17.7	0
TCGA-93-8067-01A	TCGA-LUAD	high	77	Male	6.2	0
TCGA-93-A4JN-01A	TCGA-LUAD	high	71	Male	23.9333	0
TCGA-93-A4JO-01A	TCGA-LUAD	high	70	Male	1.1	1
TCGA-93-A4JP-01A	TCGA-LUAD	high	64	Male	19.2667	0
TCGA-93-A4JQ-01A	TCGA-LUAD	low	49	Male	17.5333	0
TCGA-94-7033-01A	TCGA-LUSC	high	73	Male	21.3333	0
TCGA-94-7557-01A	TCGA-LUSC	high	73	Male	0.166667	1
TCGA-94-7943-01A	TCGA-LUSC	high	80	Male	18.6333	0
TCGA-94-8035-01A	TCGA-LUSC	low	64	Male	4.06667	0
TCGA-94-8490-01A	TCGA-LUSC	high	70	Male	5.1	0
TCGA-94-8491-01A	TCGA-LUSC	low	73	Male	27	0
TCGA-94-A4VJ-01A	TCGA-LUSC	high	71	Female	14.3333	0
TCGA-94-A5I4-01A	TCGA-LUSC	high	61	Male	16.3667	0
TCGA-94-A5I6-01A	TCGA-LUSC	high	62	Male	17.9333	0
TCGA-95-7039-01A	TCGA-LUAD	low	54	Female	42.4	0
TCGA-95-7043-01A	TCGA-LUAD	low	63	Female	16.7667	1
TCGA-95-7562-01A	TCGA-LUAD	high	71	Male	2.9	1
TCGA-95-7567-01A	TCGA-LUAD	low	61	Male	18.9333	0
TCGA-95-7944-01A	TCGA-LUAD	high	71	Male	12.5667	0
TCGA-95-7947-01A	TCGA-LUAD	high	67	Male	15.9	0
TCGA-95-7948-01A	TCGA-LUAD	high	42	Female	15.8667	0
TCGA-95-8039-01A	TCGA-LUAD	high	72	Male	27.6667	0
TCGA-95-8494-01A	TCGA-LUAD	high	67	Male	2.8	0
TCGA-95-A4VK-01A	TCGA-LUAD	high	74	Female	21.7	0
TCGA-95-A4VN-01A	TCGA-LUAD	low	62	Female	18.4333	0
TCGA-95-A4VP-01A	TCGA-LUAD	high	66	Female	20.1667	0
TCGA-96-7544-01A	TCGA-LUSC	high	83	Male	72	1
TCGA-96-7545-01A	TCGA-LUSC	high	73	Male	57.8667	1
TCGA-96-8169-01A	TCGA-LUSC	low	67	Female	18.5667	0
TCGA-96-8170-01A	TCGA-LUSC	high	75	Female	17.7	0
TCGA-96-A4JK-01A	TCGA-LUSC	high	65	Male	19.6333	0
TCGA-96-A4JL-01A	TCGA-LUSC	high	78	Female	28.0667	0
TCGA-97-7546-01A	TCGA-LUAD	low	76	Female	42.8333	0
TCGA-97-7547-01A	TCGA-LUAD	high	67	Female	65.5	0
TCGA-97-7552-01A	TCGA-LUAD	high	70	Male	64.4	0
TCGA-97-7553-01A	TCGA-LUAD	high	58	Female	62.3333	0
TCGA-97-7554-01A	TCGA-LUAD	high	83	Female	25.8333	0
TCGA-97-7937-01A	TCGA-LUAD	low	65	Male	18.8	0
TCGA-97-7938-01A	TCGA-LUAD	high	76	Female	0.6	1
TCGA-97-7941-01A	TCGA-LUAD	low	72	Female	16.1333	0
[truncated: 8,145 more rows]

## Sheet: Table S4
Table S4: Twenty-nine immune signatures were used to assess immune status.
Immune signature	Gene
aDCs	CD83, LAMP3, CCL1
APC co inhibition	C10orf54, CD274, LGALS9, PDCD1LG2, PVRL3
APC co stimulation	CD40, CD58, CD70, ICOSLG, SLAMF1, TNFSF14, TNFSF15, TNFSF18, TNFSF4, TNFSF8, TNFSF9
B cells	BACH2, BANK1, BLK, BTLA, CD79A, CD79B, FCRL1, FCRL3, HVCN1, RALGPS2
CCR	CCL16, TPO, TGFBR2, CXCL2, CCL14, TGFBR3, IL11RA, CCL11, IL4I1, IL33, CXCL12, CXCL10, BMPER, BMP8A, CXCL11, IL21R, IL17B, TNFRSF9, ILF2, CX3CR1, CCR8, TNFSF12, CSF3, TNFSF4, BMP3, CX3CL1, BMP5, CXCR2, TNFRSF10D, BMP2, CXCL14, CCL28, CXCL3, BMP6, CCL21, CXCL9, CCL23, IL6, TNFRSF18, IL17RD, IL17D, IL27, CCL7, IL1R1, CXCR4, CXCR2P1, TGFB1I1, IFNGR1, IL9R, IL1RAPL1, IL11, CSF1, IL20RA, IL25, TNFRSF4,…
CD8+ T cells	CD8A
Check-point	IDO1, LAG3, CTLA4, TNFRSF9, ICOS, CD80, PDCD1LG2, TIGIT, CD70, TNFSF9, ICOSLG, KIR3DL1, CD86, PDCD1, LAIR1, TNFRSF8, TNFSF15, TNFRSF14, IDO2, CD276, CD40, TNFRSF4, TNFSF14, HHLA2, CD244, CD274, HAVCR2, CD27, BTLA, LGALS9, TMIGD2, CD28, CD48, TNFRSF25, CD40LG, ADORA2A, VTCN1, CD160, CD44, TNFSF18, TNFRSF18, BTNL2, C10orf54, CD200R1, TNFSF4, CD200, NRP1
Cytolytic activity	PRF1, GZMA
DCs	CCL17, CCL22, CD209, CCL13
HLA	HLA-E, HLA-DPB2, HLA-C, HLA-J, HLA-DQB1, HLA-DQB2, HLA-DQA2, HLA-DQA1, HLA-A, HLA-DMA, HLA-DOB, HLA-DRB1, HLA-H, HLA-B, HLA-DRB5, HLA-DOA, HLA-DPB1, HLA-DRA, HLA-DRB6, HLA-L, HLA-F, HLA-G, HLA-DMB, HLA-DPA1
iDCs	CD1A, CD1E
Inflammation-promoting	CCL5, CD19, CD8B, CXCL10, CXCL13, CXCL9, GNLY, GZMB, IFNG, IL12A, IL12B, IRF1, PRF1, STAT1, TBX21
Macrophages	C11orf45, CD68, CLEC5A, CYBB, FUCA1, GPNMB, HS3ST2, LGMN, MMP9, TM4SF19
Mast cells	CMA1, MS4A2, TPSAB1
MHC class I	B2M, HLA-A, TAP1
Neutrophils	EVI2B, HSD17B11, KDM6B, MEGF9, MNDA, NLRP12, PADI4, SELL, TRANK1, VNN3
NK cells	KLRC1, KLRF1
Parainflammation	CXCL10, PLAT, CCND1, LGMN, PLAUR, AIM2, MMP7, ICAM1, MX2, CXCL9, ANXA1, TLR2, PLA2G2D, ITGA2, MX1, HMOX1, CD276, TIRAP, IL33, PTGES, TNFRSF12A, SCARB1, CD14, BLNK, IFIT3, RETNLB, IFIT2, ISG15, OAS2, REL, OAS3, CD44, PPARG, BST2, OAS1, NOX1, PLA2G2A, IFIT1, IFITM3, IL1RN
pDCs	CLEC4C, CXCR3, GZMB, IL3RA, IRF7, IRF8, LILRA4, PHEX, PLD4, PTCRA
T cell co-inhibition	BTLA, C10orf54, CD160, CD244, CD274, CTLA4, HAVCR2, LAG3, LAIR1, TIGIT
T cell co-stimulation	CD2, CD226, CD27, CD28, CD40LG, ICOS, SLAMF1, TNFRSF18, TNFRSF25, TNFRSF4, TNFRSF8, TNFRSF9, TNFSF14
T helper cells	CD4
Tfh	PDCD1, CXCL13, CXCR5
Th1 cells	IFNG, TBX21, CTLA4, STAT4, CD38, IL12RB2, LTA, CSF2
Th2 cells	PMCH, LAIR2, SMAD2, CXCR6, GATA3, IL26
TIL	ITM2C, CD38, THEMIS2, GLYR1, ICOS, F5, TIGIT, KLRD1, IRF4, PRKCQ, FCRL5, SIRPG, LPXN, IL2RG, CCL5, LCK, TRAF3IP3, CD86, MAL, LILRB1, DOK2, CD6, PAG1, LAX1, PLEK, PIK3CD, SLAMF1, XCL1, GPR171, XCL2, TBX21, CD2, CD53, KLHL6, SLAMF6, CD40, SIT1, TNFRSF4, CD79A, CD247, LCP2, CD3D, CD27, SH2D1A, FYB, ARHGAP30, ACAP1, CST7, CD3G, IL2RB, CD3E, FCRL3, CORO1A, ITK, TCL1A, CYBB, CSF2RB, IKZF1, NCF4, DOCK2,…
Treg	IL12RB2, TMPRSS6, CTSC, LAPTM4B, TFRC, RNF145, NETO2, ADAT2, CHST2, CTLA4, NFE2L3, LIMA1, IL1R2, ICOS, HSDL2, HTATIP2, FKBP1A, TIGIT, CCR8, LTA, SLC35F2, IL21R, AHCYL1, SOCS2, ETV7, BCL2L1, RRAGB, ACSL4, CHRNA6, BATF, LAX1, ADPRH, TNFRSF4, ANKRD10, CD274, CASP1, LY75, NPTN, SSTR3, GRSF1, CSF2RB, TMEM184C, NDFIP2, ZBTB38, ERI1, TRAF3, NAB1, HS3ST3B1, LAYN, JAK1, VDR, LEPROT, GCNT1, PTPRJ, IKZF2, C…
Type I IFN Reponse	DDX4, IFIT1, IFIT2, IFIT3, IRF7, ISG20, MX1, MX2, RSAD2, TNFSF10
Type II IFN Reponse	GPR146, SELP, AHR

## Sheet: Table S5
Table S5: Frequency of nonzero coefficients for 98 prognostic genes in 1000 LASSO analyses.
Gene	Times
BRAF	1000
PAK7	1000
PTPRD	1000
PTPRT	1000
ROS1	1000
SETD2	1000
TET1	1000
VHL	1000
FAM46C	996
RNF43	996
ZFHX3	996
NTRK3	986
EPHA7	950
NCOA3	889
NOTCH3	889
RET	889
LATS1	709
FLT3	479
PRDM14	479
TERT	479
CREBBP	65
CSF1R	65
IL7R	65
MAX	65
MET	65
STAT3	65
ABL1	8
ASXL1	8
DNMT1	8
PPM1D	8
ALK	0
AR	0
ARID1A	0
ARID1B	0
ARID2	0
ATM	0
ATR	0
ATRX	0
BCL6	0
BCOR	0
BRCA2	0
BRIP1	0
CARD11	0
CDK6	0
CIC	0
DDR2	0
EPHA3	0
EPHA5	0
EPHB1	0
ERBB3	0
ERRFI1	0
FANCA	0
FAT1	0
FGF3	0
FGFR1	0
FLT4	0
GATA2	0
HGF	0
IDH1	0
IKZF1	0
INHBA	0
INPP4A	0
JAK2	0
KDM5C	0
KMT2A	0
KMT2B	0
KMT2C	0
KMT2D	0
MED12	0
MGA	0
MRE11A	0
MSH2	0
MSH6	0
MST1	0
MST1R	0
MTOR	0
MYCL	0
NBN	0
NOTCH2	0
NOTCH4	0
NUP93	0
PARP1	0
PGR	0
PIK3C2G	0
PIK3C3	0
PNRC1	0
POLE	0
PPP2R1A	0
PRDM1	0
PTCH1	0
RAD50	0
SMARCD1	0
SMO	0
SPEN	0
SRC	0
STAT5B	0
TET2	0
VEGFA	0

## Sheet: Table S6
Table S6: Gene sets enriched in the low-risk group.
Pathway name	Size	ES	NES	NOM P-val	FDR q-val	FWER P-val	Rank at max	Leading edge
KEGG_LYSOSOME	119	0.586241	2.38145	0	0	0	4236	tags=46%, list=21%, signal=58%
KEGG_GRAFT_VERSUS_HOST_DISEASE	37	0.863024	1.69428	0	0.221531	0.497	1774	tags=84%, list=9%, signal=92%
KEGG_ANTIGEN_PROCESSING_AND_PRESENTATION	80	0.691748	1.8783	0.00201613	0.105414	0.163	1774	tags=45%, list=9%, signal=49%
KEGG_AUTOIMMUNE_THYROID_DISEASE	50	0.759105	1.81229	0.00203666	0.120159	0.271	1774	tags=60%, list=9%, signal=66%
KEGG_RIBOFLAVIN_METABOLISM	15	0.705569	2.00491	0.00204082	0.0609732	0.075	822	tags=20%, list=4%, signal=21%
KEGG_NATURAL_KILLER_CELL_MEDIATED_CYTOTOXICITY	131	0.647842	1.84034	0.00410678	0.11405	0.222	2690	tags=47%, list=13%, signal=54%
KEGG_SMALL_CELL_LUNG_CANCER	84	0.485828	1.68991	0.0138614	0.201558	0.506	2402	tags=27%, list=12%, signal=31%
KEGG_AMINO_SUGAR_AND_NUCLEOTIDE_SUGAR_METABOLISM	43	0.499873	1.77345	0.0180361	0.138248	0.344	5210	tags=49%, list=25%, signal=65%
KEGG_ALLOGRAFT_REJECTION	35	0.80568	1.58712	0.02079	0.286674	0.738	1774	tags=74%, list=9%, signal=81%
KEGG_BLADDER_CANCER	40	0.540641	1.63397	0.0223577	0.272205	0.64	4978	tags=58%, list=24%, signal=76%
KEGG_INTESTINAL_IMMUNE_NETWORK_FOR_IGA_PRODUCTION	46	0.760264	1.61384	0.03125	0.283744	0.682	1727	tags=63%, list=8%, signal=69%
KEGG_THYROID_CANCER	29	0.433302	1.54754	0.0337972	0.322462	0.817	526	tags=17%, list=3%, signal=18%
KEGG_CHRONIC_MYELOID_LEUKEMIA	73	0.372751	1.58892	0.0445736	0.308662	0.734	3881	tags=32%, list=19%, signal=39%

## Sheet: Table S7
Table S7: Gene sets enriched in the high-risk group.
Pathway name	Size	ES	NES	NOM P-val	FDR q-val	FWER P-val	Rank at max	Leading edge
KEGG_CARDIAC_MUSCLE_CONTRACTION	73	-0.640347	-1.89358	0	0.191206	0.124	3652	tags=42%, list=18%, signal=51%
KEGG_LONG_TERM_POTENTIATION	69	-0.5277	-1.73704	0.0100402	0.461503	0.414	3424	tags=36%, list=17%, signal=43%
KEGG_GLYCOSAMINOGLYCAN_BIOSYNTHESIS_HEPARAN_SULFATE	26	-0.573688	-1.5873	0.0136187	0.582251	0.749	4421	tags=38%, list=22%, signal=49%
KEGG_CALCIUM_SIGNALING_PATHWAY	176	-0.532681	-1.58863	0.016129	0.719104	0.746	3574	tags=41%, list=17%, signal=50%
KEGG_GAP_JUNCTION	85	-0.492939	-1.61334	0.0237154	0.803353	0.708	3091	tags=28%, list=15%, signal=33%
KEGG_INSULIN_SIGNALING_PATHWAY	137	-0.328245	-1.499	0.0246914	0.730849	0.886	3492	tags=21%, list=17%, signal=25%
KEGG_AMYOTROPHIC_LATERAL_SCLEROSIS_ALS	52	-0.467172	-1.58284	0.0294118	0.498162	0.756	3335	tags=27%, list=16%, signal=32%
KEGG_NEUROACTIVE_LIGAND_RECEPTOR_INTERACTION	270	-0.501587	-1.43859	0.0321285	0.888795	0.938	3679	tags=43%, list=18%, signal=52%

## Sheet: Table S8
Table S8: Functional enrichment analysis of 310 genes specifically amplified in the high-risk group.
Biological process (top 10)	Count	Gene	P value
negative regulation of sprouting angiogenesis	6	MIR17, MIR18A, MIR19A, MIR19B1, MIR20A, MIR92A1	0.000141767
toll-like receptor signaling pathway	8	IKBKB, LYN, CTSS, NFKBIA, MIR17, MIR19A, BIRC2, BIRC3	0.000179887
response to ionizing radiation	8	CCND1, POLB, PRKDC, SNAI2, SPIDR, LIG4, NET1, YAP1	0.00018852
positive regulation of fibroblast proliferation	5	PRKDC, CDK6, GAS6, LIG4, MIR17	0.000211264
positive regulation of striated muscle tissue development	6	SOX17, EFNB2, MIR19A, MIR19B1, MIR17HG, YAP1	0.000344463
positive regulation of muscle organ development	6	SOX17, EFNB2, MIR19A, MIR19B1, MIR17HG, YAP1	0.000344463
response to radiation	14	CCND1, FNTA, OPRK1, PENK, POLB, PRKDC, RP1, SNAI2, SPIDR, ERCC5, LIG4, GRK1, NET1, YAP1	0.000350522
positive regulation of muscle tissue development	6	SOX17, EFNB2, MIR19A, MIR19B1, MIR17HG, YAP1	0.000366416
negative regulation of muscle cell apoptotic process	5	MIR17, MIR19A, MIR19B1, MIR20A, MIR92A1	0.00042015
tumor necrosis factor-mediated signaling pathway	8	IKBKB, ST18, NFKBIA, PSMA6, GAS6, TNFSF13B, BIRC2, BIRC3	0.000446657

## Sheet: Table S9
Table S9: Functional enrichment analysis of 1,218 genes specifically amplified in the low-risk group.
Biological process (top 10)	Count	Gene	P value
regulation of ventricular cardiac muscle cell action potential	6	MIR1-1, MIR133A2, DLG1, CACNA1C, CAV1, DSP	9.45e-05
cardiac muscle cell action potential involved in contraction	10	KCNJ2, MIR1-1, MIR133A2, DLG1, FGF12, CACNA1C, KCNA5, CAV1, DSP, NUP155	0.000104611
phasic smooth muscle contraction	6	KIT, SSTR2, DLG1, EDN2, EDN1, GDNF	0.00017575
heart process	26	MEF2A, CACNG1, GAA, KCNJ2, MAP2K6, CACNG5, CACNG4, MIR1-1, MIR133A2, DLG1, FGF12, PIK3CA, JAK2, EDN2, ZMPSTE24, PPCS, MIR30E, CACNA1C, KCNA5, CACNA2D4, CAV1, DSP, EDN1, NUP155, KCNJ12, MAP2K3	0.000263747
entry of bacterium into host cell	5	GRB2, EXOC7, CAV1, MET, EXOC2	0.000280487
heart contraction	25	MEF2A, CACNG1, GAA, KCNJ2, MAP2K6, CACNG5, CACNG4, MIR1-1, MIR133A2, DLG1, FGF12, PIK3CA, JAK2, EDN2, ZMPSTE24, MIR30E, CACNA1C, KCNA5, CACNA2D4, CAV1, DSP, EDN1, NUP155, KCNJ12, MAP2K3	0.000365527
regulation of action potential	9	KCNJ2, NTSR1, MIR1-1, MIR133A2, DLG1, FGF12, CACNA1C, CAV1, DSP	0.000455417
action potential	15	KCNJ2, NTSR1, MIR1-1, MIR133A2, DLG1, FGF12, KCNMB2, KCNMB3, CLDN19, CACNA1C, KCNA1, KCNA5, CAV1, DSP, NUP155	0.000504005
T cell costimulation	9	GRB2, PAK2, PIK3CA, CD274, PDCD1LG2, YES1, RAC1, CARD11, CAV1	0.000522593
lymphocyte costimulation	9	GRB2, PAK2, PIK3CA, CD274, PDCD1LG2, YES1, RAC1, CARD11, CAV1	0.00059768
